# Supplementary material for: Separate, separated, and together: the transcriptional program of the Clostridium acetobutylicum-Clostridium ljungdahlii syntrophy leading to interspecies cell fusion
Source: mSystems. 2025 Apr 29;10(5):e00030-25. doi: 10.1128/msystems.00030-25 (PMC12090709; doi:10.1128/msystems.00030-25)
Supplement: Tables S1-S4 — Complete summary of data from type I/II RNAseq experiments. [file msystems.00030-25-s0006.xlsx]

## Sheet: Table S1
Table S1: Type I RNAseq Experiment Data for C. acetobutylicum	Synonym	Name	Product	KEGG Pathway	KEGG Module		4	11	22		4.ss	11.ss	22.ss		q4	q11	q22	q.or	q.and		r4.CC	r11.CC	r22.CC	r.or	r.and		r4.CC (%)	r11.CC (%)	r22.CC (%)	r.or (%)	r.and (%)		r4.M	r11.M	r22.M	r.or	r.and		r4.M (%)	r11.M (%)	r22.M (%)	r.or (%)	r.and (%)
	CA_C0001	dnaA	chromosome replication initiator DnaA	cac02020			0.0213737	-0.0119726	0.18484		0	0	0		1	1	1	1	1		312	179	197	0	0		0.85	0.74	0.79	0	0		309	167	181	0	0		0.85	0.74	0.77	0	0
	CA_C0002	dnaN	DNA polymerase III subunit beta	cac03030,cac03430,cac03440			0.158698	0.215729	0.0911479		0	0	0		1	1	1	1	1		57	54	62	0	0		0.59	0.52	0.6	0	0		51	41	60	0	0		0.58	0.49	0.58	0	0
	CA_C0003	-	hypothetical protein	#N/A			0.383329	0.293731	-0.511899		0	0	0		1	1	1	1	1		33	58	68	0	0		0.49	0.54	0.62	0	0		27	40	104	0	0		0.47	0.49	0.67	0	0
	CA_C0004	recF	recombination protein F	cac03440			-0.0467942	0.143591	-0.0193653		0	0	0		1	1	1	1	1		106	142	93	0	0		0.7	0.71	0.67	0	0		109	118	98	0	0		0.7	0.69	0.66	0	0
	CA_C0005	-	hypothetical protein	#N/A			0.134485	-0.0461702	0.0222528		0	0	0		1	1	1	1	1		220	368	246	0	0		0.81	0.85	0.82	0	0		203	342	252	0	0		0.8	0.85	0.82	0	0
	CA_C0006	gyrB	DNA gyrase subunit B	#N/A			0.10343	-0.0927571	-0.0795203		0	0	0		1	1	1	1	1		183	383	375	0	0		0.79	0.86	0.87	0	0		170	372	409	0	0		0.77	0.86	0.88	0	0
	CA_C0007	gyrA	DNA gyrase subunit A	#N/A			0.16109	0.288814	0		0	0	0		1	1	1	1	1		467	690	470	0	0		0.88	0.91	0.89	0	0		422	520	485	0	0		0.88	0.89	0.89	0	0
	CA_C0008	-	HD superfamily hydrolase	#N/A			-0.807355	CC-Only	0		0	0	0		1	1	1	1	1		4	1	1	0	0		0.19	0.05	0.05	0	1		9	1	1	0	0		0.31	0.06	0.03	0	1
	CA_C0009	-	hypothetical protein	#N/A			0.165059	-0.222392	-0.115477		0	0	0		1	1	1	1	1		43	26	15	0	0		0.54	0.4	0.35	0	0		39	28	17	0	0		0.53	0.43	0.34	0	0
	CA_C0010	-	hypothetical protein	#N/A			-0.125531	0.255257	0.104337		0	0	0		1	1	1	1	1		51	54	54	0	0		0.57	0.52	0.57	0	0		56	42	52	0	0		0.6	0.5	0.55	0	0
	CA_C0011	-	hypothetical protein	#N/A			0.485427	0	-0.415037		0	0	0		1	1	1	1	1		9	12	4	0	0		0.29	0.29	0.17	0	0		5	11	5	0	0		0.23	0.29	0.16	0	0
	CA_C0012	-	dehydrogenase	#N/A			0.39079	0.166358	0.209453		0	0	0		1	1	1	1	1		68	151	47	0	0		0.63	0.72	0.54	0	0		52	120	43	0	0		0.58	0.69	0.52	0	0
	CA_C0013	-	hypothetical protein	#N/A			0.269607	0.173065	0.289507		0	0	0		1	1	1	1	1		103	170	56	0	0		0.69	0.74	0.58	0	0		84	138	48	0	0		0.67	0.72	0.54	0	0
	CA_C0014	-	aminotransferase	#N/A			2.39348	-0.175275	1.15838		2.39348	0	0		3.12555e-24	1	1	0	1		378	1006	652	0	0		0.87	0.94	0.91	0	0		65	1020	314	0	0		0.62	0.94	0.84	0	0
	CA_C0015	serA	D-3-phosphoglycerate dehydrogenase	cac00260,cac00270,cac00680,cac01100,cac01110,cac01120,cac01200,cac01230			2.20251	-0.20921	0.844747		2.20251	0	0		1.2467e-09	1	1	0	1		1190	2390	1418	0	0		0.95	0.97	0.96	0	0		233	2587	841	0	0		0.82	0.97	0.93	0	0
	CA_C0016	-	SpoOJ/ParA/ParB/repB family protein	#N/A			2.67807	-0.117836	1.27684		0	0	0		1	1	0.294904	1	1		78	215	157	0	0		0.65	0.77	0.75	0	0		11	201	70	0	0		0.33	0.77	0.6	0	0
	CA_C0017	serS	seryl-tRNA synthetase	cac00970			2.26161	-0.314873	1.75089		2.26161	0	0		4.31432e-12	1	0.115666	0	1		729	816	557	0	0		0.92	0.93	0.9	0	0		138	909	176	0	0		0.74	0.93	0.76	0	0
	CA_C0018	-	NADPH-quinone reductase YabF family	cac00130,cac01100,cac01110,cac01240			2	-0.201634	1.5025		0	0	0		1	1	1	1	1		19	30	42	0	0		0.4	0.42	0.53	0	0		5	32	16	0	0		0.23	0.45	0.33	0	0
	CA_C0019	-	AcrR family transcriptional regulator	#N/A			0	-0.263034	-0.29956		0	0	0		1	1	1	1	1		40	44	16	0	0		0.53	0.48	0.36	0	0		40	49	21	0	0		0.54	0.53	0.38	0	0
	CA_C0020	-	MDR-type permease	#N/A			#NUM!	0	0		0	0	0		1	1	1	1	1		1	3	2	0	0		0.06	0.13	0.1	0	1		0	2	2	0	1		0	0.11	0.07	0	1
	CA_C0021	serS	seryl-tRNA synthetase	cac00970			-0.752497	-0.0204641	0.347222		0	0	0		0.964902	1	1	1	1		488	310	231	0	0		0.89	0.83	0.81	0	0		805	297	190	0	0		0.93	0.83	0.77	0	0
	CA_C0022	asd	aspartate-semialdehyde dehydrogenase	cac00260,cac00261,cac00270,cac00300,cac01100,cac01110,cac01120,cac01210,cac01230			-0.0506261	-0.720106	0.114603		0	0	0		1	0.429478	1	1	1		32	355	339	0	0		0.48	0.85	0.86	0	0		33	541	315	0	0		0.5	0.89	0.84	0	0
	CA_C0023	-	LysR family transcriptional regulator	#N/A			0.184425	-0.510195	-0.263034		0	0	0		1	0.419424	1	1	1		29	49	19	0	0		0.47	0.5	0.39	0	0		25	64	23	0	0		0.46	0.58	0.4	0	0
	CA_C0024	-	hypothetical protein	#N/A			0.282035	0.584963	0.199309		0	0	0		1	1	1	1	1		123	47	38	0	0		0.72	0.5	0.51	0	0		103	31	35	0	0		0.69	0.45	0.47	0	0
	CA_C0025	dcd	deoxycytidine triphosphate deaminase	cac00240,cac01100,cac01232			-0.0931094	0	0		0	0	0		1	1	1	1	1		168	70	53	0	0		0.77	0.58	0.57	0	0		184	66	54	0	0		0.78	0.58	0.56	0	0
	CA_C0026	-	hypothetical protein	#N/A			-0.192645	0.459432	-0.0874628		0	0	0		1	1	1	1	1		54	33	20	0	0		0.58	0.44	0.4	0	0		66	22	23	0	0		0.63	0.39	0.4	0	0
	CA_C0027	pyrE	orotate phosphoribosyltransferase	cac00240,cac01100,cac01240			-0.0390252	0.0630098	-0.0272215		0	0	0		1	1	1	1	1		693	171	130	0	0		0.92	0.74	0.72	0	0		739	156	138	0	0		0.92	0.74	0.72	0	0
	CA_C0028	hydA	hydrogene dehydrogenase	#N/A			-0.344197	-0.351165	0.29844		0	0	0		1	1	1	1	1		427	191	244	0	0		0.88	0.76	0.82	0	0		525	220	208	0	0		0.9	0.79	0.79	0	0
	CA_C0029	-	hypothetical protein	#N/A			-0.504473	-0.5025	-0.130678		0	0	0		0.90417	0.623748	1	1	1		47	287	550	0	0		0.56	0.82	0.9	0	0		71	367	624	0	0		0.64	0.86	0.91	0	0
	CA_C0030	-	hypothetical protein	#N/A			-0.192645	-0.136062	0.117494		0	0	0		1	1	1	1	1		30	135	223	0	0		0.48	0.7	0.8	0	0		38	135	218	0	0		0.53	0.71	0.79	0	0
	CA_C0031	psdD	phosphatidylserine decarboxylase	cac00564,cac01100,cac01110	PS Bio.		0	-0.347923	0.125531		0	0	0		1	0.848996	1	1	1		95	32	14	0	0		0.68	0.43	0.34	0	0		93	39	15	0	0		0.68	0.48	0.32	0	0
	CA_C0032	-	TetR/AcrR family transcriptional regulator	#N/A			0.0943788	0.0531113	0.0220263		0	0	0		1	1	1	1	1		435	118	82	0	0		0.88	0.68	0.65	0	0		414	109	84	0	0		0.87	0.68	0.64	0	0
	CA_C0033	-	ABC1 family protein kinase	#N/A			0.485427	-0.117039	0.103836		0	0	0		1	1	1	1	1		42	103	90	0	0		0.54	0.65	0.66	0	0		28	106	87	0	0		0.48	0.67	0.64	0	0
	CA_C0034	-	hypothetical protein	#N/A			0.764005	-0.293907	0.0957112		0	0	0		0.357409	1	1	1	1		452	1214	736	0	0		0.88	0.95	0.92	0	0		251	1489	708	0	0		0.83	0.96	0.92	0	0
	CA_C0035	-	serine/threonine phosphatase	#N/A	T-7		0.0671142	0.321928	0		0	0	0		1	1	1	1	1		26	15	4	0	0		0.45	0.32	0.17	0	0		24	11	4	0	0		0.45	0.29	0.14	0	0
	CA_C0036	-	FHA domain-containing protein	#N/A	T-7		0	0.584963	-1		0	0	0		1	1	1	1	1		4	5	2	0	0		0.19	0.18	0.1	0	0		3	2	3	0	0		0.18	0.11	0.11	0	0
	CA_C0037	-	MinD family ATPase	#N/A	T-7		0	0.584963	-1		0	0	0		1	1	1	1	1		6	5	1	0	0		0.24	0.18	0.05	0	1		6	3	3	0	0		0.26	0.14	0.11	0	0
	CA_C0038	-	hypothetical protein	#N/A	T-7		0.736966	0.415037	-0.584963		0	0	0		1	1	1	1	1		5	6	3	0	0		0.22	0.2	0.14	0	0		4	5	4	0	0		0.21	0.19	0.14	0	0
	CA_C0039	-	DNA translocase FtsK	#N/A	T-7		-0.289507	0.321928	-0.415037		0	0	0		1	1	1	1	1		10	8	4	0	0		0.31	0.24	0.17	0	0		12	6	5	0	0		0.35	0.21	0.16	0	0
	CA_C0040	-	hypothetical protein	#N/A	T-7		-1.17794	-0.211504	0.389947		0	0	0		0.0932306	1	1	1	1		1540	248	94	0	0		0.96	0.8	0.67	0	0		3170	288	74	0	0		0.98	0.83	0.61	0	0
	CA_C0041	-	hypothetical protein	#N/A	T-7		-0.169925	0.353637	-0.152003		0	0	0		1	1	1	1	1		10	35	11	0	0		0.31	0.44	0.3	0	0		11	26	13	0	0		0.33	0.42	0.3	0	0
	CA_C0042	-	hypothetical protein	#N/A	T-7		0	0.400538	0		0	0	0		1	1	1	1	1		11	49	19	0	0		0.32	0.5	0.39	0	0		12	36	20	0	0		0.35	0.47	0.37	0	0
	CA_C0043	-	hypothetical protein	#N/A	T-7		1	1	0		0	0	0		1	1	1	1	1		3	12	3	0	0		0.16	0.29	0.14	0	0		2	6	3	0	0		0.14	0.21	0.11	0	0
	CA_C0044	-	hypothetical protein	#N/A	T-7		CC-Only	1.80735	0		0	0	0		1	1	1	1	1		1	10	2	0	0		0.06	0.26	0.1	0	1		1	3	1	0	0		0.09	0.14	0.03	0	1
	CA_C0045	-	hypothetical protein	#N/A	T-7		-0.321928	0.906891	-0.222392		0	0	0		1	1	1	1	1		5	23	7	0	0		0.22	0.39	0.24	0	0		6	11	9	0	0		0.26	0.29	0.24	0	0
	CA_C0046	-	hypothetical protein	#N/A	T-7		0	1.16993	-0.415037		0	0	0		1	1	1	1	1		2	15	4	0	0		0.12	0.32	0.17	0	0		2	6	6	0	0		0.14	0.21	0.18	0	0
	CA_C0047	-	hypothetical protein	#N/A	T-7		0	0.584963	0		0	0	0		1	1	1	1	1		11	46	19	0	0		0.32	0.49	0.39	0	0		12	28	20	0	0		0.35	0.43	0.37	0	0
	CA_C0048	-	hypothetical protein	#N/A	T-7		-0.192645	1	-0.263034		0	0	0		1	1	1	1	1		7	26	13	0	0		0.26	0.4	0.33	0	0		9	12	17	0	0		0.31	0.3	0.34	0	0
	CA_C0049	-	hypothetical protein	#N/A	T-7		-0.452512	0.387023	-0.321928		0	0	0		1	1	1	1	1		43	25	10	0	0		0.54	0.4	0.28	0	0		59	19	14	0	0		0.6	0.37	0.31	0	0
	CA_C0050	-	hypothetical protein	#N/A			-0.415037	1.58496	0		0	0	0		1	1	1	1	1		4	4	1	0	0		0.19	0.15	0.05	0	1		5	2	2	0	0		0.23	0.11	0.07	0	1
	CA_C0051	-	hypothetical protein	#N/A			0	0	#NUM!		0	0	0		1	1	1	1	1		2	2	1	0	0		0.12	0.1	0.05	0	1		2	1	0	0	1		0.14	0.06	0	0	1
	CA_C0052	-	hypothetical protein	#N/A			0.321928	-0.0740006	0.169925		0	0	0		1	1	1	1	1		28	28	11	0	0		0.47	0.41	0.3	0	0		23	28	11	0	0		0.45	0.43	0.27	0	0
	CA_C0053	-	hypothetical protein	#N/A			0.485427	-0.192645	0		0	0	0		1	1	1	1	1		8	10	5	0	0		0.28	0.26	0.19	0	0		6	12	5	0	0		0.26	0.3	0.16	0	0
	CA_C0055	-	hypothetical protein	#N/A			0.106915	-0.169925	0		0	0	0		1	1	1	1	1		16	12	7	0	0		0.38	0.29	0.24	0	0		15	12	7	0	0		0.38	0.3	0.21	0	0
	CA_C0056	-	hypothetical protein	#N/A			0.287116	-0.289507	-0.00116112		0	0	0		1	1	1	1	1		1585	222	1615	0	0		0.96	0.78	0.96	0	0		1424	244	1720	0	0		0.96	0.8	0.97	0	0
	CA_C0057	-	hypothetical protein	#N/A			0.331503	-0.0937144	0.0244652		0	0	0		1	1	1	1	1		1210	218	1305	0	0		0.95	0.77	0.95	0	0		1009	211	1364	0	0		0.94	0.78	0.96	0	0
	CA_C0058	-	hypothetical protein	#N/A			0.71969	0.43272	0.278808		0	0	0		0.882259	1	1	1	1		2698	453	2677	0	0		0.97	0.88	0.98	0	0		1790	293	2349	0	0		0.96	0.83	0.97	0	0
	CA_C0059	-	hypothetical protein	#N/A			0.736634	0.247093	0.146444		0	0	0		1	1	1	1	1		4677	643	3352	0	0		0.98	0.91	0.98	0	0		3056	485	3224	0	0		0.98	0.88	0.98	0	0
	CA_C0060	-	hypothetical protein	#N/A			0.48987	0.160077	-0.0960627		0	0	0		1	1	1	1	1		1573	322	784	0	0		0.96	0.84	0.93	0	0		1187	271	893	0	0		0.95	0.82	0.94	0	0
	CA_C0061	-	hypothetical protein	#N/A			0.626299	0.321928	0.539482		0	0	0		1	1	1	1	1		2409	316	1718	0	0		0.97	0.84	0.96	0	0		1658	234	1252	0	0		0.96	0.8	0.96	0	0
	CA_C0062	-	hypothetical protein	#N/A			0.576543	0.478834	0.00968255		0	0	0		1	1	1	1	1		1312	189	771	0	0		0.95	0.75	0.93	0	0		936	127	816	0	0		0.94	0.7	0.93	0	0
	CA_C0063	-	hypothetical protein	#N/A			0.614134	0.145851	0.207296		0	0	0		1	1	1	1	1		1282	228	1189	0	0		0.95	0.78	0.95	0	0		894	191	1093	0	0		0.93	0.76	0.95	0	0
	CA_C0064	-	hypothetical protein	#N/A			0.274576	-0.0174874	0.312307		0	0	0		1	1	1	1	1		556	115	530	0	0		0.9	0.67	0.9	0	0		485	113	450	0	0		0.89	0.68	0.89	0	0
	CA_C0065	-	hypothetical protein	#N/A			0.215206	-0.0906025	-0.197122		0	0	0		1	1	1	1	1		875	148	460	0	0		0.93	0.71	0.89	0	0		804	159	560	0	0		0.93	0.74	0.9	0	0
	CA_C0066	-	ABC transporter ATP-binding protein	#N/A			-0.0518389	-0.26976	0.343145		0	0	0		1	1	1	1	1		274	160	353	0	0		0.83	0.73	0.86	0	0		298	184	295	0	0		0.84	0.76	0.84	0	0
	CA_C0067	-	ABC transporter permease	#N/A			0.137504	0	0.160465		0	0	0		1	1	1	1	1		50	13	24	0	0		0.57	0.3	0.42	0	0		47	13	24	0	0		0.56	0.31	0.41	0	0
	CA_C0068	-	ABC transporter permease	#N/A			-0.0671142	0.415037	0		0	0	0		1	1	1	1	1		23	6	8	0	0		0.43	0.2	0.25	0	0		26	5	9	0	0		0.47	0.19	0.24	0	0
	CA_C0069	-	iron-binding protein	#N/A			#NUM!	#NUM!	#NUM!		#NUM!	#NUM!	#NUM!		0	0	0	0	0		0	0	0	1	1		0	0	0	1	1		0	0	0	1	1		0	0	0	1	1
	CA_C0070	-	hypothetical protein	#N/A			-0.0641303	0.0740006	-0.0384741		0	0	0		1	1	1	1	1		52	60	46	0	0		0.57	0.55	0.54	0	0		54	53	48	0	0		0.59	0.54	0.54	0	0
	CA_C0071	-	hypothetical protein	#N/A			-0.018859	-0.289507	-0.178337		0	0	0		1	1	1	1	1		83	26	48	0	0		0.66	0.4	0.55	0	0		90	31	59	0	0		0.68	0.45	0.57	0	0
	CA_C0072	-	hypothetical protein	#N/A			1.58496	0	-2		0	0	0		1	1	1	1	1		3	2	1	0	0		0.16	0.1	0.05	0	1		2	2	5	0	0		0.14	0.11	0.16	0	0
	CA_C0073	-	hypothetical protein	#N/A			-0.350186	-0.429684	-0.351472		0	0	0		1	0.549589	1	1	1		102	70	73	0	0		0.69	0.58	0.63	0	0		134	92	97	0	0		0.74	0.65	0.66	0	0
	CA_C0075	-	ferredoxin	#N/A			0	0	0		0	0	0		1	1	1	1	1		2	1	1	0	0		0.12	0.05	0.05	0	1		1	2	2	0	0		0.09	0.11	0.07	0	1
	CA_C0076	-	permease	#N/A			-0.223803	-0.315687	-0.119739		0	0	0		1	1	1	1	1		331	201	130	0	0		0.85	0.76	0.72	0	0		396	242	149	0	0		0.87	0.8	0.73	0	0
	CA_C0077	-	CAAX-like membrane endopeptidase	#N/A			0.321928	0	0		0	0	0		1	1	1	1	1		6	2	3	0	0		0.24	0.1	0.14	0	0		5	2	2	0	0		0.23	0.11	0.07	0	1
	CA_C0078	agrB	accessory gene regulator protein	cac02020,cac02024			1.18214	-0.15127	-0.0558806		0	0	0		0.273016	1	1	1	1		1943	7754	10706	0	0		0.97	0.99	0.99	0	0		905	8198	11585	0	0		0.93	0.99	0.99	0	0
	CA_C0079	-	hypothetical protein	#N/A			1.26198	0.395867	0.0605606		0	0	0		0.411349	1	1	1	1		11476	39817	41814	0	0		0.99	1	1	0	0		5054	27627	41018	0	0		0.98	1	1	0	0
	CA_C0080	agrC	histidine kinase-like ATPase	cac02020,cac02024			0.222392	0.321928	0.0703893		0	0	0		1	1	1	1	1		32	59	52	0	0		0.48	0.54	0.56	0	0		29	44	53	0	0		0.48	0.51	0.56	0	0
	CA_C0081	agrA	accessory gene regulator protein A	cac02020,cac02024			0.459432	0.234465	0.0703893		0	0	0		1	1	1	1	1		12	29	26	0	0		0.33	0.42	0.44	0	0		10	22	26	0	0		0.32	0.39	0.42	0	0
	CA_C0082	-	hypothetical protein	#N/A			0.419084	-0.605499	-0.284476		0	0	0		1	0.592151	1	1	1		133	277	852	0	0		0.73	0.82	0.93	0	0		104	388	1097	0	0		0.7	0.86	0.95	0	0
	CA_C0083	-	PemK family DNA-binding protein	#N/A			0.0824622	-0.188445	-0.319279		0	0	0		1	1	1	1	1		335	250	272	0	0		0.85	0.8	0.83	0	0		314	272	359	0	0		0.85	0.82	0.86	0	0
	CA_C0084	-	MutT/NUDIX family hydrolase	#N/A			-0.0571954	0.0544478	-0.075617		0	0	0		1	1	1	1	1		929	470	275	0	0		0.94	0.88	0.83	0	0		983	443	305	0	0		0.94	0.88	0.84	0	0
	CA_C0085	-	hypothetical protein	#N/A			-0.480329	1	0.304855		0	0	0		1	1	1	1	1		91	26	26	0	0		0.67	0.4	0.44	0	0		132	14	22	0	0		0.73	0.33	0.39	0	0
	CA_C0086	-	muconate cycloisomerase	cac00030,cac01100,cac01110,cac01120,cac01200			2	-0.321928	0		0	0	0		1	1	1	1	1		5	6	12	0	0		0.22	0.2	0.31	0	0		1	6	12	0	0		0.09	0.21	0.28	0	1
	CA_C0087	-	Co/Zn/Cd cation transporter	#N/A			0.509014	0.14439	-0.268489		0	0	0		1	1	1	1	1		128	153	55	0	0		0.72	0.72	0.57	0	0		90	132	70	0	0		0.68	0.71	0.6	0	0
	CA_C0088	-	methionine sulfoxide reductase A	#N/A			0.592576	0.0206842	-0.0468666		0	0	0		0.936395	1	1	1	1		111	422	263	0	0		0.7	0.87	0.83	0	0		73	380	281	0	0		0.64	0.86	0.83	0	0
	CA_C0089	serA	D-2-hydroxyacid dehydrogenase	#N/A			0.706269	0.119739	-0.0210616		0	0	0		1	1	1	1	1		37	170	86	0	0		0.52	0.74	0.65	0	0		22	140	89	0	0		0.44	0.72	0.65	0	0
	CA_C0090	-	xylanase/chitin deacetylase	#N/A			0.190103	0.279154	-0.216811		0	0	0		1	1	1	1	1		94	159	93	0	0		0.68	0.73	0.67	0	0		82	121	111	0	0		0.66	0.69	0.68	0	0
	CA_C0091	ilvC	ketol-acid reductoisomerase	cac00290,cac00770,cac01100,cac01110,cac01210,cac01230			0.475454	-0.707434	-0.330106		0	0	0		1	1	1	1	1		1368	3707	16338	0	0		0.95	0.98	0.99	0	0		965	6048	21473	0	0		0.94	0.99	0.99	0	0
	CA_C0092	-	hypothetical protein	#N/A			1	-0.584963	-0.473931		0	0	0		1	1	1	1	1		3	4	23	0	0		0.16	0.15	0.42	0	0		1	4	34	0	0		0.09	0.17	0.47	0	1
	CA_C0093	-	LysR family transcriptional regulator	#N/A			0.152003	-0.241008	-0.415037		0	0	0		1	1	1	1	1		12	16	4	0	0		0.33	0.33	0.17	0	0		11	18	6	0	0		0.33	0.36	0.18	0	0
	CA_C0094	-	ferredoxin-nitrite reductase	cac00910,cac01100,cac01120			-0.0564605	-0.611075	-0.385654		0	0	0		1	0.579567	1	1	1		511	212	306	0	0		0.89	0.77	0.84	0	0		545	310	416	0	0		0.9	0.83	0.88	0	0
	CA_C0095	hemA	glutamyl-tRNA reductase	cac00860,cac01100,cac01110,cac01120,cac01240			-0.180572	0	-0.459432		0	0	0		1	1	1	1	1		36	40	20	0	0		0.51	0.47	0.4	0	0		40	39	29	0	0		0.54	0.48	0.44	0	0
	CA_C0096	hemW	precorrin-2 dehydrogenase	cac00860,cac01100,cac01110,cac01240			0	0.371969	-0.547488		0	0	0		1	1	1	1	1		13	34	17	0	0		0.34	0.44	0.37	0	0		14	24	26	0	0		0.37	0.41	0.42	0	0
	CA_C0097	hemC	porphobilinogen deaminase	cac00860,cac01100,cac01110,cac01120,cac01240			-0.215729	-0.101283	-0.729911		0	0	0		1	1	0.427386	1	1		36	82	51	0	0		0.51	0.61	0.56	0	0		41	82	90	0	0		0.54	0.63	0.65	0	0
	CA_C0098	hemD	uroporphyrinogen III syntase	cac00860,cac01100,cac01110,cac01120,cac01240			-0.156119	-0.0730635	-0.480626		0	0	0		1	1	1	1	1		40	114	54	0	0		0.53	0.67	0.57	0	0		45	111	80	0	0		0.56	0.68	0.63	0	0
	CA_C0099	hemL	glutamate-1-semialdehyde aminotransferase	cac00860,cac01100,cac01110,cac01120,cac01240			-0.503324	-0.0780025	-0.26628		0	0	0		1	1	1	1	1		120	290	92	0	0		0.71	0.82	0.66	0	0		168	292	115	0	0		0.77	0.83	0.69	0	0
	CA_C0100	hemB	delta-aminolevulinic acid dehydratase	cac00860,cac01100,cac01110,cac01120,cac01240			-0.0568312	0.0482552	-0.309328		0	0	0		1	1	1	1	1		266	217	58	0	0		0.83	0.77	0.58	0	0		270	203	74	0	0		0.83	0.77	0.61	0	0
	CA_C0101	-	methyl-accepting chemotaxis protein	#N/A			0	1	0		0	0	0		1	1	1	1	1		4	3	1	0	0		0.19	0.13	0.05	0	1		5	2	2	0	0		0.23	0.11	0.07	0	1
	CA_C0102	-	O-acetylhomoserine sulfhydrylase	cac00270,cac01100			0.169925	0.0220825	-3.23947		0	0	-3.23947		1	1	2.27251e-90	0	1		35	554	23	0	0		0.5	0.89	0.42	0	0		27	565	217	0	0		0.47	0.9	0.79	0	0
	CA_C0103	cysC	adenylylsulfate kinase	cac00230,cac00920,cac01100,cac01120			0.206451	0.159478	-3.26303		0	0	-3.26303		1	1	2.44042e-126	0	1		18	487	20	0	0		0.39	0.88	0.4	0	0		16	423	186	0	0		0.39	0.87	0.77	0	0
	CA_C0104	-	adenylylsulfate reductase subunit alpha	cac00920,cac01100,cac01120			-0.241008	0.00560271	-3.12611		0	0	-3.12611		1	1	3.04964e-74	0	1		13	365	33	0	0		0.34	0.85	0.48	0	0		15	359	294	0	0		0.38	0.85	0.84	0	0
	CA_C0105	-	ferredoxin	cac00920,cac01100,cac01120			-0.206451	-0.0649973	-2.33703		0	0	-2.33703		1	1	5.43304e-23	0	1		15	309	71	0	0		0.37	0.83	0.62	0	0		17	317	378	0	0		0.4	0.84	0.87	0	0
	CA_C0106	-	sulfate ABC transporter substrate-binding protein	cac00920,cac02010			-0.607683	-0.239871	-2.03302		0	0	-2.03302		0.781095	1	1.16193e-06	0	1		24	416	137	0	0		0.44	0.87	0.73	0	0		36	484	578	0	0		0.52	0.88	0.91	0	0
	CA_C0107	-	sulfate transporter ATPase	cac00920,cac02010			-1.03562	-0.542356	-2.68684		-1.03562	0	-2.68684		0.0242708	0.642527	9.7644e-39	0	1		24	354	53	0	0		0.44	0.85	0.57	0	0		47	515	344	0	0		0.56	0.89	0.85	0	0
	CA_C0108	-	sulfate ABC transporter permease	cac00920,cac02010			-0.750022	-0.48931	-2.96809		0	0	-2.96809		0.406023	0.738197	5.16898e-61	0	1		26	364	51	0	0		0.45	0.85	0.56	0	0		43	512	409	0	0		0.55	0.89	0.88	0	0
	CA_C0109	cysD	sulfate adenylyltransferase subunit 2	cac00230,cac00261,cac00450,cac00920,cac01100,cac01110,cac01120			-1.26748	-0.308977	-2.97811		-1.26748	0	-2.97811		0.00298039	1	8.35886e-50	0	1		32	925	107	0	0		0.48	0.93	0.69	0	0		73	1104	871	0	0		0.64	0.94	0.94	0	0
	CA_C0110	cysN	sulfate adenylate transferase subunit GTPase	cac00230,cac00261,cac00450,cac00920,cac01100,cac01110,cac01120			-1.20163	-0.0685871	-3.23879		-1.20163	0	-3.23879		0.00125284	1	5.43685e-66	0	1		35	742	65	0	0		0.5	0.92	0.61	0	0		78	778	624	0	0		0.65	0.92	0.91	0	0
	CA_C0111	-	glutamine-binding periplasmic protein fused to glutamine permease	cac02010			-0.0975553	0.0285692	1.18903		0	0	0		1	1	0.583433	1	1		267	75	142	0	0		0.83	0.59	0.73	0	0		297	67	65	0	0		0.84	0.58	0.59	0	0
	CA_C0112	glnQ	glutamine ABC transporter ATP-binding protein	cac02010			-0.266444	-0.259087	1.34023		0	0	0		1	1	0.246688	1	1		548	88	293	0	0		0.9	0.62	0.84	0	0		677	105	115	0	0		0.92	0.67	0.69	0	0
	CA_C0113	-	sugar metabolism transcriptional regulator	#N/A			-0.519374	-0.301656	0.0624641		0	0	0		0.776363	1	1	1	1		103	127	145	0	0		0.69	0.69	0.74	0	0		148	148	145	0	0		0.75	0.73	0.73	0	0
	CA_C0114	-	hypothetical protein	#N/A			-0.487187	-0.263034	0.341037		0	0	0		0.989671	1	1	1	1		133	102	118	0	0		0.73	0.65	0.71	0	0		191	113	98	0	0		0.79	0.68	0.66	0	0
	CA_C0115	-	hypothetical protein	#N/A			-0.363994	-0.708983	0.510615		0	0	0		1	0.372611	1	1	1		4091	786	645	0	0		0.98	0.92	0.91	0	0		5070	1194	466	0	0		0.98	0.95	0.89	0	0
	CA_C0116	-	carbone-monoxide dehydrogenase subunit beta	cac00633,cac00680,cac01100,cac01120,cac01200			-1.70758	-1.42711	0.284568		0	-1.42711	0		0.0598648	0.000301578	1	0	1		559	179	404	0	0		0.9	0.74	0.88	0	0		1841	434	341	0	0		0.96	0.87	0.85	0	0
	CA_C0117	-	protein cheY-like protein	cac02020,cac02030			-0.788496	-0.530515	0.36257		0	0	0		1	1	1	1	1		13	13	11	0	0		0.34	0.3	0.3	0	0		22	18	10	0	0		0.44	0.36	0.26	0	0
	CA_C0118	cheA	chemotaxis protein CheA	cac02020,cac02030			0	-1	-1		0	0	0		1	1	1	1	1		1	2	3	0	0		0.06	0.1	0.14	0	1		1	2	5	0	0		0.09	0.11	0.16	0	1
	CA_C0119	cheW	chemotaxis protein CheW	cac02020,cac02030			1	0	-1		0	0	0		1	1	1	1	1		2	3	3	0	0		0.12	0.13	0.14	0	0		2	2	6	0	0		0.14	0.11	0.18	0	0
	CA_C0120	-	membrane-associated methyl-accepting chemotaxis protein	cac02020,cac02030			0	0	-0.584963		0	0	0		1	1	1	1	1		4	4	5	0	0		0.19	0.15	0.19	0	0		4	5	8	0	0		0.21	0.19	0.22	0	0
	CA_C0121	cheR	chemotaxis protein CheR	cac02020,cac02030			0	0	0		0	0	0		1	1	1	1	1		3	1	1	0	0		0.16	0.05	0.05	0	1		4	2	2	0	0		0.21	0.11	0.07	0	1
	CA_C0122	cheY	chemotaxis respons regulator CheY	cac02020,cac02030			0.207539	-0.407878	-0.317482		0	0	0		1	0.606079	1	1	1		355	145	80	0	0		0.86	0.71	0.64	0	0		309	186	103	0	0		0.85	0.76	0.67	0	0
	CA_C0123	-	cytosine deaminase	#N/A			0	-0.490635	-0.350907		0	0	0		1	0.372865	1	1	1		279	113	85	0	0		0.84	0.67	0.65	0	0		279	156	111	0	0		0.84	0.74	0.68	0	0
	CA_C0124	-	hypothetical protein	#N/A			0	#NUM!	Mono-Only		0	0	0		1	1	1	1	1		2	1	0	0	1		0.12	0.05	0	0	1		2	0	1	0	1		0.14	0	0.03	0	1
	CA_C0125	dnaX	DNA polymerase III subunits gamma and tau	cac03030,cac03430,cac03440			-0.0207586	0.0527071	0.0387324		0	0	0		1	1	1	1	1		161	333	188	0	0		0.76	0.84	0.78	0	0		161	293	189	0	0		0.76	0.83	0.77	0	0
	CA_C0126	-	hypothetical protein	#N/A			-0.0502294	-0.176878	-0.0452647		0	0	0		1	1	1	1	1		2627	1600	925	0	0		0.97	0.96	0.94	0	0		2660	1735	984	0	0		0.97	0.96	0.94	0	0
	CA_C0127	recR	recombination protein RecR	cac03440			-0.0927735	-0.260353	0.182024		0	0	0		1	1	1	1	1		1916	1051	574	0	0		0.97	0.94	0.9	0	0		1963	1193	519	0	0		0.97	0.95	0.9	0	0
	CA_C0128	-	hypothetical protein	#N/A			-0.207305	0.128065	-0.315776		0	0	0		1	1	1	1	1		648	382	233	0	0		0.91	0.86	0.81	0	0		752	331	307	0	0		0.92	0.84	0.84	0	0
	CA_C0129	bofA	sigmaK-factor processing regulatory protein	#N/A			-0.201634	0.111031	0.182864		0	0	0		1	1	1	1	1		167	79	53	0	0		0.77	0.6	0.57	0	0		186	69	48	0	0		0.78	0.59	0.54	0	0
	CA_C0130	-	hypothetical protein	#N/A			0.415037	-0.222392	-0.415037		0	0	0		1	1	1	1	1		10	9	4	0	0		0.31	0.25	0.17	0	0		7	9	6	0	0		0.27	0.26	0.18	0	0
	CA_C0132	-	hypothetical protein	#N/A			-0.415037	0.263034	0.263034		0	0	0		1	1	1	1	1		3	9	7	0	0		0.16	0.25	0.24	0	0		5	7	7	0	0		0.23	0.23	0.21	0	0
	CA_C0133	-	hypothetical protein	#N/A			0	0	-1		0	0	0		1	1	1	1	1		1	2	2	0	0		0.06	0.1	0.1	0	1		1	2	2	0	0		0.09	0.11	0.07	0	1
	CA_C0134	-	hypothetical protein	#N/A			0.415037	-0.222392	0		0	0	0		1	1	1	1	1		5	9	7	0	0		0.22	0.25	0.24	0	0		3	9	7	0	0		0.18	0.26	0.21	0	0
	CA_C0135	-	hypothetical protein	#N/A			1	0	CC-Only		0	0	0		1	1	1	1	1		2	2	1	0	0		0.12	0.1	0.05	0	1		2	2	1	0	0		0.14	0.11	0.03	0	1
	CA_C0138	-	ABC transporter ATP-binding protein	#N/A			0.504923	-0.3771	-0.0111837		0	0	0		1	1	1	1	1		169	702	322	0	0		0.77	0.92	0.85	0	0		122	852	337	0	0		0.72	0.93	0.85	0	0
	CA_C0139	-	permease	#N/A			0.584963	0.0297473	-0.200697		0	0	0		1	1	1	1	1		28	291	168	0	0		0.47	0.82	0.76	0	0		18	259	200	0	0		0.41	0.81	0.78	0	0
	CA_C0140	-	permease	#N/A			0.255257	0.302563	0.14066		0	0	0		1	1	1	1	1		43	553	230	0	0		0.54	0.89	0.81	0	0		36	401	218	0	0		0.52	0.87	0.79	0	0
	CA_C0141	-	cation efflux pump membrane permease	#N/A			0.435215	-0.00498341	0.0740006		0	0	0		1	1	1	1	1		219	828	323	0	0		0.81	0.93	0.85	0	0		166	785	316	0	0		0.77	0.92	0.85	0	0
	CA_C0142	-	hypothetical protein	#N/A			#NUM!	#NUM!	Mono-Only		0	0	0		1	1	1	1	1		0	0	0	1	1		0	0	0	1	1		0	0	1	0	1		0	0	0.03	1	1
	CA_C0143	-	hypothetical protein	#N/A			CC-Only	#NUM!	Mono-Only		0	0	0		1	1	1	1	1		1	1	1	0	0		0.06	0.05	0.05	1	1		0	0	4	0	1		0	0	0.14	0	1
	CA_C0144	sfsa	sugar fermentation stimulation protein A	#N/A			0.70044	-0.246161	-0.186413		0	0	0		1	1	1	1	1		15	63	35	0	0		0.37	0.56	0.49	0	0		9	72	43	0	0		0.31	0.6	0.52	0	0
	CA_C0145	-	Zn-ribbon/MutT domain-containing protein	cac00760,cac01100			-0.118105	-0.498454	-0.273018		0	0	0		1	0.574321	1	1	1		240	184	119	0	0		0.82	0.75	0.71	0	0		260	253	152	0	0		0.83	0.81	0.74	0	0
	CA_C0146	-	ABC transporter permease	#N/A			-0.237039	0.291231	0.0752881		0	0	0		1	1	1	1	1		97	138	148	0	0		0.68	0.7	0.74	0	0		112	102	147	0	0		0.71	0.67	0.73	0	0
	CA_C0147	-	ABC transporter ATP-binding protein	#N/A			-0.310543	0.284031	0.208489		0	0	0		1	1	1	1	1		258	398	413	0	0		0.83	0.87	0.88	0	0		322	287	370	0	0		0.85	0.83	0.86	0	0
	CA_C0148	-	TIM-barrel fold family protein	#N/A			-0.220688	-0.455499	-0.111893		0	0	0		1	0.691528	1	1	1		147	241	154	0	0		0.75	0.79	0.75	0	0		162	321	168	0	0		0.76	0.84	0.75	0	0
	CA_C0149	-	hypothetical protein	#N/A			0.623158	0.784271	-1.23654		0	0	-1.23654		0.929607	0.219276	0.0037468	0	1		1624	88	109	0	0		0.96	0.62	0.69	0	0		1042	51	273	0	0		0.94	0.54	0.83	0	0
	CA_C0150	-	hypothetical protein	#N/A			0	0.36257	-0.447459		0	0	0		1	1	1	1	1		26	26	13	0	0		0.45	0.4	0.33	0	0		26	19	20	0	0		0.47	0.37	0.37	0	0
	CA_C0151	-	SAM dependent methyltransferase	#N/A			0.0588937	-0.129283	-0.234465		0	0	0		1	1	1	1	1		29	47	21	0	0		0.47	0.5	0.41	0	0		28	47	25	0	0		0.48	0.52	0.41	0	0
	CA_C0152	-	ribosomal-protein-alanine acetyltransferase	#N/A			-0.106915	0.289507	0.263034		0	0	0		1	1	1	1	1		74	16	30	0	0		0.64	0.33	0.46	0	0		82	12	26	0	0		0.66	0.3	0.42	0	0
	CA_C0153	-	beta-phosphoglucomutase	#N/A			-0.438324	0.308122	-0.0901978		0	0	0		1	1	1	1	1		191	38	39	0	0		0.79	0.46	0.51	0	0		268	30	44	0	0		0.83	0.44	0.52	0	0
	CA_C0154	MtlA	PTS system mannitol-specific transporter subunit IIBC	cac00051,cac01100,cac02060			1.80735	0	-0.584963		0	0	0		1	1	1	1	1		8	4	5	0	0		0.28	0.15	0.19	0	0		3	5	8	0	0		0.18	0.19	0.22	0	0
	CA_C0155	MtlR	PTS system mannitol transproter regulatory protein	#N/A			CC-Only	#NUM!	0		0	0	0		1	1	1	1	1		1	1	2	0	0		0.06	0.05	0.1	0	1		0	0	2	0	1		0	0	0.07	1	1
	CA_C0156	MltF	PTS system mannitol-specific transporter subunit IIA domain-containing protein	cac00051,cac01100,cac02060			CC-Only	0	0		0	0	0		1	1	1	1	1		2	4	8	0	0		0.12	0.15	0.25	0	0		0	3	8	0	1		0	0.14	0.22	0	1
	CA_C0157	MtlD	mannitol-1-phosphate 5-dehydrogenase	cac00051,cac01100			CC-Only	0	0.584963		0	0	0		1	1	1	1	1		1	1	4	0	0		0.06	0.05	0.17	0	1		0	1	3	0	1		0	0.06	0.11	0	1
	CA_C0158	glmS	glucosamine--fructose-6-phosphate aminotransferase	cac00250,cac00520,cac01100,cac01250			-0.123829	1.31333	0.541301		0	1.31333	0		1	0.0131293	1	0	1		253	372	222	0	0		0.83	0.86	0.8	0	0		263	139	158	0	0		0.83	0.72	0.74	0	0
	CA_C0159	-	hypothetical protein	#N/A			0.234465	-0.658963	0.15978		0	0	0		1	0.117141	1	1	1		46	83	152	0	0		0.55	0.61	0.74	0	0		40	123	137	0	0		0.54	0.7	0.72	0	0
	CA_C0160	-	acetyltransferase	#N/A			0.0310269	-0.118644	0.584963		0	0	0		1	1	1	1	1		55	50	67	0	0		0.59	0.51	0.61	0	0		54	51	46	0	0		0.59	0.54	0.53	0	0
	CA_C0161	-	ABC transporter permease	#N/A			1.41504	0.229482	-0.321928		0	0	0		1	1	1	1	1		9	48	5	0	0		0.29	0.5	0.19	0	0		3	42	6	0	0		0.18	0.5	0.18	0	0
	CA_C0162	-	MarR family transcriptional regulator	#N/A			0.921997	-0.223672	-0.0995357		0	0	0		0.128654	1	1	1	1		220	226	52	0	0		0.81	0.78	0.56	0	0		112	260	58	0	0		0.71	0.81	0.57	0	0
	CA_C0164	-	ABC transporter ATP-binding protein	#N/A			0	-0.241008	-0.691878		0	0	0		1	1	1	1	1		9	17	32	0	0		0.29	0.34	0.47	0	0		9	18	56	0	0		0.31	0.36	0.56	0	0
	CA_C0165	-	ABC transporter permease	#N/A			0.476438	0.125531	-0.584963		0	0	0		1	1	1	1	1		37	18	25	0	0		0.52	0.35	0.43	0	0		27	15	40	0	0		0.47	0.34	0.5	0	0
	CA_C0166	-	hypothetical protein	#N/A			0.678072	0	-1		0	0	0		1	1	1	1	1		10	3	2	0	0		0.31	0.13	0.1	0	0		6	3	3	0	0		0.26	0.14	0.11	0	0
	CA_C0167	-	sigF/sigE/sigG family sigma factor	#N/A			-0.517684	-0.454566	-0.577767		0	0	0		0.866218	0.543891	1	1	1		157	119	84	0	0		0.76	0.68	0.65	0	0		225	156	132	0	0		0.81	0.74	0.71	0	0
	CA_C0168	-	tRNA-processing ribonuclease BN	#N/A			-0.237692	-0.0671142	-0.160465		0	0	0		1	1	1	1	1		79	31	21	0	0		0.65	0.43	0.41	0	0		91	31	25	0	0		0.68	0.45	0.41	0	0
	CA_C0169	-	ABC transporter ATP-binding protein	#N/A			CC-Only	0	Mono-Only		0	0	0		1	1	1	1	1		1	2	1	0	0		0.06	0.1	0.05	0	1		1	1	2	0	0		0.09	0.06	0.07	1	1
	CA_C0170	-	permease	#N/A			#NUM!	#NUM!	#NUM!		0	0	0		1	1	1	1	1		0	1	0	0	1		0	0.05	0	1	1		0	0	0	1	1		0	0	0	1	1
	CA_C0171	-	permease	#N/A			0	0	0		0	0	0		1	1	1	1	1		3	2	1	0	0		0.16	0.1	0.05	0	1		3	1	1	0	0		0.18	0.06	0.03	0	1
	CA_C0172	-	hypothetical protein	#N/A			0.584963	0	0		0	0	0		1	1	1	1	1		4	2	2	0	0		0.19	0.1	0.1	0	0		2	1	1	0	0		0.14	0.06	0.03	0	1
	CA_C0173	-	hypothetical protein	#N/A			0.321928	-0.263034	-0.415037		0	0	0		1	1	1	1	1		11	15	7	0	0		0.32	0.32	0.24	0	0		9	17	10	0	0		0.31	0.35	0.26	0	0
	CA_C0174	-	response regulator	#N/A			0.584963	-0.190331	0.152003		0	0	0		0.94696	1	1	1	1		68	109	25	0	0		0.63	0.66	0.43	0	0		45	123	23	0	0		0.56	0.7	0.4	0	0
	CA_C0175	murQ	N-acetylmuramic acid 6-phosphate etherase	cac00520,cac01100			0.459432	0	0.697971		0	0	0		1	1	1	1	1		12	69	180	0	0		0.33	0.57	0.77	0	0		9	67	115	0	0		0.31	0.58	0.69	0	0
	CA_C0176	appA	oligopeptide-binding protein	cac02024			1	0.387023	1.365		0	0	0		1	1	0.145304	1	1		2	25	105	0	0		0.12	0.4	0.69	0	0		1	18	43	0	0		0.09	0.36	0.52	0	1
	CA_C0177	appB	oligopeptide transport permease	cac02024			-0.222392	-0.125531	1.04182		0	0	0		1	1	1	1	1		14	17	44	0	0		0.35	0.34	0.53	0	0		17	17	22	0	0		0.4	0.35	0.39	0	0
	CA_C0178	appC	oligopeptide transport permease	cac02024			0.176878	-0.39927	0.59309		0	0	0		1	0.874537	1	1	1		30	102	110	0	0		0.48	0.65	0.69	0	0		27	127	76	0	0		0.47	0.7	0.62	0	0
	CA_C0179	appD	oligopeptide transport ATP-binding protein	cac02024			-0.0524674	-0.189034	0.481271		0	0	0		1	1	1	1	1		63	220	257	0	0		0.61	0.78	0.83	0	0		64	238	191	0	0		0.62	0.8	0.77	0	0
	CA_C0180	appF	oligopeptide ABC transporter ATP-binding protein	cac02024			-0.0655883	-0.210218	0.693897		0	0	0		1	1	1	1	1		50	229	204	0	0		0.57	0.79	0.79	0	0		51	243	132	0	0		0.58	0.8	0.71	0	0
	CA_C0181	-	beta-lactamase	#N/A			-0.280108	-0.0687128	0.619728		0	0	0		1	1	1	1	1		16	122	155	0	0		0.38	0.68	0.75	0	0		19	117	106	0	0		0.42	0.69	0.67	0	0
	CA_C0182	-	beta-glucosidase-like protein	cac00520,cac01100,cac01501			0.263034	0	0.648528		0	0	0		1	1	1	1	1		6	44	72	0	0		0.24	0.48	0.63	0	0		6	41	49	0	0		0.26	0.49	0.54	0	0
	CA_C0183	-	NagC/XylR family transcriptional regulator	#N/A			1	0	0.536053		0	0	0		1	1	1	1	1		2	19	72	0	0		0.12	0.36	0.63	0	0		1	17	53	0	0		0.09	0.35	0.56	0	1
	CA_C0184	-	acetyltransferase	#N/A			0	0.152003	0.823122		0	0	0		1	1	1	1	1		3	16	57	0	0		0.16	0.33	0.58	0	0		2	13	35	0	0		0.14	0.31	0.47	0	0
	CA_C0185	-	hypothetical protein	#N/A			0.459432	-0.0874628	0.944858		0	0	0		1	1	1	1	1		13	24	95	0	0		0.34	0.39	0.67	0	0		10	24	52	0	0		0.32	0.41	0.55	0	0
	CA_C0186	-	XRE family transcriptional regulator	#N/A			1.58496	-0.257798	-0.117836		0	0	0		1	1	1	1	1		7	137	59	0	0		0.26	0.7	0.59	0	0		3	151	66	0	0		0.18	0.73	0.59	0	0
	CA_C0187	nagB	glucosamine-6-phosphate deaminase	cac00520,cac01100			0.387023	0.830075	-0.14439		0	0	0		1	0.391867	1	1	1		21	144	24	0	0		0.42	0.71	0.42	0	0		15	74	28	0	0		0.38	0.61	0.43	0	0
	CA_C0188	nagA	N-acetylglucosamine-6-phosphate deacetylase	cac00520,cac01100			0.415037	0.938599	-0.415037		0	0	0		1	0.200742	1	1	1		10	102	19	0	0		0.31	0.65	0.39	0	0		7	50	27	0	0		0.27	0.53	0.43	0	0
	CA_C0189	-	GntR family transcriptional regulator	#N/A			0.662965	0.647698	-0.14439		0	0	0		1	0.961633	1	1	1		24	136	24	0	0		0.44	0.7	0.42	0	0		14	86	27	0	0		0.37	0.64	0.43	0	0
	CA_C0190	-	Beta-lactamase	cac01110,cac01501			0.736966	-0.50696	0.280108		0	0	0		1	0.285435	1	1	1		6	28	21	0	0		0.24	0.41	0.41	0	0		4	37	18	0	0		0.21	0.47	0.35	0	0
	CA_C0191	-	RpiR family transcriptional regulator	#N/A			CC-Only	-0.263034	0.263034		0	0	0		1	1	1	1	1		1	7	15	0	0		0.06	0.22	0.35	0	1		0	8	14	0	1		0	0.25	0.31	0	1
	CA_C0192	-	chloromuconate cycloisomerase	cac00470			0	-0.31034	0.61891		0	0	0		1	0.946288	1	1	1		3	37	53	0	0		0.16	0.45	0.57	0	0		3	44	36	0	0		0.18	0.51	0.48	0	0
	CA_C0193	-	hypothetical protein	#N/A			0.584963	0.214125	0.402098		0	0	0		1	1	1	1	1		7	43	137	0	0		0.26	0.48	0.73	0	0		5	34	107	0	0		0.23	0.46	0.68	0	0
	CA_C0194	-	cell wall biosynthesis glycosyltransferase	#N/A			0.652077	0.278301	0.331011		0	0	0		1	1	1	1	1		13	168	297	0	0		0.34	0.73	0.84	0	0		8	128	239	0	0		0.29	0.7	0.81	0	0
	CA_C0195	-	transcriptional regulator	#N/A			0.263034	-0.514573	0.186413		0	0	0		1	0.285435	1	1	1		36	43	41	0	0		0.51	0.48	0.52	0	0		29	57	37	0	0		0.48	0.56	0.48	0	0
	CA_C0196	-	NADH-dependent flavine oxidoreductase	#N/A			-0.0140752	-0.289507	0		0	0	0		1	1	1	1	1		121	245	188	0	0		0.71	0.8	0.78	0	0		119	294	191	0	0		0.72	0.83	0.77	0	0
	CA_C0197	-	MarR family transcriptional regulator	#N/A			0.250095	0.199938	-0.0544478		0	0	0		1	1	1	1	1		378	123	33	0	0		0.87	0.68	0.48	0	0		327	105	35	0	0		0.86	0.67	0.47	0	0
	CA_C0198	-	hypothetical protein	#N/A			0.366428	0.473931	0.415037		0	0	0		1	1	1	1	1		121	35	10	0	0		0.71	0.44	0.28	0	0		98	25	8	0	0		0.69	0.41	0.22	0	0
	CA_C0200	-	hypothetical protein	#N/A			0.321928	-1	0		0	0	0		1	1	1	1	1		6	3	1	0	0		0.24	0.13	0.05	0	1		5	6	2	0	0		0.23	0.21	0.07	0	1
	CA_C0201	-	AcrR family transcriptional regulator	#N/A			0.347923	0	0.678072		0	0	0		1	1	1	1	1		17	10	11	0	0		0.39	0.26	0.3	0	0		13	10	7	0	0		0.36	0.28	0.21	0	0
	CA_C0202	-	alpha/beta hydrolase	#N/A			0.0622843	-0.160465	0.206451		0	0	0		1	1	1	1	1		83	50	37	0	0		0.66	0.51	0.5	0	0		79	54	33	0	0		0.66	0.54	0.46	0	0
	CA_C0203	-	flavodoxin	#N/A			-0.201634	-0.169925	-0.383329		0	0	0		1	1	1	1	1		22	36	28	0	0		0.43	0.45	0.45	0	0		26	38	39	0	0		0.47	0.48	0.49	0	0
	CA_C0204	srta	sortase	#N/A			0.736966	-1	-0.152003		0	0	0		1	1	1	1	1		18	5	12	0	0		0.39	0.18	0.31	0	0		11	8	13	0	0		0.33	0.25	0.3	0	0
	CA_C0205	-	Icc family phosphohydrolase	#N/A			-0.347923	-0.29956	0.398549		0	0	0		1	1	1	1	1		12	19	36	0	0		0.33	0.36	0.5	0	0		17	22	29	0	0		0.4	0.39	0.44	0	0
	CA_C0206	-	hypothetical protein	#N/A			0	1	0.584963		0	0	0		1	1	1	1	1		3	4	4	0	0		0.16	0.15	0.17	0	0		2	2	3	0	0		0.14	0.11	0.11	0	0
	CA_C0207	-	hypothetical protein	#N/A			0.0820651	-0.0901978	0.0810885		0	0	0		1	1	1	1	1		2651	1065	616	0	0		0.97	0.95	0.91	0	0		2608	1104	606	0	0		0.97	0.94	0.91	0	0
	CA_C0208	-	hypothetical protein	#N/A			-1.49976	0.192645	-0.0874628		-1.49976	0	0		0.000116109	1	1	0	1		216	35	20	0	0		0.81	0.44	0.4	0	0		594	29	22	0	0		0.91	0.43	0.39	0	0
	CA_C0209	-	hypothetical protein	#N/A			-1.51937	0	-0.584963		-1.51937	0	0		1.03681e-06	1	1	0	1		17	4	3	0	0		0.39	0.15	0.14	0	0		49	4	4	0	0		0.57	0.17	0.14	0	0
	CA_C0210	bioB	biotin synthase BioB	cac00780,cac01100,cac01240			0.0671142	0.125531	0.201634		0	0	0		1	1	1	1	1		27	17	28	0	0		0.46	0.34	0.45	0	0		24	15	24	0	0		0.45	0.34	0.41	0	0
	CA_C0211	bioY	BioY protein	cac02010			0	0	0.584963		0	0	0		1	1	1	1	1		14	7	11	0	0		0.35	0.22	0.3	0	0		14	5	7	0	0		0.37	0.19	0.21	0	0
	CA_C0212	-	biotin-(acetyl-CoA carboxylase) ligase	cac00780,cac01100			-0.064653	-0.289507	-0.131912		0	0	0		1	1	1	1	1		273	247	117	0	0		0.83	0.8	0.7	0	0		290	299	133	0	0		0.84	0.83	0.72	0	0
	CA_C0213	-	LysM domain-containing protein	#N/A			1	0	0		0	0	0		1	1	1	1	1		3	3	3	0	0		0.16	0.13	0.14	0	0		1	4	4	0	0		0.09	0.17	0.14	0	1
	CA_C0214	-	aminopeptidase	#N/A			0.371969	-0.0836579	-0.0888093		0	0	0		1	1	1	1	1		51	100	79	0	0		0.57	0.64	0.64	0	0		39	99	88	0	0		0.53	0.66	0.65	0	0
	CA_C0215	-	aminopeptidase	#N/A			-0.142019	0.023459	-0.118644		0	0	0		1	1	1	1	1		33	93	88	0	0		0.49	0.63	0.66	0	0		37	83	101	0	0		0.52	0.63	0.67	0	0
	CA_C0216	-	aminopeptidase	#N/A			0.0579473	0.0544478	-0.254317		0	0	0		1	1	1	1	1		144	120	103	0	0		0.74	0.68	0.68	0	0		140	109	131	0	0		0.74	0.68	0.71	0	0
	CA_C0217	pheA	prephenate dehydratase PheA	cac00400,cac01100,cac01110,cac01230			0.409391	-0.0752881	-0.107915		0	0	0		1	1	1	1	1		195	162	128	0	0		0.79	0.73	0.72	0	0		148	164	145	0	0		0.75	0.74	0.73	0	0
	CA_C0219	-	uracyl DNA glycosylase	cac03410			-0.222392	0	-0.584963		0	0	0		1	1	1	1	1		14	6	3	0	0		0.35	0.2	0.14	0	0		17	5	4	0	0		0.4	0.19	0.14	0	0
	CA_C0220	-	hypothetical protein	#N/A			-0.0824622	-0.332196	-0.0433926		0	0	0		1	1	1	1	1		176	161	163	0	0		0.78	0.73	0.76	0	0		187	195	173	0	0		0.78	0.76	0.76	0	0
	CA_C0221	-	aspartate aminotransferase	#N/A			-0.0614005	-0.123382	-0.0418202		0	0	0		1	1	1	1	1		27	81	85	0	0		0.46	0.61	0.65	0	0		28	85	91	0	0		0.48	0.64	0.65	0	0
	CA_C0222	exoA	exodeoxyribonuclease ExoA	cac03410			0.127379	-0.342036	0.417557		0	0	0		1	1	1	1	1		592	336	237	0	0		0.91	0.84	0.81	0	0		525	402	184	0	0		0.9	0.87	0.77	0	0
	CA_C0223	-	N-6 adenine-specific DNA methylase	#N/A			-0.406625	-0.294905	0.0294438		0	0	0		1	1	1	1	1		50	146	124	0	0		0.57	0.71	0.71	0	0		66	163	126	0	0		0.63	0.74	0.71	0	0
	CA_C0224	-	response regulator	cac02020			-0.36257	0.0506261	-0.0614005		0	0	0		1	1	1	1	1		17	43	29	0	0		0.39	0.48	0.46	0	0		21	37	32	0	0		0.43	0.47	0.46	0	0
	CA_C0225	-	sensory transduction histidine kinase	cac02020			0	0.222392	-0.485427		0	0	0		1	1	1	1	1		11	11	7	0	0		0.32	0.28	0.24	0	0		12	7	10	0	0		0.35	0.23	0.26	0	0
	CA_C0226	-	ABC transporter ATP-binding protein	cac02010,cac02020			0.584963	-0.321928	0		0	0	0		1	1	1	1	1		3	6	5	0	0		0.16	0.2	0.19	0	0		3	6	5	0	0		0.18	0.21	0.16	0	0
	CA_C0227	-	permease	cac02010,cac02020			-0.169925	-0.321928	-0.415037		0	0	0		1	1	1	1	1		9	7	4	0	0		0.29	0.22	0.17	0	0		10	7	6	0	0		0.32	0.23	0.18	0	0
	CA_C0228	-	hypothetical protein	#N/A			-0.101789	-0.0468449	-0.0207586		0	0	0		1	1	1	1	1		818	440	174	0	0		0.93	0.87	0.76	0	0		914	442	183	0	0		0.93	0.87	0.77	0	0
	CA_C0229	-	Zn-dependent protease TldD	#N/A			0.897638	-0.0404284	-0.0460474		0	0	0		0.131876	1	1	1	1		160	842	699	0	0		0.76	0.93	0.92	0	0		85	790	746	0	0		0.67	0.92	0.92	0	0
	CA_C0230	-	hypothetical protein	#N/A			0.880947	0.247093	-0.0931094		0	0	0		0.237523	1	1	1	1		216	648	526	0	0		0.81	0.91	0.9	0	0		117	489	591	0	0		0.72	0.88	0.91	0	0
	CA_C0231	-	transcripcional regulator of sugar metabolism	#N/A			1.73697	0.127756	-0.533322		1.73697	0	0		1.38217e-08	1	1	0	1		93	87	304	0	0		0.68	0.62	0.84	0	0		28	72	459	0	0		0.48	0.6	0.89	0	0
	CA_C0232	fruB	1-phosphofructokinase	cac00051,cac01100,cac02060			2.32193	0.505235	-0.69411		0	0	0		1	1	1	1	1		53	66	157	0	0		0.58	0.57	0.75	0	0		11	43	267	0	0		0.33	0.5	0.82	0	0
	CA_C0233	-	PTS system transporter subunit IIA	cac00051,cac01100,cac01120,cac02060			2.30117	0.421827	-0.183222		0	0	0		1	1	1	1	1		79	104	371	0	0		0.65	0.65	0.86	0	0		16	73	441	0	0		0.39	0.6	0.88	0	0
	CA_C0234	-	PTS system fructoso-specific transporter subunit IIBC	cac00051,cac01100,cac01120,cac02060			1.87992	0.296617	-0.358687		1.87992	0	0		1.25028e-08	1	1	0	1		308	164	779	0	0		0.85	0.73	0.93	0	0		82	132	1054	0	0		0.66	0.71	0.95	0	0
	CA_C0235	-	chloramphenicol acetyltransferase	#N/A			0.440573	-0.50696	-0.241008		0	0	0		1	0.329796	1	1	1		22	27	13	0	0		0.43	0.41	0.33	0	0		16	37	16	0	0		0.39	0.47	0.33	0	0
	CA_C0236	-	multidrug ABC transporter ATPase	#N/A			-0.169925	-0.347923	0.0443941		0	0	0		1	0.780652	1	1	1		18	49	41	0	0		0.39	0.5	0.52	0	0		20	59	42	0	0		0.43	0.56	0.51	0	0
	CA_C0237	-	ABC transporter permease	#N/A			0	0	-0.263034		0	0	0		1	1	1	1	1		6	11	7	0	0		0.24	0.28	0.24	0	0		5	10	8	0	0		0.23	0.28	0.22	0	0
	CA_C0238	-	ABC transporter permease	#N/A			0.415037	0.222392	-0.222392		0	0	0		1	1	1	1	1		4	10	8	0	0		0.19	0.26	0.25	0	0		4	8	9	0	0		0.21	0.25	0.24	0	0
	CA_C0239	-	histidine kinase-like ATPase	#N/A			-0.0874628	0.0565835	-0.263034		0	0	0		1	1	1	1	1		18	38	37	0	0		0.39	0.46	0.5	0	0		19	35	48	0	0		0.42	0.47	0.54	0	0
	CA_C0240	-	response regulator	#N/A			-0.0291463	-0.0874628	-0.263034		0	0	0		1	1	1	1	1		56	47	31	0	0		0.59	0.5	0.47	0	0		58	48	39	0	0		0.6	0.52	0.49	0	0
	CA_C0241	-	multidrug ABC transporter ATPase	#N/A			CC-Only	0.321928	-0.275634		0	0	0		1	1	1	1	1		1	15	25	0	0		0.06	0.32	0.43	0	1		0	10	31	0	1		0	0.28	0.45	0	1
	CA_C0242	-	permease	#N/A			0	0.5025	-0.357552		0	0	0		1	1	1	1	1		1	26	42	0	0		0.06	0.4	0.53	0	1		1	16	55	0	0		0.09	0.34	0.56	0	1
	CA_C0243	-	permease	#N/A			0.584963	0.628031	-0.337035		0	0	0		1	1	1	1	1		8	25	24	0	0		0.28	0.4	0.42	0	0		5	16	32	0	0		0.23	0.34	0.46	0	0
	CA_C0244	-	permease	cac02010			0.469485	-0.269187	-0.14439		0	0	0		1	0.980166	1	1	1		21	59	24	0	0		0.42	0.54	0.42	0	0		15	66	27	0	0		0.38	0.58	0.43	0	0
	CA_C0245	-	ABC transporter ATP-binding protein	cac02010			0.137504	-0.520832	-0.106915		0	0	0		1	0.284544	1	1	1		13	35	17	0	0		0.34	0.44	0.37	0	0		12	46	19	0	0		0.35	0.52	0.36	0	0
	CA_C0246	-	permease	#N/A			0.0611005	-0.312468	-0.245476		0	0	0		1	0.952124	1	1	1		711	221	154	0	0		0.92	0.78	0.75	0	0		696	262	192	0	0		0.92	0.81	0.77	0	0
	CA_C0247	-	permease	#N/A			0.0402639	-0.384664	-0.331206		0	0	0		1	0.63314	1	1	1		126	55	38	0	0		0.72	0.53	0.51	0	0		122	66	51	0	0		0.72	0.58	0.55	0	0
	CA_C0248	-	transposon related protein	#N/A			0	CC-Only	0		0	0	0		1	1	1	1	1		2	1	1	0	0		0.12	0.05	0.05	0	1		2	0	1	0	1		0.14	0	0.03	0	1
	CA_C0249	-	glyoxalase I	#N/A			0	#NUM!	#NUM!		0	0	0		1	1	1	1	1		1	0	0	0	1		0.06	0	0	1	1		1	0	0	0	1		0.09	0	0	1	1
	CA_C0250	-	methyl-accepting chemotaxis protein	cac02020,cac02030			1	0.584963	-0.321928		0	0	0		1	1	1	1	1		2	4	5	0	0		0.12	0.15	0.19	0	0		1	4	6	0	0		0.09	0.17	0.18	0	1
	CA_C0251	-	hypothetical protein	#N/A			0.192645	0	0		0	0	0		1	1	1	1	1		10	3	1	0	0		0.31	0.13	0.05	0	1		9	2	2	0	0		0.31	0.11	0.07	0	1
	CA_C0252	-	molybdate-binding protein	#N/A			0.921997	0.251539	1.26303		0	0	0		1	1	1	1	1		41	37	44	0	0		0.53	0.45	0.53	0	0		21	29	19	0	0		0.43	0.43	0.36	0	0
	CA_C0253	nifH	nitrogenase II	cac00625,cac00910,cac01100,cac01120			0.652077	0	1.69188		0	0	0		1	1	1	1	1		12	14	52	0	0		0.33	0.31	0.56	0	0		8	13	16	0	0		0.29	0.31	0.33	0	0
	CA_C0254	nifHD	nitrogen regulatory protein PII	#N/A			CC-Only	0	1.32193		0	0	0		1	1	1	1	1		1	2	13	0	0		0.06	0.1	0.33	0	1		0	2	6	0	1		0	0.11	0.18	0	1
	CA_C0255	nifHD	nitrogen regulatory protein PII	#N/A			#NUM!	CC-Only	1.58496		0	0	0		1	1	1	1	1		1	1	8	0	0		0.06	0.05	0.25	0	1		0	1	2	0	1		0	0.06	0.07	1	1
	CA_C0256	nifD	nitrogenase molybdenum-iron protein subunit alpha NifD	cac00625,cac00910,cac01100,cac01120			#NUM!	0	1.1375		0	0	0		1	1	1	1	1		1	3	14	0	0		0.06	0.13	0.34	0	1		0	3	6	0	1		0	0.14	0.18	0	1
	CA_C0257	nifK	nitrogenase molibdenum-iron protein subunit beta NifK	cac00625,cac00910,cac01100,cac01120			1	0	1.41504		0	0	0		1	1	1	1	1		2	4	10	0	0		0.12	0.15	0.28	0	0		1	4	4	0	0		0.09	0.17	0.14	0	1
	CA_C0258	nifE	nitrogenase molybdenum-cofactor biosynthesis protein NifE	#N/A			0	0.321928	0.485427		0	0	0		1	1	1	1	1		1	8	9	0	0		0.06	0.24	0.27	0	1		1	6	6	0	0		0.09	0.21	0.18	0	1
	CA_C0259	-	multifunctional nitrogenase iron molybdenum cofactor biosinthesis protein NifN/nitrogenase molibdenum-iron protein subunit beta NifK/nitrogenase iron-molibdenum cofactor biosynthesis protein NifB	#N/A			#NUM!	0	0		0	0	0		1	1	1	1	1		1	6	8	0	0		0.06	0.2	0.25	0	1		0	5	8	0	1		0	0.19	0.22	0	1
	CA_C0260	nifV	homocitrate syntase subunit omega	cac00620,cac01100			0	0	0		0	0	0		1	1	1	1	1		1	3	4	0	0		0.06	0.13	0.17	0	1		1	3	5	0	0		0.09	0.14	0.16	0	1
	CA_C0261	nifV	homocitrate synthase subunit alpha NifV	cac00620,cac01100			0	0	-0.29956		0	0	0		1	1	1	1	1		9	14	16	0	0		0.29	0.31	0.36	0	0		9	14	21	0	0		0.31	0.33	0.38	0	0
	CA_C0262	-	tryptophan-rich sensory protein	#N/A			0	0	0		0	0	0		1	1	1	1	1		1	2	2	0	0		0.06	0.1	0.1	0	1		1	1	2	0	0		0.09	0.06	0.07	1	1
	CA_C0263	serB	phosphoserine phosphatase related protein	#N/A			0.788496	-0.180267	-0.0671142		0	0	0		0.274921	1	1	1	1		295	803	336	0	0		0.84	0.92	0.85	0	0		158	895	368	0	0		0.76	0.93	0.86	0	0
	CA_C0264	-	hypothetical protein	#N/A			0.0780025	0.241008	0		0	0	0		1	1	1	1	1		22	19	4	0	0		0.43	0.36	0.17	0	0		20	15	5	0	0		0.43	0.34	0.16	0	0
	CA_C0265	-	GntR family transcriptional regulator	#N/A			0.0780025	0.621488	-0.321928		0	0	0		1	1	1	1	1		21	28	6	0	0		0.42	0.41	0.22	0	0		21	18	7	0	0		0.43	0.36	0.21	0	0
	CA_C0266	-	ABC transporter ATP-binding protein	#N/A			0.226771	0.710493	0		0	0	0		1	1	1	1	1		62	51	11	0	0		0.61	0.51	0.3	0	0		55	30	12	0	0		0.59	0.44	0.28	0	0
	CA_C0267	ldh	L-lactate dehydrogenase	cac00010,cac00270,cac00620,cac00640,cac01100,cac01110,cac01120			0.96782	-0.261838	-0.763933		0	0	0		0.0735776	1	0.389187	1	1		161	283	65	0	0		0.76	0.82	0.61	0	0		78	347	112	0	0		0.65	0.85	0.68	0	0
	CA_C0268	-	ABC transporter ATP-binding protein	#N/A			-0.136321	0.0157673	-0.0257631		0	0	0		1	1	1	1	1		129	672	137	0	0		0.73	0.91	0.73	0	0		137	635	146	0	0		0.74	0.91	0.73	0	0
	CA_C0269	-	hypothetical protein	#N/A			0.29956	0.226885	-0.0242475		0	0	0		1	1	1	1	1		113	392	74	0	0		0.71	0.86	0.63	0	0		90	311	77	0	0		0.68	0.84	0.62	0	0
	CA_C0270	-	hypothetical protein	#N/A			0.347923	-0.152003	0.280108		0	0	0		1	1	1	1	1		17	26	21	0	0		0.39	0.4	0.41	0	0		13	27	18	0	0		0.36	0.42	0.35	0	0
	CA_C0271	-	esterase	#N/A			-0.626185	0	-0.658963		0	0	0		0.799749	1	1	1	1		53	57	24	0	0		0.58	0.53	0.42	0	0		82	54	39	0	0		0.66	0.54	0.49	0	0
	CA_C0272	-	amino acid transporter	#N/A			-0.698752	-0.0677446	-0.106042		0	0	0		1	1	1	1	1		386	152	146	0	0		0.87	0.72	0.74	0	0		611	151	163	0	0		0.91	0.73	0.75	0	0
	CA_C0273	-	2-isopropylmalate synthase	cac00290,cac00620,cac01100,cac01110,cac01210,cac01230			0.180572	-0.327575	-0.299054		0	0	0		1	1	1	1	1		20	75	226	0	0		0.41	0.59	0.81	0	0		17	89	291	0	0		0.4	0.64	0.84	0	0
	CA_C0274	ansB	aspartate ammonia-lyase	cac00250,cac01100			0.981853	0.542527	-0.0774788		0	0	0		0.0667737	1	1	1	1		88	102	185	0	0		0.67	0.65	0.78	0	0		46	64	203	0	0		0.56	0.58	0.78	0	0
	CA_C0275	-	hypothetical protein	#N/A			-0.0565835	0	0		0	0	0		1	1	1	1	1		30	5	8	0	0		0.48	0.18	0.25	0	0		31	5	9	0	0		0.5	0.19	0.24	0	0
	CA_C0276	-	hypothetical protein	#N/A			1.58496	-1	-1.58496		0	0	0		1	1	1	1	1		3	2	3	0	0		0.16	0.1	0.14	0	0		2	3	7	0	0		0.14	0.14	0.21	0	0
	CA_C0277	-	HD-GYP hydrolase domain-containing protein	#N/A			0.464551	-0.114399	-0.103093		0	0	0		1	1	1	1	1		290	295	168	0	0		0.84	0.83	0.76	0	0		208	312	185	0	0		0.8	0.84	0.77	0	0
	CA_C0278	-	aspartate kinase	cac00260,cac00261,cac00270,cac00300,cac01100,cac01110,cac01120,cac01210,cac01230			-0.182864	0.0388192	0.309955		0	0	0		1	1	1	1	1		172	170	188	0	0		0.77	0.74	0.78	0	0		189	149	160	0	0		0.79	0.73	0.74	0	0
	CA_C0279	-	peptidil-prolyl cis-trans isomerase	#N/A			0.158569	-0.360402	-0.126656		0	0	0		1	1	1	1	1		1817	653	663	0	0		0.96	0.91	0.92	0	0		1616	807	752	0	0		0.96	0.93	0.93	0	0
	CA_C0280	-	molybdate ABC transporter permease	cac02010			1	0.192645	0.807355		0	0	0		1	1	1	1	1		5	12	18	0	0		0.22	0.29	0.38	0	0		3	10	10	0	0		0.18	0.28	0.26	0	0
	CA_C0281	-	molybdate-binding periplasmic protein	cac02010			1.58496	-0.459432	0.459432		0	0	0		1	1	1	1	1		4	13	14	0	0		0.19	0.3	0.34	0	0		1	15	10	0	0		0.09	0.34	0.26	0	1
	CA_C0282	-	guanine deaminase	cac00230,cac01100,cac01232			1.1375	-0.0874628	0.874469		0	0	0		1	1	1	1	1		13	24	13	0	0		0.34	0.39	0.33	0	0		6	23	8	0	0		0.26	0.4	0.22	0	0
	CA_C0283	-	molybdopterin biosynthesis protein	#N/A			1	0	0		0	0	0		1	1	1	1	1		4	2	1	0	0		0.19	0.1	0.05	0	1		3	1	2	0	0		0.18	0.06	0.07	0	1
	CA_C0284	-	NAD-dependent deacetylase	cac00760,cac01100			-0.29956	-0.201634	0.157541		0	0	0		1	1	1	1	1		46	178	108	0	0		0.55	0.74	0.69	0	0		55	190	98	0	0		0.59	0.76	0.66	0	0
	CA_C0285	-	DNA-damage repair protein	#N/A			-0.316474	-0.0334747	0.163886		0	0	0		1	1	1	1	1		61	316	187	0	0		0.61	0.84	0.78	0	0		75	292	171	0	0		0.65	0.83	0.76	0	0
	CA_C0286	-	hypothetical protein	cac02010			#NUM!	#NUM!	#NUM!		0	0	0		1	1	1	1	1		0	0	0	1	1		0	0	0	1	1		0	0	0	1	1		0	0	0	1	1
	CA_C0287	-	hypothetical protein	cac02010			CC-Only	Mono-Only	#NUM!		0	0	0		1	1	1	1	1		1	0	0	0	1		0.06	0	0	1	1		0	1	0	0	1		0	0.06	0	1	1
	CA_C0288	-	ABC transporter ATP-binding protein	cac02010			0	-1.58496	Mono-Only		0	0	0		1	1	1	1	1		1	1	0	0	1		0.06	0.05	0	1	1		1	4	2	0	0		0.09	0.17	0.07	0	1
	CA_C0289	-	response regulator	#N/A			-0.304855	0	0		0	0	0		1	1	1	1	1		19	8	4	0	0		0.4	0.24	0.17	0	0		24	7	5	0	0		0.45	0.23	0.16	0	0
	CA_C0290	-	sensory transduction histidine kinase	#N/A			-0.341037	0	-0.584963		0	0	0		1	1	1	1	1		16	7	7	0	0		0.38	0.22	0.24	0	0		23	8	12	0	0		0.45	0.25	0.28	0	0
	CA_C0291	-	bifunctional homocysteine S-methyltransferase/5	cac00270,cac00450,cac00670,cac01100,cac01110,cac01120,cac01230			#NUM!	#NUM!	#NUM!		#NUM!	#NUM!	#NUM!		0	0	0	0	0		0	0	0	1	1		0	0	0	1	1		0	0	0	1	1		0	0	0	1	1
	CA_C0292	-	hypothetical protein	#N/A			0.263034	-0.229482	0.206451		0	0	0		1	1	1	1	1		22	43	19	0	0		0.43	0.48	0.39	0	0		18	45	18	0	0		0.41	0.51	0.35	0	0
	CA_C0293	-	MccF-like protein	#N/A			-0.411631	-0.358454	0.111031		0	0	0		1	0.828421	1	1	1		124	57	67	0	0		0.72	0.53	0.61	0	0		163	69	64	0	0		0.76	0.59	0.59	0	0
	CA_C0294	-	magnesium/cobalt transporter CorA	#N/A			-0.175087	-0.616671	-0.0874628		0	0	0		1	1	1	1	1		36	22	20	0	0		0.51	0.38	0.4	0	0		41	31	22	0	0		0.54	0.45	0.39	0	0
	CA_C0295	-	metal-dependent amidohydrolase	#N/A			#NUM!	#NUM!	#NUM!		0	0	0		1	1	1	1	1		0	0	0	1	1		0	0	0	1	1		0	0	1	0	1		0	0	0.03	1	1
	CA_C0296	csfB	hypothetical protein	#N/A			0.0627358	0.0249824	0.132974		0	0	0		1	1	1	1	1		414	340	200	0	0		0.88	0.84	0.79	0	0		424	314	192	0	0		0.88	0.84	0.77	0	0
	CA_C0297	-	lysine decarboxylase	#N/A			-0.140481	0.0159415	0.0931094		0	0	0		1	1	1	1	1		101	133	80	0	0		0.69	0.69	0.64	0	0		113	123	77	0	0		0.71	0.7	0.62	0	0
	CA_C0298	-	guanylate kinase	#N/A			-0.157541	0.0740006	-0.0473057		0	0	0		1	1	1	1	1		29	59	38	0	0		0.47	0.54	0.51	0	0		34	50	40	0	0		0.51	0.53	0.5	0	0
	CA_C0299	-	hypothetical protein	#N/A			0.197192	-0.628576	-0.296336		0	0	0		1	0.323759	1	1	1		528	673	450	0	0		0.89	0.91	0.89	0	0		455	1000	568	0	0		0.88	0.94	0.9	0	0
	CA_C0300	-	DNA polymerase III subunit delta'	cac03030,cac03430,cac03440			-0.133267	-0.159576	-0.00933786		0	0	0		1	1	1	1	1		72	256	192	0	0		0.64	0.8	0.78	0	0		78	253	203	0	0		0.65	0.81	0.78	0	0
	CA_C0301	-	signal peptidase II	#N/A			-0.12059	-0.21688	-0.256417		0	0	0		1	1	1	1	1		222	725	544	0	0		0.81	0.92	0.9	0	0		240	773	684	0	0		0.82	0.92	0.92	0	0
	CA_C0302	-	metal-binding protein of ferredoxin fold	#N/A			0.0310269	0.023459	-0.0157673		0	0	0		1	1	1	1	1		110	186	114	0	0		0.7	0.75	0.7	0	0		106	162	121	0	0		0.7	0.74	0.7	0	0
	CA_C0303	-	ferredoxin	#N/A			0.632913	0.0979729	-0.0905727		0	0	0		1	1	1	1	1		12648	4707	2588	0	0		0.99	0.99	0.98	0	0		7901	4262	2788	0	0		0.99	0.98	0.98	0	0
	CA_C0304	motA	chemotaxis protein MotA	cac02020,cac02030,cac02040			-0.436571	-0.0995357	-0.125531		0	0	0		1	1	1	1	1		157	83	54	0	0		0.76	0.61	0.57	0	0		203	82	62	0	0		0.8	0.63	0.58	0	0
	CA_C0305	motB	chemotaxis protein MotA	cac02030,cac02040			-0.285157	-0.0450879	-0.222392		0	0	0		1	1	1	1	1		180	93	67	0	0		0.78	0.63	0.61	0	0		207	90	81	0	0		0.8	0.65	0.63	0	0
	CA_C0306	-	SAM-dependent methyltransferase	#N/A			-0.25634	-0.215729	-0.137504		0	0	0		1	1	1	1	1		41	45	25	0	0		0.53	0.49	0.43	0	0		49	51	28	0	0		0.57	0.54	0.43	0	0
	CA_C0307	-	methyltransferase	#N/A			-0.333424	0	-0.120294		0	0	0		1	1	1	1	1		57	53	29	0	0		0.59	0.52	0.46	0	0		73	48	33	0	0		0.64	0.52	0.46	0	0
	CA_C0308	-	cell wall-associated hydrolase	#N/A			-0.451903	-0.316175	-0.0821162		0	0	0		1	1	1	1	1		4411	2523	4032	0	0		0.98	0.98	0.98	0	0		6000	3093	4416	0	0		0.98	0.98	0.99	0	0
	CA_C0309	-	cell wall-associated hydrolase	#N/A			-0.0596173	-0.136321	0.0553271		0	0	0		1	1	1	1	1		2038	823	1259	0	0		0.97	0.93	0.95	0	0		2123	845	1276	0	0		0.97	0.93	0.96	0	0
	CA_C0310	abrB	stationary/sporulation gene regulator	#N/A			-0.326257	-0.402632	0.0516084		0	0	0		1	1	1	1	1		4093	3157	2050	0	0		0.98	0.98	0.97	0	0		5265	3896	2001	0	0		0.98	0.98	0.97	0	0
	CA_C0311	-	poly(A) polymerase	cac03018			-0.192645	0.0687128	0		0	0	0		1	1	1	1	1		64	62	33	0	0		0.62	0.55	0.48	0	0		76	56	34	0	0		0.65	0.55	0.47	0	0
	CA_C0312	-	hypothetical protein	#N/A			-0.16665	0.454176	-0.536053		0	0	0		1	1	1	1	1		116	195	125	0	0		0.71	0.76	0.71	0	0		129	135	184	0	0		0.73	0.71	0.77	0	0
	CA_C0313	-	phage shock protein A	#N/A			-0.434859	0.307025	-0.331011		0	0	0		1	1	1	1	1		296	917	479	0	0		0.84	0.93	0.89	0	0		396	696	613	0	0		0.87	0.91	0.91	0	0
	CA_C0314	-	hypothetical protein	#N/A			0.403722	-0.222392	-0.203092		0	0	0		1	1	1	1	1		287	180	107	0	0		0.84	0.75	0.69	0	0		223	208	125	0	0		0.81	0.78	0.7	0	0
	CA_C0315	-	acetyltransferase	#N/A			0.313366	-0.0272215	0.196397		0	0	0		1	1	1	1	1		246	150	69	0	0		0.82	0.71	0.62	0	0		197	148	61	0	0		0.79	0.73	0.58	0	0
	CA_C0316	argF/I	ornithine carbomoyltransferase	cac00220,cac01100,cac01110,cac01230			3.29418	1.22239	0.58839		3.29418	1.22239	0		1.03174e-121	0.00501657	1	0	1		251	124	1865	0	0		0.82	0.68	0.97	0	0		24	51	1334	0	0		0.45	0.54	0.96	0	0
	CA_C0317	-	sensory transduction histidine kinase	#N/A			1	0	-0.643856		0	0	0		1	1	1	1	1		2	2	20	0	0		0.12	0.1	0.4	0	0		1	2	33	0	0		0.09	0.11	0.46	0	1
	CA_C0318	-	cation efflux pump membrane permease	#N/A			1.32193	0	-0.685566		0	0	0		1	1	1	1	1		6	12	152	0	0		0.24	0.29	0.74	0	0		3	12	261	0	0		0.18	0.3	0.82	0	0
	CA_C0319	-	ABC transporter ATP-binding protein	#N/A			0	0	-0.877143		0	0	0		1	1	0.190165	1	1		2	5	63	0	0		0.12	0.18	0.6	0	0		1	4	123	0	0		0.09	0.17	0.7	0	1
	CA_C0320	-	permease	#N/A			0.36257	0.0995357	-0.584963		0	0	0		1	1	1	1	1		11	22	197	0	0		0.32	0.38	0.79	0	0		8	20	314	0	0		0.29	0.38	0.84	0	0
	CA_C0321	-	response regulator	#N/A			-0.00831527	-0.227806	-0.271805		0	0	0		1	1	1	1	1		202	222	103	0	0		0.8	0.78	0.68	0	0		203	247	131	0	0		0.8	0.8	0.71	0	0
	CA_C0322	-	sensor protein	#N/A			0.0962153	-0.213779	0.0712587		0	0	0		1	1	1	1	1		254	207	102	0	0		0.83	0.77	0.68	0	0		233	227	101	0	0		0.82	0.79	0.67	0	0
	CA_C0323	-	sensory transduction histidine kinase	#N/A			0.115477	0	0		0	0	0		1	1	1	1	1		15	15	10	0	0		0.37	0.32	0.28	0	0		14	14	11	0	0		0.37	0.33	0.27	0	0
	CA_C0324	-	hypothetical protein	#N/A			-0.163006	0.109624	0.255461		0	0	0		1	1	1	1	1		242	243	283	0	0		0.82	0.79	0.84	0	0		274	211	245	0	0		0.84	0.78	0.81	0	0
	CA_C0325	-	hypothetical protein	#N/A			0.263034	0.0489096	0		0	0	0		1	1	1	1	1		78	85	30	0	0		0.65	0.62	0.46	0	0		65	81	31	0	0		0.62	0.62	0.45	0	0
	CA_C0326	-	recombination factor protein RarA	#N/A			-0.0310269	-0.0458037	0.0588937		0	0	0		1	1	1	1	1		54	87	32	0	0		0.58	0.62	0.47	0	0		56	89	31	0	0		0.6	0.64	0.45	0	0
	CA_C0327	-	hypothetical protein	#N/A			-0.256693	-0.153623	0.0588937		0	0	0		1	1	1	1	1		213	129	63	0	0		0.8	0.69	0.6	0	0		268	138	62	0	0		0.83	0.72	0.58	0	0
	CA_C0328	-	metal-dependent hydrolase	#N/A			0.254573	0.540568	-0.358454		0	0	0		1	1	1	1	1		79	234	49	0	0		0.65	0.79	0.55	0	0		67	151	66	0	0		0.63	0.73	0.59	0	0
	CA_C0329	spoVD	sporulation specific penicillin-binding protein	#N/A			-0.6833	-0.856409	-0.0127111		0	0	0		0.724863	0.0880169	1	1	1		281	140	140	0	0		0.84	0.7	0.73	0	0		440	240	147	0	0		0.88	0.8	0.73	0	0
	CA_C0330	-	prolipoprotein diacylglyceryl transferase	#N/A			0.0328366	0.112475	0.0962153		0	0	0		1	1	1	1	1		818	117	116	0	0		0.93	0.67	0.7	0	0		816	103	114	0	0		0.93	0.67	0.69	0	0
	CA_C0331	-	hypothetical protein	#N/A			-0.147342	0.0840643	0.0544478		0	0	0		1	1	1	1	1		432	77	34	0	0		0.88	0.6	0.48	0	0		487	68	35	0	0		0.89	0.59	0.47	0	0
	CA_C0332	manB	beta-mannanase	cac00051,cac01100,cac02024			0.584963	0.415037	-1		0	0	0		1	1	1	1	1		4	6	4	0	0		0.19	0.2	0.17	0	0		2	4	8	0	0		0.14	0.17	0.22	0	0
	CA_C0333	-	hypothetical protein	#N/A			-0.356649	-0.358597	0.0171956		0	0	0		1	1	1	1	1		721	592	523	0	0		0.92	0.9	0.89	0	0		918	732	532	0	0		0.93	0.92	0.9	0	0
	CA_C0334	-	hypothetical protein	#N/A			-0.0847576	-0.11146	0.268035		0	0	0		1	1	1	1	1		726	370	357	0	0		0.92	0.86	0.86	0	0		776	375	310	0	0		0.93	0.86	0.84	0	0
	CA_C0335	-	hypothetical protein	#N/A			-0.330149	-0.269187	0.161751		0	0	0		1	0.961633	1	1	1		39	58	82	0	0		0.52	0.54	0.65	0	0		50	68	78	0	0		0.57	0.59	0.62	0	0
	CA_C0336	-	hypothetical protein	#N/A			0	0	1		0	0	0		1	1	1	1	1		2	2	2	0	0		0.12	0.1	0.1	0	0		3	1	2	0	0		0.18	0.06	0.07	0	1
	CA_C0337	-	hypothetical protein	#N/A			0	0	0.584963		0	0	0		1	1	1	1	1		5	2	3	0	0		0.22	0.1	0.14	0	0		5	1	3	0	0		0.23	0.06	0.11	0	1
	CA_C0338	-	mono-ADP-ribosyltransferase C3	#N/A			-0.263034	-0.70044	-0.280108		0	0	0		1	1	1	1	1		6	13	17	0	0		0.24	0.3	0.37	0	0		7	18	21	0	0		0.27	0.36	0.38	0	0
	CA_C0339	-	ADP-ribosylglycohydrolase	#N/A			-0.415037	0	0		0	0	0		1	1	1	1	1		6	8	7	0	0		0.24	0.24	0.24	0	0		9	7	8	0	0		0.31	0.23	0.22	0	0
	CA_C0341	-	hypothetical protein	#N/A			CC-Only	0	0		0	0	0		1	1	1	1	1		1	3	6	0	0		0.06	0.13	0.22	0	1		0	2	7	0	1		0	0.11	0.21	0	1
	CA_C0342	-	hypothetical protein	#N/A			CC-Only	0	0		0	0	0		1	1	1	1	1		1	2	2	0	0		0.06	0.1	0.1	0	1		1	1	3	0	0		0.09	0.06	0.11	0	1
	CA_C0343	-	hypothetical protein	#N/A			-0.321928	Mono-Only	-1.58496		0	0	0		1	1	1	1	1		4	1	2	0	0		0.19	0.05	0.1	0	1		6	1	4	0	0		0.26	0.06	0.14	0	1
	CA_C0344	-	hypothetical protein	#N/A			-1	#NUM!	0		0	0	0		1	1	1	1	1		2	1	1	0	0		0.12	0.05	0.05	0	1		3	1	2	0	0		0.18	0.06	0.07	0	1
	CA_C0345	-	hypothetical protein	#N/A			-1	1	-0.584963		0	0	0		1	1	1	1	1		1	3	3	0	0		0.06	0.13	0.14	0	1		2	2	4	0	0		0.14	0.11	0.14	0	0
	CA_C0346	-	hypothetical protein	#N/A			1	-0.415037	-0.321928		0	0	0		1	1	1	1	1		8	9	10	0	0		0.28	0.25	0.28	0	0		5	11	13	0	0		0.23	0.29	0.3	0	0
	CA_C0347	-	hypothetical protein	#N/A			0	-0.321928	-0.485427		0	0	0		1	1	1	1	1		3	6	6	0	0		0.16	0.2	0.22	0	0		3	7	9	0	0		0.18	0.23	0.24	0	0
	CA_C0348	-	hypothetical protein	#N/A			1	-0.222392	-0.192645		0	0	0		1	1	1	1	1		5	10	10	0	0		0.22	0.26	0.28	0	0		3	9	10	0	0		0.18	0.26	0.26	0	0
	CA_C0349	-	hypothetical protein	#N/A			-0.169925	0	0		0	0	0		1	1	1	1	1		9	14	13	0	0		0.29	0.31	0.33	0	0		10	12	13	0	0		0.32	0.3	0.3	0	0
	CA_C0350	-	hypothetical protein	#N/A			-0.530515	0.137504	-0.115477		0	0	0		1	1	1	1	1		11	17	16	0	0		0.32	0.34	0.36	0	0		16	14	18	0	0		0.39	0.33	0.35	0	0
	CA_C0351	-	hypothetical protein	#N/A			-0.0874628	-0.211504	-0.36257		0	0	0		1	1	1	1	1		18	28	27	0	0		0.39	0.41	0.45	0	0		20	30	36	0	0		0.43	0.44	0.48	0	0
	CA_C0352	-	hypothetical protein	#N/A			CC-Only	CC-Only	1		0	0	0		1	1	1	1	1		1	1	2	0	0		0.06	0.05	0.1	0	1		0	1	2	0	1		0	0.06	0.07	1	1
	CA_C0353	-	2	cac00230,cac00240,cac00760,cac01100,cac01110,cac01232			#NUM!	#NUM!	#NUM!		#NUM!	#NUM!	#NUM!		0	0	0	0	0		0	0	0	1	1		0	0	0	1	1		0	0	0	1	1		0	0	0	1	1
	CA_C0354	-	hypothetical protein	#N/A			CC-Only	1	-1		0	0	0		1	1	1	1	1		2	4	1	0	0		0.12	0.15	0.05	0	1		1	2	2	0	0		0.09	0.11	0.07	0	1
	CA_C0355	-	polygalacturonase	#N/A			-0.0780025	-0.137504	0.547488		0	0	0		1	1	1	1	1		22	29	24	0	0		0.43	0.42	0.42	0	0		21	30	18	0	0		0.43	0.44	0.35	0	0
	CA_C0356	-	hypothetical protein	#N/A			0	0	-0.415037		0	0	0		1	1	1	1	1		4	5	4	0	0		0.19	0.18	0.17	0	0		4	4	5	0	0		0.21	0.17	0.16	0	0
	CA_C0357	-	Na:galactoside symporter family permease	#N/A			CC-Only	#NUM!	0		0	0	0		1	1	1	1	1		1	1	1	0	0		0.06	0.05	0.05	1	1		0	0	2	0	1		0	0	0.07	1	1
	CA_C0358	-	xylanase/chitin deacetylase	#N/A			1	0	-1		0	0	0		1	1	1	1	1		2	1	2	0	0		0.12	0.05	0.1	0	1		1	2	3	0	0		0.09	0.11	0.11	0	1
	CA_C0359	-	hypothetical protein	#N/A			#NUM!	#NUM!	Mono-Only		0	0	0		1	1	1	1	1		0	0	1	0	1		0	0	0.05	1	1		0	0	2	0	1		0	0	0.07	1	1
	CA_C0360	-	transcriptional regulator	#N/A			-0.143909	-0.289507	-0.139163		0	0	0		1	1	1	1	1		166	197	98	0	0		0.77	0.76	0.67	0	0		181	232	111	0	0		0.78	0.79	0.68	0	0
	CA_C0361	kduD	2-deoxy-D-gluconate 3-dehydrogenase	cac00040,cac01100			-0.152003	0	0.192645		0	0	0		1	1	1	1	1		32	22	40	0	0		0.48	0.38	0.52	0	0		35	22	36	0	0		0.51	0.39	0.48	0	0
	CA_C0362	-	hypothetical protein	#N/A			0.584963	0.415037	0		0	0	0		1	1	1	1	1		7	6	3	0	0		0.26	0.2	0.14	0	0		5	4	4	0	0		0.23	0.17	0.14	0	0
	CA_C0363	-	deoxyinosine 3'endonuclease	#N/A			-0.29956	-0.0995357	-0.0780025		0	0	0		1	1	1	1	1		15	22	23	0	0		0.37	0.38	0.42	0	0		19	20	25	0	0		0.42	0.38	0.41	0	0
	CA_C0365	-	phosphoglycerate dehydrogenase	#N/A			0.584963	-0.452512	0.688056		0	0	0		0.842303	0.579567	1	1	1		51	28	37	0	0		0.57	0.41	0.5	0	0		34	36	23	0	0		0.51	0.47	0.4	0	0
	CA_C0366	-	permease	#N/A			#NUM!	#NUM!	0		0	0	0		1	1	1	1	1		0	0	1	0	1		0	0	0.05	1	1		0	0	1	0	1		0	0	0.03	1	1
	CA_C0367	rocB	arginine degradation protein	#N/A			1	-0.415037	0.289507		0	0	0		1	1	1	1	1		2	4	14	0	0		0.12	0.15	0.34	0	0		1	6	11	0	0		0.09	0.21	0.27	0	1
	CA_C0368	-	4-aminobutyrate aminotransferase	cac00250,cac00410,cac00640,cac00650,cac01100,cac01120			1.16993	-1.11548	0.4975		0	0	0		1	1	1	1	1		21	9	30	0	0		0.42	0.25	0.46	0	0		9	19	22	0	0		0.31	0.37	0.39	0	0
	CA_C0369	-	acetyltransferase	#N/A			0.415037	-0.241008	0		0	0	0		1	1	1	1	1		34	16	7	0	0		0.5	0.33	0.24	0	0		25	19	7	0	0		0.46	0.37	0.21	0	0
	CA_C0370	-	AcrB/AcrD/AcrF family cation efflux protein	#N/A			0	-0.415037	0		0	0	0		1	1	1	1	1		3	5	6	0	0		0.16	0.18	0.22	0	0		3	5	7	0	0		0.18	0.19	0.21	0	0
	CA_C0371	-	response regulator	#N/A			0.374396	-0.192645	-0.184425		0	0	0		1	1	1	1	1		41	62	28	0	0		0.53	0.55	0.45	0	0		31	69	32	0	0		0.5	0.59	0.46	0	0
	CA_C0372	-	sensory transduction histidine kinase	#N/A			0	0	-0.415037		0	0	0		1	1	1	1	1		5	7	4	0	0		0.22	0.22	0.17	0	0		4	7	6	0	0		0.21	0.23	0.18	0	0
	CA_C0373	-	ABC transporter ATP-binding protein	#N/A			0.137504	-0.169925	-0.169925		0	0	0		1	1	1	1	1		12	12	10	0	0		0.33	0.29	0.28	0	0		11	12	12	0	0		0.33	0.3	0.28	0	0
	CA_C0374	-	ABC transporter permease	#N/A			0.415037	0	-1		0	0	0		1	1	1	1	1		4	2	1	0	0		0.19	0.1	0.05	0	1		3	2	3	0	0		0.18	0.11	0.11	0	0
	CA_C0375	patA	aminotransferase	cac00300,cac01100,cac01110,cac01230			1.11548	0	1.0217		0	0	0		1	1	1	1	1		16	18	83	0	0		0.38	0.35	0.65	0	0		6	17	43	0	0		0.26	0.35	0.52	0	0
	CA_C0376	-	N-dimethylarginine	#N/A			#NUM!	Mono-Only	0		0	0	0		1	1	1	1	1		0	1	2	0	1		0	0.05	0.1	0	1		0	1	3	0	1		0	0.06	0.11	0	1
	CA_C0377	-	amino acid ABC transporter permease	#N/A			#NUM!	0	0		0	0	0		1	1	1	1	1		1	1	6	0	0		0.06	0.05	0.22	0	1		0	1	6	0	1		0	0.06	0.18	0	1
	CA_C0378	glnQ	glutamine ABC transporter ATP-binding protein	#N/A			CC-Only	0	0		0	0	0		1	1	1	1	1		1	3	12	0	0		0.06	0.13	0.31	0	1		0	3	14	0	1		0	0.14	0.31	0	1
	CA_C0379	-	GntR family transcriptional regulator	#N/A			0.790077	-0.179324	0.0313642		0	0	0		0.338026	1	1	1	1		93	101	118	0	0		0.68	0.65	0.71	0	0		56	110	123	0	0		0.6	0.68	0.7	0	0
	CA_C0380	-	amino acid-binding protein	#N/A			3.74794	1.34314	0.535535		3.74794	1.34314	0		2.5691e-213	0.0016164	1	0	1		1752	408	3001	0	0		0.96	0.87	0.98	0	0		122	152	2223	0	0		0.72	0.73	0.97	0	0
	CA_C0381	-	methyl-accepting chemotaxis protein	#N/A			0.79518	-0.222392	-0.14439		0	0	0		0.372854	1	1	1	1		69	26	24	0	0		0.63	0.4	0.42	0	0		40	29	27	0	0		0.54	0.43	0.43	0	0
	CA_C0382	levR	transcriptional regulator	#N/A			0.736966	-0.133267	-0.0995357		0	0	0		1	1	1	1	1		18	45	17	0	0		0.39	0.49	0.37	0	0		10	47	20	0	0		0.32	0.52	0.37	0	0
	CA_C0383	-	PTS system cellobiose-specific transporter subunit IIA	cac00500,cac02060			0.222392	-1	-1.22903		0	0	-1.22903		1	1	0.00624859	0	1		26	7	118	0	0		0.45	0.22	0.71	0	0		21	14	293	0	0		0.43	0.33	0.84	0	0
	CA_C0384	licB	PTS system cellobiose-specific transporter subunit IIB	cac00500,cac02060			-0.120294	-1.26303	-1.16077		0	0	-1.16077		1	1	0.0089361	0	1		27	8	157	0	0		0.46	0.24	0.75	0	0		29	17	369	0	0		0.48	0.35	0.86	0	0
	CA_C0385	-	beta-glucosidase	cac00010,cac00500			-0.309328	-0.932886	-1.37412		0	0	0		1	1	0.162017	1	1		52	16	195	0	0		0.57	0.33	0.78	0	0		68	29	529	0	0		0.63	0.43	0.9	0	0
	CA_C0386	licC	PTS system cellobiose-specific transporter subunit IIC	cac00500,cac02060			-0.0437214	-0.678072	-1.53051		0	0	-1.53051		1	1	8.7402e-05	0	1		75	7	45	0	0		0.64	0.22	0.54	0	0		79	12	139	0	0		0.66	0.3	0.72	0	0
	CA_C0387	-	hypothetical protein	#N/A			-0.924051	-0.807355	-2.12102		0	0	-2.12102		0.0730408	1	7.61679e-21	0	1		46	6	25	0	0		0.55	0.2	0.43	0	0		87	10	117	0	0		0.67	0.28	0.69	0	0
	CA_C0388	-	hypothetical protein	#N/A			-0.321928	0	Mono-Only		0	0	0		1	1	1	1	1		5	2	1	0	0		0.22	0.1	0.05	0	1		6	2	2	0	0		0.26	0.11	0.07	0	1
	CA_C0389	-	hypothetical protein	#N/A			0.317615	-1.05063	-1.32193		0	-1.05063	0		1	0.00172771	1	0	1		218	38	12	0	0		0.81	0.46	0.31	0	0		154	78	31	0	0		0.75	0.62	0.45	0	0
	CA_C0390	-	cystathionine gamma-synthase	cac00270,cac00450,cac00920,cac01100,cac01110,cac01230			-0.540568	-1.62005	-1.79141		0	-1.62005	0		1	0.00019045	1	0	1		12	482	17	0	0		0.33	0.88	0.37	0	0		19	1547	60	0	0		0.42	0.96	0.58	0	0
	CA_C0391	-	cystathionine beta-lyase	cac00270,cac00450,cac01100,cac01110,cac01230			-0.494765	-1.65243	-1.6477		0	-1.65243	0		1	0.000115874	1	0	1		27	485	19	0	0		0.46	0.88	0.39	0	0		35	1669	63	0	0		0.51	0.96	0.58	0	0
	CA_C0392	-	peptodoglycan-binding domain-containing protein	#N/A			0.736966	-0.540568	0.214125		0	0	0		1	0.261858	1	1	1		18	48	72	0	0		0.39	0.5	0.63	0	0		11	64	64	0	0		0.33	0.58	0.59	0	0
	CA_C0393	kdgR	KDG operon repressor	#N/A			0.472068	-0.121991	-0.157541		0	0	0		1	1	1	1	1		213	149	33	0	0		0.8	0.71	0.48	0	0		141	152	38	0	0		0.74	0.73	0.49	0	0
	CA_C0394	kdgA	deoxyphosphogluconate aldolase KdgA	cac00030,cac00630,cac01100,cac01120,cac01200			0.881356	0.338169	-0.378512		0	0	0		1	1	1	1	1		42	98	13	0	0		0.54	0.64	0.33	0	0		22	71	17	0	0		0.44	0.6	0.34	0	0
	CA_C0395	kdgK	2-keto-3-deoxygluconate kinase	cac00030,cac01100,cac01120,cac01200			0.152003	0.472068	-0.263034		0	0	0		1	1	1	1	1		12	65	18	0	0		0.33	0.56	0.38	0	0		10	41	23	0	0		0.32	0.49	0.4	0	0
	CA_C0396	-	3-hexulose-6-phosphate synthase	cac00030,cac00680,cac01100,cac01120,cac01200,cac01230			0.263034	0.514573	0		0	0	0		1	1	1	1	1		21	77	19	0	0		0.42	0.6	0.39	0	0		18	47	19	0	0		0.41	0.52	0.36	0	0
	CA_C0397	-	sugar phosphate aminotransferase	cac00030,cac00680,cac01100,cac01120,cac01200,cac01230			0.360402	0.359081	-0.289507		0	0	0		1	1	1	1	1		112	86	22	0	0		0.7	0.62	0.41	0	0		87	63	28	0	0		0.67	0.57	0.43	0	0
	CA_C0398	-	hypothetical protein	#N/A			1	0	0		0	0	0		1	1	1	1	1		2	4	4	0	0		0.12	0.15	0.17	0	0		2	4	5	0	0		0.14	0.17	0.16	0	0
	CA_C0399	-	hypothetical protein	#N/A			0	0.0901978	0		0	0	0		1	1	1	1	1		48	50	37	0	0		0.56	0.51	0.5	0	0		49	43	38	0	0		0.57	0.5	0.49	0	0
	CA_C0400	-	hypothetical protein	#N/A			0.128324	0.0874628	0		0	0	0		1	1	1	1	1		55	25	16	0	0		0.59	0.4	0.36	0	0		50	21	17	0	0		0.57	0.38	0.34	0	0
	CA_C0401	-	hypothetical protein	#N/A			-0.736966	1	-0.584963		0	0	0		1	1	1	1	1		7	3	5	0	0		0.26	0.13	0.19	0	0		12	2	8	0	0		0.35	0.11	0.22	0	0
	CA_C0402	-	AsnC family transcriptional regulator	#N/A			0	CC-Only	CC-Only		0	0	0		1	1	1	1	1		3	2	1	0	0		0.16	0.1	0.05	0	1		4	1	1	0	0		0.21	0.06	0.03	0	1
	CA_C0403	-	fibronectin type III	#N/A			-0.955146	0	0.710493		0	0	0		0.0646054	1	1	1	1		57	26	22	0	0		0.59	0.4	0.41	0	0		107	23	15	0	0		0.7	0.4	0.32	0	0
	CA_C0404	-	Ser/Thr protein kinase	#N/A			-0.0339473	0.160465	0.347923		0	0	0		1	1	1	1	1		50	29	18	0	0		0.57	0.42	0.38	0	0		50	24	14	0	0		0.57	0.41	0.31	0	0
	CA_C0405	-	hypothetical protein	#N/A	T-7		-0.36257	0.5025	0.263034		0	0	0		1	1	1	1	1		16	25	16	0	0		0.38	0.4	0.36	0	0		20	17	13	0	0		0.43	0.35	0.3	0	0
	CA_C0406	-	FHA domain-containing protein	#N/A	T-7		0.125531	0.584963	0.192645		0	0	0		1	1	1	1	1		14	14	11	0	0		0.35	0.31	0.3	0	0		13	9	9	0	0		0.36	0.26	0.24	0	0
	CA_C0407	-	PP2C phosphatase	#N/A	T-7		-0.125531	0.289507	-0.0740006		0	0	0		1	1	1	1	1		25	34	24	0	0		0.45	0.44	0.42	0	0		27	25	27	0	0		0.47	0.41	0.43	0	0
	CA_C0408	-	DNA translocase FtsK	#N/A	T-7		-0.180572	0.36257	0.14439		0	0	0		1	1	1	1	1		17	27	27	0	0		0.39	0.41	0.45	0	0		20	19	24	0	0		0.43	0.37	0.41	0	0
	CA_C0409	-	hypothetical protein	#N/A	T-7		-0.584963	0.321928	0		0	0	0		0.678537	1	1	1	1		39	30	28	0	0		0.52	0.42	0.45	0	0		59	23	28	0	0		0.6	0.4	0.43	0	0
	CA_C0410	-	hypothetical protein	#N/A	T-7		-0.519374	-0.206451	0.0116818		0	0	0		0.776363	1	1	1	1		312	97	153	0	0		0.85	0.64	0.75	0	0		442	106	157	0	0		0.88	0.67	0.74	0	0
	CA_C0411	-	hypothetical protein	#N/A	T-7		-0.815575	0.403356	0.182864		0	0	0		0.187005	1	1	1	1		57	62	52	0	0		0.59	0.55	0.56	0	0		102	42	49	0	0		0.69	0.5	0.54	0	0
	CA_C0412	-	hypothetical protein	#N/A	T-7		-0.325986	0.199309	0.222392		0	0	0		1	1	1	1	1		81	47	35	0	0		0.66	0.5	0.49	0	0		103	37	32	0	0		0.69	0.47	0.46	0	0
	CA_C0413	-	hypothetical protein	#N/A	T-7		-0.307625	0.154171	0.18124		0	0	0		1	1	1	1	1		501	221	180	0	0		0.89	0.78	0.77	0	0		634	187	168	0	0		0.91	0.76	0.75	0	0
	CA_C0414	-	hypothetical protein	#N/A			-0.402098	0.379848	0		0	0	0		1	1	1	1	1		96	164	74	0	0		0.68	0.73	0.63	0	0		128	114	79	0	0		0.73	0.69	0.63	0	0
	CA_C0415	-	hypothetical protein	#N/A			-0.0721498	0.479168	0.0671142		0	0	0		1	1	1	1	1		45	69	27	0	0		0.55	0.57	0.45	0	0		48	45	28	0	0		0.57	0.51	0.43	0	0
	CA_C0416	-	hypothetical protein	#N/A			-0.012824	0.469485	0.0874628		0	0	0		1	1	1	1	1		130	134	42	0	0		0.73	0.69	0.53	0	0		132	88	43	0	0		0.73	0.64	0.52	0	0
	CA_C0417	-	arsenate reductase	#N/A			0.0303736	-0.0641303	0		0	0	0		1	1	1	1	1		54	33	19	0	0		0.58	0.44	0.39	0	0		53	32	21	0	0		0.58	0.45	0.38	0	0
	CA_C0418	-	HAD family phosphatase	cac00630,cac01100,cac01110			0.154723	-0.254183	0.0824622		0	0	0		1	1	1	1	1		208	155	67	0	0		0.8	0.72	0.61	0	0		183	180	66	0	0		0.78	0.75	0.59	0	0
	CA_C0419	-	hypothetical protein	#N/A			0.14439	0.137504	-0.222392		0	0	0		1	1	1	1	1		47	32	15	0	0		0.56	0.43	0.35	0	0		44	27	18	0	0		0.55	0.42	0.35	0	0
	CA_C0420	-	CAAX-like membrane endopeptidase	#N/A			-0.0412227	0.241008	0		0	0	0		1	1	1	1	1		78	58	36	0	0		0.65	0.54	0.5	0	0		82	46	39	0	0		0.66	0.52	0.49	0	0
	CA_C0421	-	hypothetical protein	#N/A			-0.16262	-0.415037	0.106915		0	0	0		1	1	1	1	1		207	18	18	0	0		0.8	0.35	0.38	0	0		232	21	16	0	0		0.81	0.38	0.33	0	0
	CA_C0422	licT	transcriptional antiterminator licT	#N/A			0.415037	0.169925	-0.341037		0	0	0		1	1	1	1	1		23	13	19	0	0		0.43	0.3	0.39	0	0		18	11	26	0	0		0.41	0.29	0.42	0	0
	CA_C0423	-	PTS system beta-glucosides-specific transporter subunit IIABC	cac00500,cac02060			1	0	-0.584963		0	0	0		1	1	1	1	1		2	1	2	0	0		0.12	0.05	0.1	0	1		1	1	4	0	0		0.09	0.06	0.14	0	1
	CA_C0424	-	fructokinase	cac00051,cac00500,cac00520,cac01100,cac01110,cac01250			CC-Only	#NUM!	0		0	0	0		1	1	1	1	1		1	1	1	0	0		0.06	0.05	0.05	1	1		0	0	2	0	1		0	0	0.07	1	1
	CA_C0425	sacA	sucrase-6-phosphate hydrolase SacA	cac00052,cac00500,cac01100,cac01110			0.192645	-0.115477	-0.321928		0	0	0		1	1	1	1	1		9	17	11	0	0		0.29	0.34	0.3	0	0		9	19	13	0	0		0.31	0.37	0.3	0	0
	CA_C0426	-	transcriptional regulator	#N/A			0.0883559	-0.257798	0		0	0	0		1	1	1	1	1		116	135	71	0	0		0.71	0.7	0.62	0	0		109	154	73	0	0		0.7	0.74	0.61	0	0
	CA_C0427	-	glycerol-3-phosphate ABC transporter permease	cac02010			CC-Only	0	Mono-Only		0	0	0		1	1	1	1	1		1	2	1	0	0		0.06	0.1	0.05	0	1		0	2	1	0	1		0	0.11	0.03	0	1
	CA_C0428	-	sugar permease	cac02010			#NUM!	#NUM!	Mono-Only		0	0	0		1	1	1	1	1		1	1	0	0	1		0.06	0.05	0	1	1		0	0	1	0	1		0	0	0.03	1	1
	CA_C0429	-	glycerol-3-phosphate ABC transporter substrate-binding protein	cac02010			-0.289507	0	-0.263034		0	0	0		1	1	1	1	1		11	7	6	0	0		0.32	0.22	0.22	0	0		12	8	8	0	0		0.35	0.25	0.22	0	0
	CA_C0430	-	glycerophosphoryl diester phosphodiesterase	cac00564			-0.321928	0	-0.321928		0	0	0		1	1	1	1	1		14	5	5	0	0		0.35	0.18	0.19	0	0		18	5	7	0	0		0.41	0.19	0.21	0	0
	CA_C0431	-	hypothetical protein	#N/A			CC-Only	#NUM!	#NUM!		0	0	0		1	1	1	1	1		1	1	0	0	1		0.06	0.05	0	1	1		1	0	1	0	1		0.09	0	0.03	1	1
	CA_C0432	-	methyl-accepting chemotaxis protein	#N/A			-0.623046	0.078712	-0.01543		0	0	0		0.866218	1	1	1	1		384	165	116	0	0		0.87	0.73	0.7	0	0		565	149	123	0	0		0.9	0.73	0.7	0	0
	CA_C0433	-	methyl-accepting chemotaxis protein	#N/A			0.00685367	-0.359209	-0.233409		0	0	0		1	1	1	1	1		253	280	255	0	0		0.83	0.82	0.82	0	0		241	333	313	0	0		0.82	0.84	0.84	0	0
	CA_C0434	ispF	2-C-methyl-D-erythritol 2	cac00900,cac01100,cac01110			#NUM!	#NUM!	#NUM!		#NUM!	#NUM!	#NUM!		0	0	0	0	0		0	0	0	1	1		0	0	0	1	1		0	0	0	1	1		0	0	0	1	1
	CA_C0435	-	hypothetical protein	#N/A			0	1	-1		0	0	0		1	1	1	1	1		1	3	2	0	0		0.06	0.13	0.1	0	1		1	1	4	0	0		0.09	0.06	0.14	0	1
	CA_C0436	-	xylanase/chitin deacetylase	#N/A			0.00984779	-0.0703893	0.459432		0	0	0		1	1	1	1	1		169	29	28	0	0		0.77	0.42	0.45	0	0		170	29	20	0	0		0.77	0.43	0.37	0	0
	CA_C0437	-	sensory transduction histidine kinase	#N/A			0.270089	0.154723	0.351472		0	0	0		1	1	1	1	1		94	88	92	0	0		0.68	0.62	0.66	0	0		81	72	75	0	0		0.66	0.6	0.61	0	0
	CA_C0438	-	metal-binding protein	#N/A			0.627013	-0.328911	-0.169925		0	0	0		0.641809	1	1	1	1		743	520	247	0	0		0.92	0.89	0.82	0	0		492	642	281	0	0		0.89	0.91	0.83	0	0
	CA_C0439	-	hypothetical protein	#N/A			-0.125531	0.710493	0.289507		0	0	0		1	1	1	1	1		61	54	28	0	0		0.61	0.52	0.45	0	0		71	30	24	0	0		0.64	0.44	0.41	0	0
	CA_C0440	-	hypothetical protein	#N/A			CC-Only	#NUM!	#NUM!		0	0	0		1	1	1	1	1		1	0	0	0	1		0.06	0	0	1	1		0	1	1	0	1		0	0.06	0.03	1	1
	CA_C0441	-	hypothetical protein	#N/A			0.501194	-0.0223678	-0.510738		0	0	0		1	1	1	1	1		103	186	141	0	0		0.69	0.75	0.73	0	0		76	183	208	0	0		0.65	0.76	0.79	0	0
	CA_C0442	-	chloride channel permease	#N/A			0.321928	0	-0.584963		0	0	0		1	1	1	1	1		59	5	3	0	0		0.6	0.18	0.14	0	0		46	6	4	0	0		0.56	0.21	0.14	0	0
	CA_C0443	-	methyl-accepting chemotaxis protein	#N/A			0.584963	0.736966	-1		0	0	0		1	1	1	1	1		21	7	4	0	0		0.42	0.22	0.17	0	0		14	5	9	0	0		0.37	0.19	0.24	0	0
	CA_C0444	napA	Na/H antiporter NapA	#N/A			-0.150679	-0.400538	-0.271805		0	0	0		1	0.644103	1	1	1		129	36	102	0	0		0.73	0.45	0.68	0	0		141	47	125	0	0		0.74	0.52	0.7	0	0
	CA_C0445	-	transcriptional regulator HTH domain-containing protein	#N/A			-0.584963	-0.263034	-0.415037		0	0	0		1	1	1	1	1		26	8	7	0	0		0.45	0.24	0.24	0	0		39	8	10	0	0		0.53	0.25	0.26	0	0
	CA_C0446	-	MutT/NUDIX family hydrolase	#N/A			-0.321928	-0.263034	-0.584963		0	0	0		1	1	1	1	1		5	7	7	0	0		0.22	0.22	0.24	0	0		5	8	11	0	0		0.23	0.25	0.27	0	0
	CA_C0447	feoA	Fe2+ transport protein FeoA	#N/A			0.128475	-0.472565	-0.658693		0	0	0		1	0.6759	0.630818	1	1		256	495	220	0	0		0.83	0.89	0.8	0	0		234	671	354	0	0		0.82	0.91	0.86	0	0
	CA_C0448	feoB	ferrous iron transport protein B	#N/A			0.328501	-0.661094	-0.580097		0	0	0		1	0.467498	1	1	1		324	291	122	0	0		0.85	0.82	0.71	0	0		253	452	182	0	0		0.83	0.88	0.77	0	0
	CA_C0449	-	hypothetical protein	#N/A			0.295456	-1.05889	-0.95109		0	-1.05889	0		1	0.000716189	1	0	1		31	18	19	0	0		0.48	0.35	0.39	0	0		26	36	36	0	0		0.47	0.47	0.48	0	0
	CA_C0450	-	response regulator	#N/A			0.330149	0.0489096	0.137504		0	0	0		1	1	1	1	1		102	88	41	0	0		0.69	0.62	0.52	0	0		81	80	39	0	0		0.66	0.62	0.49	0	0
	CA_C0451	-	sensory transduction histidine kinase	#N/A			-0.222392	0.120294	0.211504		0	0	0		1	1	1	1	1		35	37	28	0	0		0.5	0.45	0.45	0	0		41	31	26	0	0		0.54	0.45	0.42	0	0
	CA_C0453	-	ABC transporter ATP-binding protein	#N/A			-0.473931	0.125531	-0.0962153		0	0	0		1	1	1	1	1		21	35	36	0	0		0.42	0.44	0.5	0	0		29	30	41	0	0		0.48	0.44	0.51	0	0
	CA_C0454	-	ATP transporter permease	#N/A			0	0.289507	-0.514573		0	0	0		1	1	1	1	1		11	16	18	0	0		0.32	0.33	0.38	0	0		12	12	26	0	0		0.35	0.3	0.42	0	0
	CA_C0455	-	hypothetical protein	#N/A			-0.222392	-0.584963	-0.263034		0	0	0		1	1	1	1	1		7	4	6	0	0		0.26	0.15	0.22	0	0		8	4	8	0	0		0.29	0.17	0.22	0	0
	CA_C0456	lonA	ATP-dependent protease lonA	#N/A			1.02748	0.243114	-0.292181		1.02748	0	0		0.0426654	1	1	0	1		65	273	61	0	0		0.62	0.81	0.6	0	0		31	217	75	0	0		0.5	0.78	0.61	0	0
	CA_C0457	-	AcrR family transcriptional regulator	#N/A			0.736966	0.0238467	0.0995357		0	0	0		1	1	1	1	1		36	90	19	0	0		0.51	0.63	0.39	0	0		20	81	19	0	0		0.43	0.62	0.36	0	0
	CA_C0458	-	permease	#N/A			-0.234755	-0.0524674	0.237039		0	0	0		1	1	1	1	1		281	39	41	0	0		0.84	0.46	0.52	0	0		348	39	35	0	0		0.86	0.48	0.47	0	0
	CA_C0459	-	transcriptional regulator	#N/A			-0.14439	-0.160465	0.180572		0	0	0		1	1	1	1	1		44	25	21	0	0		0.55	0.4	0.41	0	0		48	27	19	0	0		0.57	0.42	0.36	0	0
	CA_C0460	-	hypothetical protein	#N/A			-0.0892673	-0.321928	-0.334419		0	0	0		1	1	1	1	1		55	85	58	0	0		0.59	0.62	0.58	0	0		58	95	76	0	0		0.6	0.65	0.62	0	0
	CA_C0461	-	mercuric resistance operon regulatory protein	#N/A			-0.584963	-0.234465	-0.425306		0	0	0		0.683591	0.992605	1	1	1		29	51	44	0	0		0.47	0.51	0.53	0	0		46	54	62	0	0		0.56	0.54	0.58	0	0
	CA_C0462	-	trans-2-enoyl-CoA reductase	cac00061,cac00650,cac01100,cac01110,cac01120,cac01200,cac01212			-0.525558	-0.375212	-0.523562		0	0	0		1	0.923188	1	1	1		178	149	100	0	0		0.78	0.71	0.68	0	0		260	180	150	0	0		0.83	0.75	0.74	0	0
	CA_C0463	-	serine protease Do	#N/A			CC-Only	0	-1		0	0	0		1	1	1	1	1		2	2	1	0	0		0.12	0.1	0.05	0	1		1	2	2	0	0		0.09	0.11	0.07	0	1
	CA_C0464	-	divalent cations	#N/A			#NUM!	#NUM!	#NUM!		#NUM!	#NUM!	#NUM!		0	0	0	0	0		0	0	0	1	1		0	0	0	1	1		0	0	0	1	1		0	0	0	1	1
	CA_C0465	-	dicA/hipB/ansR family transcriptional regulator	#N/A			0.530515	0	0		0	0	0		1	1	1	1	1		15	25	8	0	0		0.37	0.4	0.25	0	0		10	22	8	0	0		0.32	0.39	0.22	0	0
	CA_C0466	-	hypothetical protein	#N/A			-0.584963	1	-0.584963		0	0	0		1	1	1	1	1		2	3	2	0	0		0.12	0.13	0.1	0	0		3	2	4	0	0		0.18	0.11	0.14	0	0
	CA_C0467	-	hypothetical protein	#N/A			-0.893085	0	-0.485427		0	0	0		1	1	1	1	1		8	11	6	0	0		0.28	0.28	0.22	0	0		15	11	10	0	0		0.38	0.29	0.26	0	0
	CA_C0468	-	HAD family phosphatase	#N/A			-0.263034	0.415037	-0.584963		0	0	0		1	1	1	1	1		5	6	3	0	0		0.22	0.2	0.14	0	0		8	5	5	0	0		0.29	0.19	0.16	0	0
	CA_C0469	spmA	spore maturation protein SpmA	#N/A			0	#NUM!	0		0	0	0		1	1	1	1	1		2	1	1	0	0		0.12	0.05	0.05	0	1		1	1	2	0	0		0.09	0.06	0.07	1	1
	CA_C0470	spmB	spore maturation protein SpmB	#N/A			#NUM!	#NUM!	#NUM!		0	0	0		1	1	1	1	1		1	0	0	0	1		0.06	0	0	1	1		1	0	0	0	1		0.09	0	0	1	1
	CA_C0471	-	heat shock protein GrpE	#N/A			0.863498	-0.265838	-0.141044		0	0	0		0.257768	1	1	1	1		151	382	230	0	0		0.75	0.86	0.81	0	0		82	434	263	0	0		0.66	0.87	0.82	0	0
	CA_C0472	dnaK	molecular chaperone DnaK	#N/A			1	0.0200378	-0.174774		0	0	0		1	1	1	1	1		40	218	165	0	0		0.53	0.77	0.76	0	0		20	197	193	0	0		0.43	0.77	0.78	0	0
	CA_C0473	dnaK	molecular chaperone DnaK	#N/A			0.345135	-0.241008	0.211504		0	0	0		1	1	1	1	1		55	99	110	0	0		0.59	0.64	0.69	0	0		42	106	100	0	0		0.55	0.67	0.67	0	0
	CA_C0474	-	transcriptional regulator	#N/A			-0.704544	0.152003	0.187627		0	0	0		0.353056	1	1	1	1		32	75	52	0	0		0.48	0.59	0.56	0	0		50	61	47	0	0		0.57	0.57	0.53	0	0
	CA_C0475	-	HD-GYP domain-containing protein	#N/A			-0.476438	0.321928	0.111031		0	0	0		1	1	1	1	1		27	54	34	0	0		0.46	0.52	0.48	0	0		37	37	34	0	0		0.52	0.47	0.47	0	0
	CA_C0476	pepT	peptidase T	#N/A			0.466568	-0.117754	0.0584167		0	0	0		1	1	1	1	1		626	493	157	0	0		0.91	0.88	0.75	0	0		444	516	156	0	0		0.88	0.89	0.74	0	0
	CA_C0477	-	AP endonuclease	#N/A			-0.115477	0.0931094	0.184425		0	0	0		1	1	1	1	1		14	96	92	0	0		0.35	0.64	0.66	0	0		15	81	87	0	0		0.38	0.62	0.64	0	0
	CA_C0478	-	hypothetical protein	#N/A			-0.199309	0.191531	0.219445		0	0	0		1	1	1	1	1		470	544	406	0	0		0.88	0.89	0.88	0	0		528	450	368	0	0		0.9	0.88	0.86	0	0
	CA_C0479	-	hypothetical protein	#N/A			-0.30286	-0.0478596	0.198246		0	0	0		1	1	1	1	1		758	760	688	0	0		0.92	0.92	0.92	0	0		908	721	632	0	0		0.93	0.91	0.91	0	0
	CA_C0480	nrdD	anaerobic ribonucleoside triphosphate reductase	cac00230,cac00240,cac01100,cac01232			-0.662071	-0.423211	0.0127111		0	0	0		0.659831	1	1	1	1		196	198	143	0	0		0.79	0.76	0.73	0	0		316	244	146	0	0		0.85	0.8	0.73	0	0
	CA_C0481	nrdG	anaerobic ribonucleoside-triphosphate reductase activating protein	#N/A			-0.70044	-0.669851	-0.507795		0	0	0		0.326981	0.106598	1	1	1		108	65	79	0	0		0.7	0.56	0.64	0	0		182	98	120	0	0		0.78	0.66	0.7	0	0
	CA_C0482	-	zinc-dependent hydrolase	#N/A			0.169354	-0.332753	0.0619277		0	0	0		1	1	1	1	1		733	345	146	0	0		0.92	0.85	0.74	0	0		662	419	144	0	0		0.91	0.87	0.73	0	0
	CA_C0483	-	CAAX-like membrane endopeptidase	#N/A			-0.23816	-0.0780025	-0.169925		0	0	0		1	1	1	1	1		45	51	50	0	0		0.55	0.51	0.56	0	0		54	52	59	0	0		0.59	0.54	0.57	0	0
	CA_C0484	glmM	phosphoglucosamine mutase	cac00520,cac01100,cac01250			-0.917823	-0.364156	0.158262		0	0	0		0.326981	1	1	1	1		353	297	287	0	0		0.86	0.83	0.84	0	0		636	362	267	0	0		0.91	0.85	0.82	0	0
	CA_C0485	-	tRNA-processing ribonuclease BN	#N/A			-0.36257	0	-0.584963		0	0	0		1	1	1	1	1		9	5	5	0	0		0.29	0.18	0.19	0	0		11	5	7	0	0		0.33	0.19	0.21	0	0
	CA_C0486	-	hypothetical protein	#N/A			0.0109711	0.217591	0.115477		0	0	0		1	1	1	1	1		152	71	49	0	0		0.75	0.58	0.55	0	0		154	59	46	0	0		0.75	0.56	0.53	0	0
	CA_C0487	-	hypothetical protein	#N/A			0.496676	-0.371969	0.0780025		0	0	0		1	1	1	1	1		122	25	24	0	0		0.72	0.4	0.42	0	0		84	31	24	0	0		0.67	0.45	0.41	0	0
	CA_C0488	-	hypothetical protein	#N/A			1.17726	-0.199033	-0.412561		1.17726	0	0		0.00662201	1	1	0	1		556	495	718	0	0		0.9	0.89	0.92	0	0		250	545	1030	0	0		0.82	0.89	0.95	0	0
	CA_C0489	acpS	4'-phosphopantetheinyl transferase	cac00770,cac01100			0.289507	0.174029	0.257496		0	0	0		1	1	1	1	1		62	62	129	0	0		0.61	0.55	0.72	0	0		52	54	113	0	0		0.58	0.54	0.69	0	0
	CA_C0490	-	sugar kinase	#N/A			0.357552	0	0.376721		0	0	0		1	1	1	1	1		47	81	201	0	0		0.56	0.61	0.79	0	0		37	75	165	0	0		0.52	0.61	0.75	0	0
	CA_C0491	-	hypothetical protein	#N/A			0.263034	0.192645	0.231326		0	0	0		1	1	1	1	1		14	25	68	0	0		0.35	0.4	0.62	0	0		11	19	61	0	0		0.33	0.37	0.58	0	0
	CA_C0492	alr	alanine racemase	cac00470,cac01100,cac01502			-1.45916	-0.251185	0.277179		0	0	0		0.133021	1	1	1	1		525	240	613	0	0		0.89	0.79	0.91	0	0		1521	271	530	0	0		0.96	0.82	0.9	0	0
	CA_C0493	-	hypothetical protein	#N/A			-0.229318	-0.0490848	-0.172639		0	0	0		1	1	1	1	1		1156	786	297	0	0		0.95	0.92	0.84	0	0		1430	794	347	0	0		0.96	0.92	0.85	0	0
	CA_C0494	-	PemK family DNA-binding protein	#N/A			-0.299107	-0.318646	0.1582		0	0	0		1	1	1	1	1		1856	1012	419	0	0		0.97	0.94	0.88	0	0		2279	1240	386	0	0		0.97	0.95	0.87	0	0
	CA_C0495	thiC	thiamine monophosphate syntase	cac00730,cac01100,cac01240			-0.621488	0	0		0	0	0		0.623402	1	1	1	1		59	60	45	0	0		0.6	0.55	0.54	0	0		92	56	48	0	0		0.68	0.55	0.54	0	0
	CA_C0496	-	hypothetical protein	#N/A			-0.505235	0.378512	0.0524674		0	0	0		0.893722	1	1	1	1		70	57	35	0	0		0.63	0.53	0.49	0	0		104	42	35	0	0		0.7	0.5	0.47	0	0
	CA_C0497	ftsE	cell division ATP-binding protein	cac02010			-0.04637	0.123441	-0.104201		0	0	0		1	1	1	1	1		910	647	615	0	0		0.94	0.91	0.91	0	0		951	569	680	0	0		0.94	0.9	0.92	0	0
	CA_C0498	ftsX	cell division protein FtsX	cac02010			0.0136265	0.467032	0.139725		0	0	0		1	1	1	1	1		976	673	571	0	0		0.94	0.91	0.9	0	0		976	454	541	0	0		0.94	0.88	0.9	0	0
	CA_C0499	-	carboxyl-terminal protease	#N/A			-0.532668	-0.042366	-0.0912958		0	0	0		1	1	1	1	1		234	453	497	0	0		0.82	0.88	0.89	0	0		343	432	553	0	0		0.86	0.87	0.9	0	0
	CA_C0500	-	hypothetical protein	#N/A			-0.187785	-0.0177747	-0.196291		0	0	0		1	1	1	1	1		508	356	307	0	0		0.89	0.85	0.85	0	0		589	349	368	0	0		0.91	0.85	0.86	0	0
	CA_C0501	uppP	undecaprenyl pyrophosphate phosphatase	cac00550,cac00552			1	Mono-Only	0		0	0	0		1	1	1	1	1		2	1	1	0	0		0.12	0.05	0.05	0	1		1	1	1	0	0		0.09	0.06	0.03	1	1
	CA_C0502	uvrB	excinuclease ABC subunit B	cac03420			0.367732	0.397335	-0.197939		0	0	0		1	1	1	1	1		46	330	129	0	0		0.55	0.84	0.72	0	0		36	224	153	0	0		0.52	0.79	0.74	0	0
	CA_C0503	uvrA	excinuclease ABC subunit A	cac03420			0.146841	0.142294	-0.0768156		0	0	0		1	1	1	1	1		71	272	162	0	0		0.63	0.81	0.76	0	0		65	224	178	0	0		0.62	0.79	0.76	0	0
	CA_C0504	-	FHA-domain-containing protein	#N/A			-0.238288	-0.0338336	-0.0239457		0	0	0		1	1	1	1	1		555	432	301	0	0		0.9	0.87	0.84	0	0		673	422	315	0	0		0.92	0.87	0.84	0	0
	CA_C0505	-	cell division membrane protein	#N/A			-0.520628	0.00757322	0.216575		0	0	0		1	1	1	1	1		249	277	206	0	0		0.82	0.82	0.79	0	0		355	263	184	0	0		0.86	0.81	0.77	0	0
	CA_C0506	-	penicillin-binding protein	cac00550,cac01100			-0.636444	-0.155683	0.113733		0	0	0		1	1	1	1	1		599	747	772	0	0		0.91	0.92	0.93	0	0		933	797	742	0	0		0.94	0.92	0.92	0	0
	CA_C0507	-	metal-dependent membrane hydrolase	#N/A			-0.387023	-0.291231	0.111645		0	0	0		1	0.951139	1	1	1		152	112	117	0	0		0.75	0.66	0.7	0	0		195	129	114	0	0		0.79	0.7	0.69	0	0
	CA_C0508	uvrC	excinuclease ABC subunit C	cac03420			0.120294	0.128733	0		0	0	0		1	1	1	1	1		86	122	78	0	0		0.67	0.68	0.64	0	0		81	105	83	0	0		0.66	0.67	0.63	0	0
	CA_C0509	-	hydrolase	#N/A			0.0848889	0.267696	0.112894		0	0	0		1	1	1	1	1		82	187	116	0	0		0.66	0.75	0.7	0	0		77	139	112	0	0		0.65	0.72	0.68	0	0
	CA_C0510	murB	UDP-N-acetylenolpyruvoylglucosamine reductase	cac00520,cac00550,cac01100,cac01250			0	0.169212	-0.133751		0	0	0		1	1	1	1	1		222	380	218	0	0		0.81	0.86	0.8	0	0		219	308	248	0	0		0.81	0.83	0.81	0	0
	CA_C0511	-	hypothetical protein	#N/A			0.108706	-0.0771679	-0.176427		0	0	0		1	1	1	1	1		147	262	153	0	0		0.75	0.81	0.75	0	0		134	262	178	0	0		0.74	0.81	0.76	0	0
	CA_C0512	-	hypothetical protein	#N/A			-0.0537713	-0.0517614	-0.0550414		0	0	0		1	1	1	1	1		92	328	226	0	0		0.68	0.84	0.81	0	0		95	310	245	0	0		0.68	0.83	0.81	0	0
	CA_C0513	-	hypothetical protein	#N/A			0.0692627	-0.167945	-0.457102		0	0	0		1	1	1	1	1		73	243	212	0	0		0.64	0.79	0.8	0	0		70	250	308	0	0		0.64	0.81	0.84	0	0
	CA_C0514	-	hypothetical protein	#N/A			0.192645	-0.0524674	-0.263034		0	0	0		1	1	1	1	1		73	200	176	0	0		0.64	0.76	0.77	0	0		65	192	224	0	0		0.62	0.76	0.8	0	0
	CA_C0515	-	hypothetical protein	#N/A			0.0531113	0.0520885	0		0	0	0		1	1	1	1	1		95	206	137	0	0		0.68	0.77	0.73	0	0		93	188	143	0	0		0.68	0.76	0.73	0	0
	CA_C0516	dnaE	DNA polymerase III DnaE	cac03030,cac03430,cac03440			0.180572	0.176878	-0.135352		0	0	0		1	1	1	1	1		80	271	154	0	0		0.66	0.81	0.75	0	0		69	217	175	0	0		0.63	0.78	0.76	0	0
	CA_C0517	pfkA	6-phosphofructokinase	cac00010,cac00030,cac00051,cac00052,cac00680,cac01100,cac01110,cac01120,cac01200,cac01230,cac03018			0.198029	-0.187483	0.230261		0	0	0		1	1	1	1	1		1672	705	953	0	0		0.96	0.92	0.94	0	0		1414	764	843	0	0		0.96	0.92	0.93	0	0
	CA_C0518	pykA	pyruvate kinase PykA	cac00010,cac00620,cac01100,cac01110,cac01120,cac01200,cac01230			-0.495985	-0.170096	0.306756		0	0	0		1	1	1	1	1		1124	1396	1997	0	0		0.94	0.96	0.97	0	0		1525	1425	1663	0	0		0.96	0.95	0.97	0	0
	CA_C0519	pyrC	dihydroorotase	cac00240,cac01100,cac01240			-0.0317089	-0.31988	0.0895516		0	0	0		1	1	1	1	1		208	206	268	0	0		0.8	0.77	0.83	0	0		211	251	261	0	0		0.8	0.81	0.82	0	0
	CA_C0521	-	hypothetical protein	#N/A			-0.36257	0.678072	-0.321928		0	0	0		1	1	1	1	1		9	12	11	0	0		0.29	0.29	0.3	0	0		10	7	13	0	0		0.32	0.23	0.3	0	0
	CA_C0522	-	HAD superfamily hydrolase	#N/A			0.281182	-0.351074	0.454566		0	0	0		1	1	1	1	1		344	141	91	0	0		0.86	0.7	0.66	0	0		274	173	69	0	0		0.84	0.75	0.6	0	0
	CA_C0523	-	SAM-dependent methyltransferase	#N/A			-0.707218	-0.165059	0.0473057		0	0	0		0.269403	1	1	1	1		57	49	39	0	0		0.59	0.5	0.51	0	0		92	52	39	0	0		0.68	0.54	0.49	0	0
	CA_C0524	-	response regulator	#N/A			-0.152003	-0.561879	0.0896372		0	0	0		1	0.416117	1	1	1		63	154	207	0	0		0.61	0.72	0.79	0	0		69	217	200	0	0		0.63	0.78	0.78	0	0
	CA_C0525	-	sensory transduction histidine kinase	#N/A			-0.263034	-0.464668	0.195551		0	0	0		1	0.479385	1	1	1		29	75	177	0	0		0.47	0.59	0.77	0	0		35	95	159	0	0		0.51	0.65	0.74	0	0
	CA_C0526	-	ABC transporter ATPase	#N/A			-0.884523	-0.752072	0.109451		0	-0.752072	0		0.0916983	0.0384462	1	0	1		15	58	272	0	0		0.37	0.54	0.83	0	0		28	88	257	0	0		0.48	0.64	0.82	0	0
	CA_C0527	-	permease	#N/A			0.226771	-0.286881	0.169925		0	0	0		1	1	1	1	1		64	74	145	0	0		0.62	0.59	0.74	0	0		55	83	133	0	0		0.59	0.63	0.72	0	0
	CA_C0528	-	ABC transporter ATPase	cac02010			-0.180572	-0.0259952	0.0489096		0	0	0		1	1	1	1	1		34	82	38	0	0		0.5	0.61	0.51	0	0		40	75	39	0	0		0.54	0.61	0.49	0	0
	CA_C0529	-	acetylxylan esterase-like protein	#N/A			-0.137504	0.185556	-0.415037		0	0	0		1	1	1	1	1		23	84	22	0	0		0.43	0.61	0.41	0	0		25	74	31	0	0		0.46	0.61	0.45	0	0
	CA_C0530	-	hypothetical protein	#N/A			#NUM!	0	CC-Only		0	0	0		1	1	1	1	1		0	2	1	0	1		0	0.1	0.05	0	1		0	1	1	0	1		0	0.06	0.03	1	1
	CA_C0531	-	RpiR family transcriptional regulator	#N/A			-0.0506261	0.0524674	-0.192645		0	0	0		1	1	1	1	1		33	41	27	0	0		0.49	0.47	0.45	0	0		33	38	32	0	0		0.5	0.48	0.46	0	0
	CA_C0532	-	PTS system arbutin-like transporter subunit IIBC	cac00500,cac02060			CC-Only	#NUM!	Mono-Only		0	0	0		1	1	1	1	1		1	0	0	0	1		0.06	0	0	1	1		0	0	1	0	1		0	0	0.03	1	1
	CA_C0533	glvA	maltose-6'-phosphate glucosidase	cac00500,cac01100			0.263034	0	-0.321928		0	0	0		1	1	1	1	1		7	5	5	0	0		0.26	0.18	0.19	0	0		6	5	6	0	0		0.26	0.19	0.18	0	0
	CA_C0534	pps	phosphoenolpyruvate synthase	#N/A			-0.584963	0	-0.321928		0	0	0		1	1	1	1	1		2	3	5	0	0		0.12	0.13	0.19	0	0		4	3	7	0	0		0.21	0.14	0.21	0	0
	CA_C0535	-	beta-lactamase superfamily hydrolase	cac00790,cac01240			0.192645	-0.169925	-0.321928		0	0	0		1	1	1	1	1		9	11	10	0	0		0.29	0.28	0.28	0	0		8	12	13	0	0		0.29	0.3	0.3	0	0
	CA_C0536	dltE	short-chain dehydrogenase	#N/A			0	-0.459432	-0.152003		0	0	0		1	0.471437	1	1	1		31	35	22	0	0		0.48	0.44	0.41	0	0		31	46	26	0	0		0.5	0.52	0.42	0	0
	CA_C0537	-	acetylxylan esterase	#N/A			0.244484	-0.513091	0.192645		0	0	0		1	0.974664	1	1	1		795	698	651	0	0		0.93	0.91	0.91	0	0		671	970	597	0	0		0.92	0.93	0.91	0	0
	CA_C0538	-	ChW repeat-containing mannanase ManB	#N/A			-0.321928	0.369234	0.293731		0	0	0		1	1	1	1	1		5	47	48	0	0		0.22	0.5	0.55	0	0		6	33	41	0	0		0.26	0.46	0.51	0	0
	CA_C0539	manB	ChW repeat-containing mannanase ManB	#N/A			-1.09311	0.443607	0.0874628		-1.09311	0	0		0.0420729	1	1	0	1		19	50	22	0	0		0.4	0.51	0.41	0	0		35	36	21	0	0		0.51	0.47	0.38	0	0
	CA_C0540	-	ChW repeat-containing mannanase ManB	#N/A			-1.63472	0.499571	-0.0780025		-1.63472	0	0		2.6394e-07	1	1	0	1		23	60	22	0	0		0.43	0.55	0.41	0	0		65	42	25	0	0		0.62	0.5	0.41	0	0
	CA_C0541	-	SAM-dependent methyltransferase	#N/A			0.222392	0	0		0	0	0		1	1	1	1	1		8	7	3	0	0		0.28	0.22	0.14	0	0		7	8	5	0	0		0.27	0.25	0.16	0	0
	CA_C0542	-	methyl-accepting chemotaxis protein	#N/A			-0.530515	0.237039	-0.245112		0	0	0		1	1	1	1	1		10	51	34	0	0		0.31	0.51	0.48	0	0		15	39	42	0	0		0.38	0.48	0.51	0	0
	CA_C0543	-	methyl-accepting chemotaxis protein	#N/A			0	0	-0.415037		0	0	0		1	1	1	1	1		2	4	4	0	0		0.12	0.15	0.17	0	0		2	3	6	0	0		0.14	0.14	0.18	0	0
	CA_C0544	-	permease	#N/A			1.32193	0	0.415037		0	0	0		1	1	1	1	1		6	4	5	0	0		0.24	0.15	0.19	0	0		3	4	3	0	0		0.18	0.17	0.11	0	0
	CA_C0545	-	hypothetical protein	#N/A			0.204961	-0.614109	-0.4458		0	0	0		1	0.134977	1	1	1		584	217	282	0	0		0.9	0.77	0.83	0	0		521	320	407	0	0		0.89	0.84	0.88	0	0
	CA_C0546	-	hypothetical protein	#N/A			-0.206451	-0.36257	-0.584963		0	0	0		1	1	1	1	1		14	10	15	0	0		0.35	0.26	0.35	0	0		18	13	25	0	0		0.41	0.31	0.41	0	0
	CA_C0547	-	lactoylglutation lyase	#N/A			0.5025	-0.0962153	-0.106915		0	0	0		0.697871	1	1	1	1		39	43	17	0	0		0.52	0.48	0.37	0	0		29	42	19	0	0		0.48	0.5	0.36	0	0
	CA_C0548	-	metal-dependent hydrolase	#N/A			0.591194	-0.115477	0.0347654		0	0	0		0.999575	1	1	1	1		139	85	52	0	0		0.74	0.62	0.56	0	0		91	90	52	0	0		0.68	0.65	0.55	0	0
	CA_C0549	-	transcriptional regulator	#N/A			0.15061	-0.368495	0.0397462		0	0	0		1	0.968251	1	1	1		674	268	229	0	0		0.91	0.81	0.81	0	0		605	342	232	0	0		0.91	0.85	0.8	0	0
	CA_C0550	-	RNA polymerase sigma factor	#N/A			-0.357261	0.165059	-0.389042		0	0	0		1	1	1	1	1		135	103	105	0	0		0.74	0.65	0.69	0	0		182	95	149	0	0		0.78	0.65	0.73	0	0
	CA_C0551	-	cell-adhesion domain-containing protein	#N/A			-0.633218	0.436099	0.0565835		0	0	0		0.636243	1	1	1	1		53	32	67	0	0		0.58	0.43	0.61	0	0		89	24	68	0	0		0.68	0.41	0.6	0	0
	CA_C0552	-	cell adhesion domain-containing protein	#N/A			-0.648288	-0.120294	0.236159		0	0	0		1	1	1	1	1		682	158	912	0	0		0.91	0.72	0.94	0	0		1155	172	804	0	0		0.95	0.75	0.93	0	0
	CA_C0553	-	hypothetical protein	#N/A			-0.605418	-0.413419	-0.556264		0	0	0		1	0.709625	1	1	1		887	306	1710	0	0		0.93	0.83	0.96	0	0		1452	415	2676	0	0		0.96	0.87	0.98	0	0
	CA_C0554	lyc	1	#N/A			#NUM!	#NUM!	#NUM!		#NUM!	#NUM!	#NUM!		0	0	0	0	0		0	0	0	1	1		0	0	0	1	1		0	0	0	1	1		0	0	0	1	1
	CA_C0555	-	hypothetical protein	#N/A			-0.243824	-0.698653	0.229109		0	0	0		1	1	1	1	1		348	2511	5314	0	0		0.86	0.98	0.99	0	0		438	3924	4771	0	0		0.88	0.98	0.99	0	0
	CA_C0556	-	hypothetical protein	#N/A			-0.451051	-0.510509	0.166449		0	0	0		1	0.900324	1	1	1		815	572	1111	0	0		0.93	0.9	0.95	0	0		1138	797	1026	0	0		0.95	0.92	0.95	0	0
	CA_C0557	-	Zn-dependent protease with chaperone function	#N/A			-0.356935	0	-0.241008		0	0	0		1	1	1	1	1		63	16	28	0	0		0.61	0.33	0.45	0	0		86	15	35	0	0		0.67	0.34	0.47	0	0
	CA_C0558	-	hypothetical protein	#N/A			0.275965	-0.359209	-0.0870231		0	0	0		1	1	1	1	1		1086	803	238	0	0		0.94	0.92	0.81	0	0		903	993	259	0	0		0.93	0.94	0.82	0	0
	CA_C0559	-	MarR family transcriptional regulator	#N/A			0.428843	-0.133267	-0.233199		0	0	0		1	1	1	1	1		200	309	70	0	0		0.8	0.83	0.62	0	0		150	340	87	0	0		0.75	0.85	0.64	0	0
	CA_C0560	-	hypothetical protein	#N/A			0.473252	0.117836	0.0374747		0	0	0		1	1	1	1	1		134	215	48	0	0		0.73	0.77	0.55	0	0		100	200	48	0	0		0.69	0.77	0.54	0	0
	CA_C0561	-	cellulase CelE-like protein	cac00500,cac01100,cac02020			-0.102362	0.570607	-0.150085		0	0	0		1	1	1	1	1		79	1321	377	0	0		0.65	0.95	0.87	0	0		84	873	428	0	0		0.67	0.93	0.88	0	0
	CA_C0562	-	hypothetical protein	#N/A			0.415037	-0.830075	-0.562936		0	0	0		1	1	0.925159	1	1		23	12	55	0	0		0.43	0.29	0.57	0	0		18	22	83	0	0		0.41	0.39	0.63	0	0
	CA_C0563	-	hypothetical protein	#N/A			0.169925	-1	-0.788496		0	0	0		1	1	0.389187	1	1		21	14	55	0	0		0.42	0.31	0.57	0	0		18	28	95	0	0		0.41	0.43	0.66	0	0
	CA_C0564	-	response regulator	#N/A			-0.0995357	-0.0995357	-0.430634		0	0	0		1	1	1	1	1		16	22	28	0	0		0.38	0.38	0.45	0	0		17	21	40	0	0		0.4	0.38	0.5	0	0
	CA_C0565	-	histidine kinase	#N/A			0	0.263034	-0.530515		0	0	0		1	1	1	1	1		3	9	12	0	0		0.16	0.25	0.31	0	0		3	7	18	0	0		0.18	0.23	0.35	0	0
	CA_C0566	-	malate dehydrogenase	cac00680,cac01100,cac01120,cac01240			-0.302563	-0.0365259	-0.198226		0	0	0		1	1	1	1	1		34	177	160	0	0		0.5	0.74	0.75	0	0		42	167	190	0	0		0.55	0.74	0.77	0	0
	CA_C0567	-	methyltransferase	#N/A			0.590296	-0.639302	-0.828389		0	0	0		0.821414	0.292188	0.428397	1	1		306	241	133	0	0		0.85	0.79	0.72	0	0		207	364	237	0	0		0.8	0.86	0.81	0	0
	CA_C0568	asd	aspartate-semialdehyde dehydrogenase	cac00260,cac00261,cac00270,cac00300,cac01100,cac01110,cac01120,cac01210,cac01230			0.200533	-0.138976	-0.0788554		0	0	0		1	1	1	1	1		157	132	221	0	0		0.76	0.69	0.8	0	0		129	135	246	0	0		0.73	0.71	0.81	0	0
	CA_C0569	sacT	SACPA operon antiterminator SacT	#N/A			0.0287829	0.0554951	0.157541		0	0	0		1	1	1	1	1		477	76	214	0	0		0.88	0.59	0.8	0	0		463	69	202	0	0		0.89	0.59	0.78	0	0
	CA_C0570	-	PTS system transporter subunit IIABC	cac00010,cac00520,cac01100,cac02060			-0.0846972	-0.100929	0.127112		0	0	0		1	1	1	1	1		254	102	416	0	0		0.83	0.65	0.88	0	0		258	101	402	0	0		0.83	0.66	0.87	0	0
	CA_C0571	-	transcriptional regulator	#N/A			-0.436099	-0.253757	-0.678072		0	0	0		1	1	0.630818	1	1		38	39	62	0	0		0.52	0.46	0.6	0	0		54	44	106	0	0		0.59	0.51	0.67	0	0
	CA_C0572	-	hypothetical protein	#N/A			-0.768674	-0.206451	-0.237039		0	0	0		0.248707	1	1	1	1		31	38	69	0	0		0.48	0.46	0.62	0	0		52	42	86	0	0		0.58	0.5	0.64	0	0
	CA_C0573	-	hypothetical protein	#N/A			-0.662965	0.206451	-0.478047		0	0	0		1	1	1	1	1		14	23	36	0	0		0.35	0.39	0.5	0	0		22	18	53	0	0		0.44	0.36	0.56	0	0
	CA_C0574	-	pectate lyase H	#N/A			-0.834941	0.852155	0.215506		0	0	0		0.241204	0.381262	1	1	1		42	204	263	0	0		0.54	0.77	0.83	0	0		75	111	238	0	0		0.65	0.68	0.81	0	0
	CA_C0577	-	endo-arabinase-like protein	#N/A			-0.371969	0.0840643	-0.302563		0	0	0		1	1	1	1	1		20	80	77	0	0		0.41	0.6	0.64	0	0		25	69	98	0	0		0.46	0.59	0.66	0	0
	CA_C0578	metH	B12-dependent methionine synthase	cac00270,cac00450,cac00670,cac01100,cac01110,cac01230			0.247928	-1.11048	-0.321928		0	0	0		1	0.598759	1	1	1		45	416	106	0	0		0.55	0.87	0.69	0	0		36	847	137	0	0		0.52	0.93	0.72	0	0
	CA_C0579	prkA	serine protein kinase PrkA	#N/A			CC-Only	0	-1.26303		0	0	0		1	1	1	1	1		1	3	6	0	0		0.06	0.13	0.22	0	1		1	2	16	0	0		0.09	0.11	0.33	0	1
	CA_C0580	-	hypothetical protein	#N/A			1	0	-1.06413		0	0	0		1	1	1	1	1		2	11	14	0	0		0.12	0.28	0.34	0	0		1	10	32	0	0		0.09	0.28	0.46	0	1
	CA_C0581	spoVR	stage V sporulation protein R	#N/A			0	0	-1.28951		0	0	0		1	1	1	1	1		10	9	12	0	0		0.31	0.25	0.31	0	0		10	9	30	0	0		0.32	0.26	0.44	0	0
	CA_C0582	cobD	cobalamin biosynthesis protein	cac00860,cac01100,cac01240			0.125531	-0.192645	-0.222392		0	0	0		1	1	1	1	1		15	10	8	0	0		0.37	0.26	0.25	0	0		13	11	10	0	0		0.36	0.29	0.26	0	0
	CA_C0583	-	cobalt chelatase subunit A	cac00860,cac01100,cac01240			0.36257	0.115477	-0.378512		0	0	0		1	1	1	1	1		10	19	13	0	0		0.31	0.36	0.33	0	0		8	16	17	0	0		0.29	0.34	0.34	0	0
	CA_C0584	-	precorrin-6B methylase 1 CobL1/CbiE	cac00860,cac01100,cac01240			0.321928	-0.192645	0		0	0	0		1	1	1	1	1		6	11	8	0	0		0.24	0.28	0.25	0	0		4	10	10	0	0		0.21	0.28	0.26	0	0
	CA_C0585	-	chemotaxis protein CheY	#N/A			-0.441705	-0.0962153	0		0	0	0		1	1	1	1	1		79	87	46	0	0		0.65	0.62	0.54	0	0		103	88	48	0	0		0.69	0.64	0.54	0	0
	CA_C0586	-	chemotaxis protein CheX	cac02030			-0.329921	-0.206451	-0.253757		0	0	0		1	1	1	1	1		169	95	64	0	0		0.77	0.64	0.6	0	0		204	107	80	0	0		0.8	0.68	0.63	0	0
	CA_C0587	-	flavodoxin	#N/A			1.10692	-1.57568	-2.07414		1.10692	-1.57568	-2.07414		0.0230836	2.71139e-09	7.28796e-12	0	0		208	229	158	0	0		0.8	0.79	0.75	0	0		88	689	641	0	0		0.67	0.91	0.91	0	0
	CA_C0588	-	hypothetical protein	#N/A			0.777608	-1.28688	-1.922		0	-1.28688	-1.922		1	4.72909e-07	1.17015e-14	0	1		30	36	23	0	0		0.48	0.45	0.42	0	0		16	88	86	0	0		0.39	0.64	0.64	0	0
	CA_C0589	birA	biotin-(acetyl-CoA carboxylase)ligase	cac00780,cac01100			0.339486	-0.321928	-0.0740006		0	0	0		1	0.914217	1	1	1		74	51	47	0	0		0.64	0.51	0.54	0	0		56	62	51	0	0		0.6	0.57	0.55	0	0
	CA_C0590	ribD	bifunctional pirimidine deaminase/pirimidine reductase	cac00740,cac01100,cac01110,cac01240,cac02024			1.15124	0.180572	-0.634206		0	0	0		0.0950895	1	1	1	1		520	253	239	0	0		0.89	0.8	0.81	0	0		209	210	385	0	0		0.8	0.78	0.87	0	0
	CA_C0591	ribB	riboflavin synthase subunit alpha	cac00740,cac01100,cac01110,cac01240			0.707218	0.499571	-0.500205		0	0	0		0.54719	1	1	1	1		91	123	139	0	0		0.67	0.68	0.73	0	0		55	79	203	0	0		0.59	0.62	0.78	0	0
	CA_C0592	ribA	bifunctional GTP-cyclohydrolase/3	cac00740,cac00790,cac01100,cac01110,cac01240			#NUM!	#NUM!	#NUM!		#NUM!	#NUM!	#NUM!		0	0	0	0	0		0	0	0	1	1		0	0	0	1	1		0	0	0	1	1		0	0	0	1	1
	CA_C0593	ribH	6	cac00740,cac01100,cac01110,cac01240			#NUM!	#NUM!	#NUM!		#NUM!	#NUM!	#NUM!		0	0	0	0	0		0	0	0	1	1		0	0	0	1	1		0	0	0	1	1		0	0	0	1	1
	CA_C0594	-	pyridoxal biosynthesis lyase PdxS	cac00750,cac01100,cac01240			-0.12651	-0.893595	-0.130379		0	0	0		1	1	1	1	1		1115	3093	2515	0	0		0.94	0.98	0.97	0	0		1167	5923	2784	0	0		0.95	0.99	0.98	0	0
	CA_C0595	-	glutamine amidotransferase subunit PdxT	cac00750,cac01100,cac01240			0.197269	-0.676126	0.0245736		0	0	0		1	0.932526	1	1	1		872	1858	1394	0	0		0.93	0.97	0.96	0	0		723	2972	1398	0	0		0.92	0.98	0.96	0	0
	CA_C0596	gerKA	spore germination protein. GerKA	#N/A			1	-0.321928	-0.222392		0	0	0		1	1	1	1	1		2	5	8	0	0		0.12	0.18	0.25	0	0		1	6	9	0	0		0.09	0.21	0.24	0	1
	CA_C0597	gerKB	spore germination protein	#N/A			#NUM!	#NUM!	#NUM!		#NUM!	#NUM!	#NUM!		0	0	0	0	0		0	0	0	1	1		0	0	0	1	1		0	0	0	1	1		0	0	0	1	1
	CA_C0598	gerKC	spore germination protein	#N/A			#NUM!	#NUM!	#NUM!		#NUM!	#NUM!	#NUM!		0	0	0	0	0		0	0	0	1	1		0	0	0	1	1		0	0	0	1	1		0	0	0	1	1
	CA_C0599	-	GntR family transcriptional regulator	#N/A			0.192645	0.0995357	-0.436099		0	0	0		1	1	1	1	1		54	64	21	0	0		0.58	0.56	0.41	0	0		47	59	30	0	0		0.56	0.56	0.44	0	0
	CA_C0600	-	hypothetical protein	#N/A			0.314109	0.469485	0		0	0	0		1	1	1	1	1		52	52	18	0	0		0.57	0.52	0.38	0	0		43	36	18	0	0		0.55	0.47	0.35	0	0
	CA_C0601	-	hypothetical protein	#N/A			0.36257	0.137504	-0.36257		0	0	0		1	1	1	1	1		10	16	8	0	0		0.31	0.33	0.25	0	0		8	14	12	0	0		0.29	0.33	0.28	0	0
	CA_C0602	ftsH	ATP-dependent zinc metallopeptidase FtsH	#N/A			0.0524674	0.027906	-0.219877		0	0	0		1	1	1	1	1		97	391	207	0	0		0.68	0.86	0.79	0	0		94	351	250	0	0		0.68	0.85	0.81	0	0
	CA_C0603	-	superfamily I DNA/RNA helicase	cac03420,cac03430			-0.121306	0.121991	-0.303069		0	0	0		1	1	1	1	1		65	168	97	0	0		0.62	0.73	0.67	0	0		72	139	125	0	0		0.64	0.72	0.7	0	0
	CA_C0604	-	ACP phosphodieterase	#N/A			-0.103093	0.351472	-0.400538		0	0	0		1	1	1	1	1		31	55	31	0	0		0.48	0.53	0.47	0	0		34	39	43	0	0		0.51	0.48	0.52	0	0
	CA_C0605	-	phosphatase	#N/A			0.106915	0.152003	-0.415037		0	0	0		1	1	1	1	1		16	14	7	0	0		0.38	0.31	0.24	0	0		15	12	11	0	0		0.38	0.3	0.27	0	0
	CA_C0606	-	hypothetical protein	#N/A			0.161751	-0.0489096	0.160465		0	0	0		1	1	1	1	1		158	42	24	0	0		0.76	0.48	0.42	0	0		140	41	22	0	0		0.74	0.49	0.39	0	0
	CA_C0607	-	aminopeptidase	#N/A			-0.0897302	-0.446608	-0.0627358		0	0	0		1	0.822691	1	1	1		220	165	110	0	0		0.81	0.73	0.69	0	0		224	216	118	0	0		0.81	0.78	0.69	0	0
	CA_C0608	lisA	diaminopimelate decarboxylase LysA	cac00300,cac00470,cac01100,cac01110,cac01120,cac01230			-1.20163	-0.135655	-0.343954		-1.20163	0	0		0.00560413	1	1	0	1		23	105	64	0	0		0.43	0.66	0.6	0	0		52	108	87	0	0		0.58	0.68	0.64	0	0
	CA_C0609	-	cyclic beta 1-2 glucan synthetase	#N/A			1	0	0		0	0	0		1	1	1	1	1		2	5	5	0	0		0.12	0.18	0.19	0	0		1	5	6	0	0		0.09	0.19	0.18	0	1
	CA_C0610	-	hypothetical protein	#N/A			-1.18442	-0.584963	-0.584963		-1.18442	0	0		0.00556758	1	1	0	1		38	3	3	0	0		0.52	0.13	0.14	0	0		87	4	3	0	0		0.67	0.17	0.11	0	0
	CA_C0611	-	hypothetical protein	#N/A			-1.32193	0	0		-1.32193	0	0		0.00164219	1	1	0	1		31	4	5	0	0		0.48	0.15	0.19	0	0		74	4	5	0	0		0.64	0.17	0.16	0	0
	CA_C0612	-	hypothetical protein	#N/A			-1.31757	-0.432959	0.308122		-1.31757	0	0		0.000230666	0.756852	1	0	1		230	29	32	0	0		0.82	0.42	0.47	0	0		572	36	27	0	0		0.9	0.47	0.43	0	0
	CA_C0613	-	spore coat protein CotF	#N/A			0	0	-1.37851		0	0	0		1	1	1	1	1		15	6	6	0	0		0.37	0.2	0.22	0	0		14	6	17	0	0		0.37	0.21	0.34	0	0
	CA_C0614	-	spore coat protein CotF	#N/A			-0.337035	-0.459432	-1.28951		0	0	0		1	1	1	1	1		23	12	11	0	0		0.43	0.29	0.3	0	0		27	16	30	0	0		0.47	0.34	0.44	0	0
	CA_C0616	-	hypothetical protein	#N/A			0	CC-Only	0		0	0	0		1	1	1	1	1		6	1	1	0	0		0.24	0.05	0.05	0	1		6	1	1	0	0		0.26	0.06	0.03	0	1
	CA_C0617	-	hypothetical protein	#N/A			-0.178337	0.0418202	0.280108		0	0	0		1	1	1	1	1		172	50	42	0	0		0.77	0.51	0.53	0	0		200	48	36	0	0		0.79	0.52	0.48	0	0
	CA_C0618	-	ABC transporter permease	#N/A			0	0	0		0	0	0		1	1	1	1	1		4	1	2	0	0		0.19	0.05	0.1	0	1		4	1	2	0	0		0.21	0.06	0.07	0	1
	CA_C0619	-	nitrate ABC transporter ATP-binding protein	#N/A			-0.415037	1	0		0	0	0		1	1	1	1	1		7	3	4	0	0		0.26	0.13	0.17	0	0		9	2	4	0	0		0.31	0.11	0.14	0	0
	CA_C0620	-	ABC transporter substrate-binding protein	#N/A			#NUM!	#NUM!	-1		0	0	0		1	1	1	1	1		0	1	2	0	1		0	0.05	0.1	0	1		0	1	3	0	1		0	0.06	0.11	0	1
	CA_C0621	-	exopolyphosphatase	cac00230,cac01100			CC-Only	#NUM!	Mono-Only		0	0	0		1	1	1	1	1		1	1	1	0	0		0.06	0.05	0.05	1	1		0	0	1	0	1		0	0	0.03	1	1
	CA_C0622	-	polyphosphate kinase	cac00190,cac03018			0	0	0		0	0	0		1	1	1	1	1		3	1	1	0	0		0.16	0.05	0.05	0	1		2	1	2	0	0		0.14	0.06	0.07	0	1
	CA_C0623	-	hypothetical protein	#N/A			0.347923	-0.415037	-0.50696		0	0	0		1	1	1	1	1		17	5	23	0	0		0.39	0.18	0.42	0	0		13	6	35	0	0		0.36	0.21	0.47	0	0
	CA_C0625	-	aspartyl protease	#N/A			0.0671142	0.0874628	1.42768		0	0	0		1	1	0.327532	1	1		25	25	236	0	0		0.45	0.4	0.81	0	0		24	23	92	0	0		0.45	0.4	0.65	0	0
	CA_C0626	trpS	tryptophanyl-tRNA synthetase	cac00970			-0.0729794	-0.171046	2.26212		0	0	2.26212		1	1	0.000455318	0	1		472	212	1140	0	0		0.88	0.77	0.95	0	0		509	222	258	0	0		0.89	0.79	0.82	0	0
	CA_C0627	-	MarR family transcriptional regulator	#N/A			-0.037047	0.0597062	1.73118		0	0	1.73118		1	1	0.00183773	0	1		401	105	301	0	0		0.87	0.66	0.84	0	0		413	98	98	0	0		0.87	0.66	0.66	0	0
	CA_C0628	-	Mn transporter	#N/A			0.106915	0	0.830075		0	0	0		1	1	1	1	1		67	33	39	0	0		0.63	0.44	0.51	0	0		60	33	24	0	0		0.61	0.46	0.41	0	0
	CA_C0629	-	HAD superfamily hydrolase	#N/A			0.199309	-0.604459	-0.4975		0	0	0		1	0.336025	1	1	1		183	143	42	0	0		0.79	0.71	0.53	0	0		158	205	61	0	0		0.76	0.77	0.58	0	0
	CA_C0630	-	peptide chain ralease factor 3	#N/A			-0.878083	-0.062061	0.294905		0	0	0		0.579088	1	1	1	1		333	135	147	0	0		0.85	0.7	0.74	0	0		602	132	126	0	0		0.91	0.71	0.71	0	0
	CA_C0631	-	signal transduction protein	#N/A			-0.222392	0	-0.263034		0	0	0		1	1	1	1	1		7	10	6	0	0		0.26	0.26	0.22	0	0		8	10	9	0	0		0.29	0.28	0.24	0	0
	CA_C0632	-	phosphatase	#N/A			-0.20581	-0.49304	0.263034		0	0	0		1	0.372865	1	1	1		175	40	45	0	0		0.78	0.47	0.54	0	0		199	53	39	0	0		0.79	0.54	0.49	0	0
	CA_C0633	-	phosphatase	#N/A			0.326228	-0.152003	0		0	0	0		1	1	1	1	1		102	38	17	0	0		0.69	0.46	0.37	0	0		78	40	18	0	0		0.65	0.49	0.35	0	0
	CA_C0634	-	hypothetical protein	#N/A			0.575115	-0.655971	-0.0824622		0	0	0		1	0.399484	1	1	1		674	522	400	0	0		0.91	0.89	0.87	0	0		457	826	438	0	0		0.88	0.93	0.88	0	0
	CA_C0635	-	CDGSH-type zinc finger protein	#N/A			0.0568469	-0.305647	-0.132556		0	0	0		1	1	1	1	1		23176	8375	4965	0	0		0.99	0.99	0.99	0	0		22319	9864	5662	0	0		0.99	0.99	0.99	0	0
	CA_C0636	-	signal transduction protein	#N/A			-0.0789513	-0.221415	-0.120294		0	0	0		1	1	1	1	1		181	307	229	0	0		0.78	0.83	0.81	0	0		197	341	258	0	0		0.79	0.85	0.82	0	0
	CA_C0637	tyrS	tyrosyl-tRNA synthetase	cac00970			-0.0485179	-0.206451	0.0126		0	0	0		1	1	1	1	1		713	836	571	0	0		0.92	0.93	0.9	0	0		732	912	588	0	0		0.92	0.93	0.91	0	0
	CA_C0638	-	hypothetical protein	#N/A			0.125531	0.0861566	-0.137504		0	0	0		1	1	1	1	1		42	102	62	0	0		0.54	0.65	0.6	0	0		38	87	72	0	0		0.53	0.64	0.61	0	0
	CA_C0639	-	flagellar biosynthesis related protein	#N/A			0.00428736	-0.148863	0.105046		0	0	0		1	1	1	1	1		390	814	444	0	0		0.87	0.93	0.88	0	0		390	855	430	0	0		0.87	0.93	0.88	0	0
	CA_C0640	-	phoshohydrolase	#N/A			0.0122783	0.146015	-0.0593785		0	0	0		1	1	1	1	1		133	275	149	0	0		0.73	0.81	0.74	0	0		137	234	162	0	0		0.74	0.8	0.75	0	0
	CA_C0641	-	hypothetical protein	#N/A			0.0344884	-0.105933	0.049753		0	0	0		1	1	1	1	1		150	150	74	0	0		0.75	0.71	0.63	0	0		145	156	73	0	0		0.75	0.74	0.61	0	0
	CA_C0642	-	hypothetical protein	cac00230,cac01100			0.0288549	0.146841	0.0901978		0	0	0		1	1	1	1	1		346	133	82	0	0		0.86	0.69	0.65	0	0		347	117	79	0	0		0.86	0.69	0.63	0	0
	CA_C0643	-	spore germination protein	#N/A			#NUM!	#NUM!	#NUM!		0	0	0		1	1	1	1	1		0	0	0	1	1		0	0	0	1	1		0	0	0	1	1		0	0	0	1	1
	CA_C0644	gerKA	spore germination protein GerKA	#N/A			-1	0	-0.584963		0	0	0		1	1	1	1	1		3	3	3	0	0		0.16	0.13	0.14	0	0		5	3	4	0	0		0.23	0.14	0.14	0	0
	CA_C0645	-	spore germination protein	#N/A			-0.906891	-0.169925	-0.459432		0	0	0		1	1	1	1	1		9	12	10	0	0		0.29	0.29	0.28	0	0		17	12	15	0	0		0.4	0.3	0.32	0	0
	CA_C0646	leuS	leucyl-tRNA synthetase	cac00970			-0.291956	-0.203214	-0.0215332		0	0	0		1	1	1	1	1		125	177	340	0	0		0.72	0.74	0.86	0	0		150	189	358	0	0		0.75	0.76	0.86	0	0
	CA_C0647	-	hypothetical protein	#N/A			0.253757	-0.716207	0		0	0	0		1	1	1	1	1		37	21	12	0	0		0.52	0.37	0.31	0	0		30	30	12	0	0		0.49	0.44	0.28	0	0
	CA_C0648	-	molecular chaperone	#N/A			0.00508888	-0.324673	-0.116324		0	0	0		1	1	1	1	1		332	311	163	0	0		0.85	0.83	0.76	0	0		326	357	184	0	0		0.86	0.85	0.77	0	0
	CA_C0649	-	hypothetical protein	#N/A			0.241008	-0.29956	-0.169925		0	0	0		1	1	1	1	1		16	20	10	0	0		0.38	0.37	0.28	0	0		13	21	11	0	0		0.36	0.38	0.27	0	0
	CA_C0650	-	adenylate cyclase	cac00230,cac01100			0.206451	-0.415037	-0.0995357		0	0	0		1	0.460665	1	1	1		36	31	18	0	0		0.51	0.43	0.38	0	0		30	38	20	0	0		0.49	0.48	0.37	0	0
	CA_C0651	-	hypothetical protein	#N/A			0.251539	0.252766	0.0544478		0	0	0		1	1	1	1	1		58	82	34	0	0		0.6	0.61	0.48	0	0		49	63	34	0	0		0.57	0.57	0.47	0	0
	CA_C0652	-	hypothetical protein	#N/A			0.530515	0	0.192645		0	0	0		1	1	1	1	1		15	16	10	0	0		0.37	0.33	0.28	0	0		11	13	10	0	0		0.33	0.31	0.26	0	0
	CA_C0653	-	response regulator	#N/A			-0.185867	0.157101	-0.117357		0	0	0		1	1	1	1	1		90	192	147	0	0		0.67	0.76	0.74	0	0		106	152	167	0	0		0.7	0.73	0.75	0	0
	CA_C0654	-	sensory transduction histidine kinase	#N/A			-0.202493	0.21864	0.0752881		0	0	0		1	1	1	1	1		81	97	74	0	0		0.66	0.64	0.63	0	0		99	73	74	0	0		0.69	0.6	0.61	0	0
	CA_C0655	-	hypothetical protein	#N/A			0.367732	-0.103093	0.23816		0	0	0		1	1	1	1	1		46	39	56	0	0		0.55	0.46	0.58	0	0		37	40	49	0	0		0.52	0.49	0.54	0	0
	CA_C0658	-	Fe-S oxidoreductase	#N/A			0.584963	-0.109624	0.445238		0	0	0		1	1	1	1	1		3	59	219	0	0		0.16	0.54	0.8	0	0		2	54	168	0	0		0.14	0.54	0.75	0	0
	CA_C0659	-	Zn-dependent peptidase	#N/A			0	-0.0874628	0.494765		0	0	0		1	1	1	1	1		1	25	77	0	0		0.06	0.4	0.64	0	1		1	22	57	0	0		0.09	0.39	0.56	0	1
	CA_C0660	-	hypothetical protein	#N/A			0.0587093	-0.500646	0.682506		0	0	0		1	0.623748	1	1	1		381	622	1825	0	0		0.87	0.9	0.97	0	0		368	876	1174	0	0		0.86	0.93	0.95	0	0
	CA_C0661	-	ABC transporter ATP-binding protein (multidrug resistance protein)	#N/A			-0.106915	-0.0931094	0.690517		0	0	0		1	1	1	1	1		15	46	202	0	0		0.37	0.49	0.79	0	0		17	43	130	0	0		0.4	0.5	0.71	0	0
	CA_C0662	-	sugar ABC transporter substrate-binding protein	#N/A			#NUM!	-0.584963	-0.160465		0	0	0		1	1	1	1	1		0	4	21	0	1		0	0.15	0.41	0	1		0	4	25	0	1		0	0.17	0.41	0	1
	CA_C0663	-	hypothetical protein	#N/A			0	-0.192645	-0.623437		0	0	0		1	1	1	1	1		3	11	46	0	0		0.16	0.28	0.54	0	0		3	11	72	0	0		0.18	0.29	0.61	0	0
	CA_C0664	-	sugar-binding periplasmic protein	#N/A			#NUM!	0	-0.222392		0	0	0		1	1	1	1	1		0	2	8	0	1		0	0.1	0.25	0	1		0	1	9	0	1		0	0.06	0.24	0	1
	CA_C0665	-	sugar ABC transporter permease	#N/A			#NUM!	0	-0.652077		0	0	0		1	1	1	1	1		0	1	9	0	1		0	0.05	0.27	0	1		0	1	13	0	1		0	0.06	0.3	0	1
	CA_C0666	-	sugar permease	#N/A			#NUM!	0	-0.514573		0	0	0		1	1	1	1	1		1	3	17	0	0		0.06	0.13	0.37	0	1		0	3	25	0	1		0	0.14	0.41	0	1
	CA_C0667	-	sugar-binding periplasmic protein	#N/A			0	0.263034	-0.169925		0	0	0		1	1	1	1	1		2	10	30	0	0		0.12	0.26	0.46	0	0		1	7	34	0	0		0.09	0.23	0.47	0	1
	CA_C0668	-	hypothetical protein	#N/A			CC-Only	CC-Only	-0.584963		0	0	0		1	1	1	1	1		1	1	3	0	0		0.06	0.05	0.14	0	1		1	1	3	0	0		0.09	0.06	0.11	0	1
	CA_C0669	-	hypothetical protein	#N/A			1.04439	-0.882164	-0.152003		0	-0.882164	0		1	0.00195363	1	0	1		41	73	11	0	0		0.53	0.59	0.3	0	0		18	124	13	0	0		0.41	0.7	0.3	0	0
	CA_C0670	-	hypothetical protein	#N/A			#NUM!	#NUM!	#NUM!		0	0	0		1	1	1	1	1		0	0	0	1	1		0	0	0	1	1		0	0	0	1	1		0	0	0	1	1
	CA_C0671	-	hypothetical protein	#N/A			#NUM!	#NUM!	#NUM!		0	0	0		1	1	1	1	1		1	1	0	0	1		0.06	0.05	0	1	1		0	0	1	0	1		0	0	0.03	1	1
	CA_C0672	-	bifunctional threonyl-tRNA synthetase/uridine kinase	cac00240,cac01100,cac01232			0.222392	0	-0.152003		0	0	0		1	1	1	1	1		8	19	11	0	0		0.28	0.36	0.3	0	0		7	16	13	0	0		0.27	0.34	0.3	0	0
	CA_C0673	-	L-serine dehydratase subunit beta	cac00260,cac00270,cac01100,cac01110,cac01200,cac01230			0.137504	0.0759489	-0.175087		0	0	0		1	1	1	1	1		13	58	39	0	0		0.34	0.54	0.51	0	0		11	50	46	0	0		0.33	0.53	0.53	0	0
	CA_C0674	-	L-serine dehydratase subunit alpha	cac00260,cac00270,cac01100,cac01110,cac01200,cac01230			-0.25634	-0.0662337	0.0168738		0	0	0		1	1	1	1	1		83	220	107	0	0		0.66	0.78	0.69	0	0		98	218	112	0	0		0.69	0.79	0.68	0	0
	CA_C0675	-	hypothetical protein	#N/A			0.0721498	0.176878	-0.157541		0	0	0		1	1	1	1	1		47	75	32	0	0		0.56	0.59	0.47	0	0		46	65	38	0	0		0.56	0.58	0.49	0	0
	CA_C0676	pssA	phosphatidylserine synthase	cac00260,cac00564,cac01100,cac01110	PS Bio.		-0.00401306	-0.407658	-0.321928		0	0	0		1	0.687397	1	1	1		439	70	30	0	0		0.88	0.58	0.46	0	0		426	86	39	0	0		0.88	0.64	0.49	0	0
	CA_C0677	-	hypothetical protein	#N/A			-0.257601	0	0.180572		0	0	0		1	1	1	1	1		154	20	21	0	0		0.76	0.37	0.41	0	0		186	19	19	0	0		0.78	0.37	0.36	0	0
	CA_C0678	-	hypothetical protein	#N/A			-0.135227	-0.387023	-0.163499		0	0	0		1	1	1	1	1		202	18	31	0	0		0.8	0.35	0.47	0	0		220	25	36	0	0		0.81	0.41	0.48	0	0
	CA_C0679	-	lipid kinase	#N/A			-0.0489096	0.0238467	0		0	0	0		1	1	1	1	1		361	175	84	0	0		0.86	0.74	0.65	0	0		384	167	88	0	0		0.87	0.74	0.65	0	0
	CA_C0680	-	hypothetical protein	#N/A			0.119299	0.263034	0.152003		0	0	0		1	1	1	1	1		76	26	13	0	0		0.65	0.4	0.33	0	0		68	21	11	0	0		0.63	0.38	0.27	0	0
	CA_C0681	nrgB	nitrogen regulatory protein PII	cac02020			0.952123	-0.0569241	0.542793		0	0	0		0.293645	1	1	1	1		1550	2158	1028	0	0		0.96	0.97	0.94	0	0		768	2128	726	0	0		0.92	0.97	0.92	0	0
	CA_C0682	nrgA	ammonium transporter	#N/A			0.489038	0.125531	1.80735		0	0	0		1	1	1	1	1		92	18	78	0	0		0.68	0.35	0.64	0	0		64	16	23	0	0		0.62	0.34	0.4	0	0
	CA_C0685	-	Mn transporter	#N/A			-0.263981	0.393664	-0.0901978		0	0	0		1	1	1	1	1		290	191	39	0	0		0.84	0.76	0.51	0	0		355	142	42	0	0		0.86	0.72	0.51	0	0
	CA_C0686	-	spore cortex-lytic protein	#N/A			-0.495957	-0.289507	-0.415037		0	0	0		1	1	1	1	1		44	25	15	0	0		0.55	0.4	0.35	0	0		63	31	20	0	0		0.62	0.45	0.37	0	0
	CA_C0687	cysE	serine acetyltransferase	cac00270,cac00543,cac00920,cac01100,cac01110,cac01120,cac01200,cac01230			0.643112	-0.369342	-0.380604		0	0	0		0.981353	1	1	1	1		1000	3093	197	0	0		0.94	0.98	0.79	0	0		627	3845	254	0	0		0.91	0.98	0.82	0	0
	CA_C0688	-	1-acyl-sn-glycerol-3-phosphate acyltransferase	cac00561,cac00564,cac01100,cac01110			0	0.00883736	0.0384741		0	0	0		1	1	1	1	1		321	955	142	0	0		0.85	0.94	0.73	0	0		321	903	140	0	0		0.85	0.93	0.72	0	0
	CA_C0689	ntH	endonuclease	cac03410			0.00743659	0.105004	0.0641303		0	0	0		1	1	1	1	1		873	2321	315	0	0		0.93	0.97	0.85	0	0		886	2017	311	0	0		0.93	0.97	0.84	0	0
	CA_C0690	-	aminopeptidase	#N/A			0.253917	-0.488017	-0.0135465		0	0	0		1	0.640588	1	1	1		422	228	132	0	0		0.88	0.78	0.72	0	0		335	308	136	0	0		0.86	0.83	0.72	0	0
	CA_C0691	-	hypothetical protein	#N/A			-0.540568	0.155278	0		0	0	0		0.751885	1	1	1	1		64	72	31	0	0		0.62	0.58	0.47	0	0		92	60	32	0	0		0.68	0.56	0.46	0	0
	CA_C0692	uxaC	glucuronate isomerase	cac00040,cac01100			0.736966	0.765535	0.459432		0	0	0		1	0.630402	1	1	1		18	77	27	0	0		0.39	0.6	0.45	0	0		10	42	21	0	0		0.32	0.5	0.38	0	0
	CA_C0693	-	LacI family transcriptional regulator	#N/A			0.211504	-0.180572	-0.160465		0	0	0		1	1	1	1	1		52	43	22	0	0		0.57	0.48	0.41	0	0		44	47	25	0	0		0.55	0.52	0.41	0	0
	CA_C0694	-	Na:galactoside symporter family permease	#N/A			0	-0.192645	-0.371969		0	0	0		1	1	1	1	1		19	21	22	0	0		0.4	0.37	0.41	0	0		18	22	29	0	0		0.41	0.39	0.44	0	0
	CA_C0695	-	altronate oxidoreductase	cac00040,cac01100			0.584963	1.1375	-0.530515		0	0	0		1	1	1	1	1		4	16	12	0	0		0.19	0.33	0.31	0	0		2	7	17	0	0		0.14	0.23	0.34	0	0
	CA_C0696	-	altronate dehydratase	cac00040,cac01100			0.584963	1.26303	-0.137504		0	0	0		1	1	1	1	1		7	18	13	0	0		0.26	0.35	0.33	0	0		4	7	16	0	0		0.21	0.23	0.33	0	0
	CA_C0697	-	galactose mutarotase	cac00010,cac00052,cac01100,cac01110,cac01120			1	CC-Only	-1		0	0	0		1	1	1	1	1		2	1	2	0	0		0.12	0.05	0.1	0	1		1	0	3	0	1		0.09	0	0.11	0	1
	CA_C0698	-	HAD superfamily hydrolase	#N/A			-0.131245	-0.238787	-0.0324215		0	0	0		1	1	1	1	1		72	74	54	0	0		0.64	0.59	0.57	0	0		80	81	58	0	0		0.66	0.62	0.57	0	0
	CA_C0699	-	spore photoproduct lyase	#N/A			-0.371969	-0.137504	-0.131245		0	0	0		1	1	1	1	1		20	45	26	0	0		0.41	0.49	0.44	0	0		26	45	31	0	0		0.47	0.51	0.45	0	0
	CA_C0700	cspR	tRNA-methylase	#N/A			-0.247548	-0.0487401	-0.0255634		0	0	0		1	1	1	1	1		1367	1646	1111	0	0		0.95	0.96	0.95	0	0		1632	1648	1179	0	0		0.96	0.96	0.95	0	0
	CA_C0701	-	hypothetical protein	#N/A			-0.025004	0.0117055	-0.0948592		0	0	0		1	1	1	1	1		650	716	511	0	0		0.91	0.92	0.89	0	0		667	683	560	0	0		0.91	0.91	0.9	0	0
	CA_C0702	-	Med/BMP family lipoprotein	cac02010			-0.153545	0.0529489	0.956931		0	0	0		1	1	1	1	1		624	164	285	0	0		0.91	0.73	0.84	0	0		719	149	154	0	0		0.92	0.73	0.74	0	0
	CA_C0703	-	sugar ABC transporter ATPase	cac02010			-0.103093	0.152003	0.664397		0	0	0		1	1	1	1	1		30	45	104	0	0		0.48	0.49	0.68	0	0		33	37	70	0	0		0.5	0.47	0.6	0	0
	CA_C0704	-	sugar ABC transporter permease	cac02010			0.137504	0	0.902703		0	0	0		1	1	1	1	1		75	32	53	0	0		0.64	0.43	0.57	0	0		70	31	30	0	0		0.64	0.45	0.44	0	0
	CA_C0705	-	sugar ABC transporter permease	cac02010			0.318822	0.341037	0.70044		0	0	0		1	1	1	1	1		131	54	49	0	0		0.73	0.52	0.55	0	0		109	42	31	0	0		0.7	0.5	0.45	0	0
	CA_C0706	-	endo-1	cac00500,cac01100,cac02020			#NUM!	#NUM!	#NUM!		#NUM!	#NUM!	#NUM!		0	0	0	0	0		0	0	0	1	1		0	0	0	1	1		0	0	0	1	1		0	0	0	1	1
	CA_C0707	rpoN	RNA polymerase factor sigma-54	cac02020,cac02040			0	-0.0801703	-0.0801703		0	0	0		1	1	1	1	1		78	50	44	0	0		0.65	0.51	0.53	0	0		78	51	49	0	0		0.65	0.54	0.54	0	0
	CA_C0708	-	transcriptional regulator	#N/A			-0.294172	-0.317234	0.365073		0	0	0		1	1	1	1	1		1510	640	718	0	0		0.96	0.91	0.92	0	0		1797	755	577	0	0		0.96	0.92	0.91	0	0
	CA_C0709	gapC	glyceraldehyde 3-phosphate dehydrogenase	cac00010,cac01100,cac01110,cac01120,cac01200,cac01230			-0.0609998	-0.460895	0.346251		0	0	0		1	1	1	1	1		8600	2685	2841	0	0		0.99	0.98	0.98	0	0		8364	3657	2294	0	0		0.99	0.98	0.97	0	0
	CA_C0710	pgk	phosphoglycerate kinase	cac00010,cac01100,cac01110,cac01120,cac01200,cac01230			0.474442	-0.284077	0.330473		0	0	0		1	1	1	1	1		373	538	801	0	0		0.87	0.89	0.93	0	0		260	587	664	0	0		0.83	0.9	0.92	0	0
	CA_C0711	tpiA	triosephosphate isomerase	cac00010,cac00051,cac00562,cac01100,cac01110,cac01120,cac01200,cac01230			0.277472	-0.584161	0.278464		0	0	0		1	0.961633	1	1	1		3282	1794	2111	0	0		0.98	0.97	0.97	0	0		2696	2454	1809	0	0		0.97	0.97	0.97	0	0
	CA_C0712	pgm	phosphoglyceromutase	cac00010,cac00260,cac00680,cac01100,cac01110,cac01120,cac01200,cac01230			-0.126888	-0.685891	0.168929		0	0	0		1	1	1	1	1		721	1086	1130	0	0		0.92	0.95	0.95	0	0		778	1614	1036	0	0		0.93	0.96	0.95	0	0
	CA_C0713	eno	phosphopyruvate hydratase	cac00010,cac00680,cac01100,cac01110,cac01120,cac01200,cac01230,cac03018			0.813037	-0.335115	0.17923		0	0	0		0.711917	1	1	1	1		751	2599	1689	0	0		0.92	0.98	0.96	0	0		406	3202	1538	0	0		0.87	0.98	0.96	0	0
	CA_C0714	secG	preprotein translocase subunit SecG	cac02024,cac03060,cac03070			0.0857514	-0.639744	0.0283818		0	0	0		1	0.237529	1	1	1		1671	381	381	0	0		0.96	0.86	0.87	0	0		1520	547	387	0	0		0.96	0.9	0.87	0	0
	CA_C0715	vacB	fused ribonuclease/ribosomal protein S1	cac03018			-0.436099	0.128584	-0.152003		0	0	0		1	1	1	1	1		58	378	292	0	0		0.6	0.86	0.84	0	0		81	326	337	0	0		0.66	0.84	0.85	0	0
	CA_C0716	smpB	SsrA-binding protein	#N/A			-0.0617762	-0.0266117	-0.122683		0	0	0		1	1	1	1	1		369	548	210	0	0		0.86	0.89	0.8	0	0		387	542	239	0	0		0.87	0.89	0.81	0	0
	CA_C0717	-	hypothetical protein	#N/A			-0.0324215	0.0798007	-0.225067		0	0	0		1	1	1	1	1		51	322	195	0	0		0.57	0.84	0.78	0	0		51	306	232	0	0		0.58	0.83	0.8	0	0
	CA_C0718	-	nitroreductase	cac00740,cac01100			0.316027	0.650058	-0.387023		0	0	0		1	0.923269	1	1	1		148	284	32	0	0		0.75	0.82	0.47	0	0		115	185	43	0	0		0.71	0.76	0.52	0	0
	CA_C0719	-	epoxide hydrolase	#N/A			-0.192645	-0.874469	0		0	0	0		1	1	1	1	1		8	10	13	0	0		0.28	0.26	0.33	0	0		9	15	13	0	0		0.31	0.34	0.3	0	0
	CA_C0722	-	hypothetical protein	#N/A			1	-0.263034	0		0	0	0		1	1	1	1	1		2	7	3	0	0		0.12	0.22	0.14	0	0		1	9	3	0	0		0.09	0.26	0.11	0	1
	CA_C0723	-	AcrR family transcriptional regulator	#N/A			0	0.289507	0		0	0	0		1	1	1	1	1		13	17	9	0	0		0.34	0.34	0.27	0	0		13	13	9	0	0		0.36	0.31	0.24	0	0
	CA_C0724	-	AcrR family transcriptional regulator	#N/A			0.584963	0	#NUM!		0	0	0		1	1	1	1	1		4	3	0	0	1		0.19	0.13	0	0	1		3	2	1	0	0		0.18	0.11	0.03	0	1
	CA_C0725	-	hypothetical protein	#N/A			0.874469	0.36257	0.584963		0	0	0		1	1	1	1	1		14	13	4	0	0		0.35	0.3	0.17	0	0		7	10	2	0	0		0.27	0.28	0.07	0	1
	CA_C0726	-	ribose 5-phosphate isomerase RpiB	cac00030,cac00051,cac01100,cac01110,cac01120,cac01200,cac01230			0.321928	-0.678072	-0.415037		0	0	0		1	1	1	1	1		18	8	4	0	0		0.39	0.24	0.17	0	0		13	12	6	0	0		0.36	0.3	0.18	0	0
	CA_C0727	yifK	amino acid permease	#N/A			-0.199574	-0.199149	0.677475		0	0	0		1	1	1	1	1		830	844	594	0	0		0.93	0.93	0.91	0	0		916	935	388	0	0		0.93	0.93	0.87	0	0
	CA_C0728	-	SAM-dependent methyltransferase	#N/A			-0.303145	0.126008	0.451171		0	0	0		1	1	1	1	1		230	401	350	0	0		0.82	0.87	0.86	0	0		280	356	266	0	0		0.84	0.85	0.82	0	0
	CA_C0729	-	hypothetical protein	#N/A			-0.293731	0.0443941	0		0	0	0		1	1	1	1	1		37	49	24	0	0		0.52	0.5	0.42	0	0		43	44	24	0	0		0.55	0.51	0.41	0	0
	CA_C0730	-	permease	#N/A			-0.342888	-0.115477	0		0	0	0		1	1	1	1	1		47	18	16	0	0		0.56	0.35	0.36	0	0		61	18	17	0	0		0.61	0.36	0.34	0	0
	CA_C0731	-	fused nucleoside-diphosphate-sugar epimerase/GAF domain-containing protein	#N/A			-1.22239	0	0		0	0	0		1	1	1	1	1		3	3	1	0	0		0.16	0.13	0.05	0	1		8	3	2	0	0		0.29	0.14	0.07	0	1
	CA_C0732	-	hypothetical protein	#N/A			#NUM!	#NUM!	#NUM!		0	0	0		1	1	1	1	1		0	0	0	1	1		0	0	0	1	1		0	0	0	1	1		0	0	0	1	1
	CA_C0733	-	hypothetical protein	#N/A			-1.58496	0	0		0	0	0		1	1	1	1	1		2	3	1	0	0		0.12	0.13	0.05	0	1		3	2	2	0	0		0.18	0.11	0.07	0	1
	CA_C0734	-	glycosyltransferase I	#N/A			-1.26303	0.485427	-0.584963		0	0	0		1	1	1	1	1		5	11	3	0	0		0.22	0.28	0.14	0	0		14	7	4	0	0		0.37	0.23	0.14	0	0
	CA_C0735	-	hypothetical protein	#N/A			-1	0	#NUM!		0	0	0		1	1	1	1	1		4	2	1	0	0		0.19	0.1	0.05	0	1		7	2	1	0	0		0.27	0.11	0.03	0	1
	CA_C0736	-	glucanotransferase	#N/A			-0.201634	0	0		0	0	0		1	1	1	1	1		23	3	3	0	0		0.43	0.13	0.14	0	0		27	3	4	0	0		0.47	0.14	0.14	0	0
	CA_C0737	-	glutamate dehydrogenase	cac00220,cac00250,cac00910,cac01100,cac01120			CC-Only	#NUM!	Mono-Only		0	0	0		1	1	1	1	1		1	0	0	0	1		0.06	0	0	1	1		0	1	2	0	1		0	0.06	0.07	1	1
	CA_C0738	-	DNA polymerase III subunit epsilon	cac03030,cac03430,cac03440			0.552541	0.0901978	0.0473057		0	0	0		1	1	1	1	1		25	49	39	0	0		0.45	0.5	0.51	0	0		17	43	38	0	0		0.4	0.5	0.49	0	0
	CA_C0739	-	hypothetical protein	#N/A			-1.0372	-0.0588937	-0.162271		0	0	0		0.12046	1	1	1	1		158	255	312	0	0		0.76	0.8	0.85	0	0		303	246	352	0	0		0.85	0.8	0.85	0	0
	CA_C0740	-	hypothetical protein	#N/A			#NUM!	1	0		0	0	0		1	1	1	1	1		1	6	6	0	0		0.06	0.2	0.22	0	1		0	2	6	0	1		0	0.11	0.18	0	1
	CA_C0741	-	methyl-accepting chemotaxis protein	#N/A			-0.103093	0.283793	-0.0544478		0	0	0		1	1	1	1	1		65	42	32	0	0		0.62	0.48	0.47	0	0		64	33	35	0	0		0.62	0.46	0.47	0	0
	CA_C0742	-	phosphatase domain-containing protein	#N/A			0	0.115477	-0.129283		0	0	0		1	1	1	1	1		14	19	39	0	0		0.35	0.36	0.51	0	0		15	17	45	0	0		0.38	0.35	0.53	0	0
	CA_C0743	-	6-phospho-beta-glucosidase	cac00010,cac00500			-0.5025	0	-0.436099		0	0	0		1	1	1	1	1		29	11	21	0	0		0.47	0.28	0.41	0	0		39	11	31	0	0		0.53	0.29	0.45	0	0
	CA_C0744	-	Na+/H+ antiporter	#N/A			0.0679041	0	-0.36257		0	0	0		1	1	1	1	1		196	13	9	0	0		0.79	0.3	0.27	0	0		195	13	13	0	0		0.79	0.31	0.3	0	0
	CA_C0745	-	LysR family transcriptional regulator	#N/A			0.0931094	-0.563136	-0.187627		0	0	0		1	0.460665	1	1	1		198	162	91	0	0		0.79	0.73	0.66	0	0		192	236	108	0	0		0.79	0.8	0.68	0	0
	CA_C0746	-	protease metal-dependent protease	#N/A			0.657112	-0.162271	0.844009		0	0	0		0.623033	1	1	1	1		47	61	357	0	0		0.56	0.55	0.86	0	0		30	66	204	0	0		0.49	0.58	0.79	0	0
	CA_C0747	-	ErfK family protein	#N/A			-0.240051	-0.218924	-0.180572		0	0	0		1	1	1	1	1		267	351	354	0	0		0.83	0.85	0.86	0	0		313	390	416	0	0		0.85	0.86	0.88	0	0
	CA_C0748	-	nitroreductase	#N/A			-0.584963	0.152003	-0.536053		0	0	0		1	1	1	1	1		4	15	25	0	0		0.19	0.32	0.43	0	0		7	13	39	0	0		0.27	0.31	0.49	0	0
	CA_C0749	-	HD hydrolase superfamily protein	#N/A			-0.125531	0	-0.321928		0	0	0		1	1	1	1	1		12	13	20	0	0		0.33	0.3	0.4	0	0		14	12	27	0	0		0.37	0.3	0.43	0	0
	CA_C0750	-	hypothetical protein	#N/A			0	0	0		0	0	0		1	1	1	1	1		3	2	3	0	0		0.16	0.1	0.14	0	0		3	1	3	0	0		0.18	0.06	0.11	0	1
	CA_C0751	-	permease	#N/A			-0.359108	-0.503835	-0.149941		0	0	0		1	1	1	1	1		2167	636	522	0	0		0.97	0.91	0.89	0	0		2657	897	600	0	0		0.97	0.93	0.91	0	0
	CA_C0752	-	DNA ligase III	#N/A			-0.530515	-0.415037	0.36257		0	0	0		1	1	1	1	1		11	5	11	0	0		0.32	0.18	0.3	0	0		15	5	10	0	0		0.38	0.19	0.26	0	0
	CA_C0753	-	poly(A) polymerase	#N/A			-0.616671	-0.222392	0.29956		0	0	0		0.624838	1	1	1	1		17	10	20	0	0		0.39	0.26	0.4	0	0		27	10	17	0	0		0.47	0.28	0.34	0	0
	CA_C0754	-	hypothetical protein	#N/A			-0.807355	0.280108	-0.321928		0	0	0		0.227854	1	1	1	1		19	25	5	0	0		0.4	0.4	0.19	0	0		32	20	7	0	0		0.5	0.38	0.21	0	0
	CA_C0755	-	multimeric flavodoxin WrbA family protein	#N/A			#NUM!	#NUM!	#NUM!		#NUM!	#NUM!	#NUM!		0	0	0	0	0		0	0	0	1	1		0	0	0	1	1		0	0	0	1	1		0	0	0	1	1
	CA_C0756	-	multimeric flavodoxin WrbA	#N/A			-0.125531	-0.180572	0.115477		0	0	0		1	1	1	1	1		13	22	17	0	0		0.34	0.38	0.37	0	0		14	24	16	0	0		0.37	0.41	0.33	0	0
	CA_C0757	-	hypothetical protein	#N/A			-0.160465	-0.263034	-0.662965		0	0	0		1	1	1	1	1		39	22	15	0	0		0.52	0.38	0.35	0	0		44	26	24	0	0		0.55	0.42	0.41	0	0
	CA_C0758	-	hypothetical protein	#N/A			-0.263034	-0.152003	-0.584963		0	0	0		1	1	1	1	1		5	13	10	0	0		0.22	0.3	0.28	0	0		7	14	16	0	0		0.27	0.33	0.33	0	0
	CA_C0759	-	hypothetical protein	#N/A			-0.263034	-0.106915	0		0	0	0		1	1	1	1	1		6	20	15	0	0		0.24	0.37	0.35	0	0		7	19	16	0	0		0.27	0.37	0.33	0	0
	CA_C0760	-	hypothetical protein	#N/A			0	-0.169925	-0.514573		0	0	0		1	1	1	1	1		8	13	9	0	0		0.28	0.3	0.27	0	0		8	13	13	0	0		0.29	0.31	0.3	0	0
	CA_C0761	-	hypothetical protein	#N/A			0.0350469	-0.321928	-0.0489096		0	0	0		1	0.884715	1	1	1		145	35	35	0	0		0.74	0.44	0.49	0	0		140	43	39	0	0		0.74	0.5	0.49	0	0
	CA_C0762	-	permease	#N/A			-0.321928	0	0		0	0	0		1	1	1	1	1		5	2	3	0	0		0.22	0.1	0.14	0	0		6	2	3	0	0		0.26	0.11	0.11	0	0
	CA_C0763	-	MarR family transcriptional regulator	#N/A			-0.108813	-0.395929	0.0605415		0	0	0		1	0.848996	1	1	1		507	222	90	0	0		0.89	0.78	0.66	0	0		531	294	89	0	0		0.9	0.83	0.65	0	0
	CA_C0764	-	oxidoreductase	cac00250,cac00910,cac01100,cac01110,cac01120,cac01230			0.0563074	-0.381152	-0.0249284		0	0	0		1	1	1	1	1		242	626	571	0	0		0.82	0.9	0.9	0	0		229	770	601	0	0		0.81	0.92	0.91	0	0
	CA_C0765	-	Fe-S oxidoreductase	#N/A			-0.788496	-0.485427	-0.106915		0	0	0		1	1	1	1	1		13	15	16	0	0		0.34	0.32	0.36	0	0		22	19	18	0	0		0.44	0.37	0.35	0	0
	CA_C0766	-	MerR family transcriptional regulator	#N/A			-1.41504	-0.0874628	0		0	0	0		1	1	1	1	1		7	24	20	0	0		0.26	0.39	0.4	0	0		18	22	21	0	0		0.41	0.39	0.38	0	0
	CA_C0767	-	Fe-S oxidoreductase	#N/A			-0.705553	-0.489805	0.0246621		0	0	0		0.659831	0.486336	1	1	1		147	69	72	0	0		0.75	0.57	0.63	0	0		243	91	75	0	0		0.82	0.65	0.61	0	0
	CA_C0768	-	LysR family transcriptional regulator	#N/A			-0.0889337	-0.236298	0.379848		0	0	0		1	1	1	1	1		399	174	134	0	0		0.87	0.74	0.72	0	0		428	196	107	0	0		0.88	0.77	0.68	0	0
	CA_C0769	-	hypothetical protein	cac00620,cac01100			-0.192645	-0.296982	0.158698		0	0	0		1	0.883111	1	1	1		17	52	59	0	0		0.39	0.52	0.59	0	0		18	61	57	0	0		0.41	0.57	0.56	0	0
	CA_C0770	-	glycerol uptake facilitator permease	#N/A			0.678072	-0.36257	0		0	0	0		1	1	1	1	1		10	10	9	0	0		0.31	0.26	0.27	0	0		7	12	9	0	0		0.27	0.3	0.24	0	0
	CA_C0771	-	cobalt transport protein CbiM	cac02010			-0.407424	-0.366782	-0.176878		0	0	0		1	0.715228	1	1	1		107	56	58	0	0		0.7	0.53	0.58	0	0		147	68	68	0	0		0.75	0.59	0.6	0	0
	CA_C0772	-	cobalt permease	cac02010			-0.321928	0.584963	-0.321928		0	0	0		1	1	1	1	1		4	4	5	0	0		0.19	0.15	0.19	0	0		6	3	7	0	0		0.26	0.14	0.21	0	0
	CA_C0773	-	cobalt ABC transporter ATPase	cac02010			-0.807355	0	-0.289507		0	0	0		1	1	1	1	1		5	7	12	0	0		0.22	0.22	0.31	0	0		8	7	15	0	0		0.29	0.23	0.32	0	0
	CA_C0774	-	hypothetical protein	#N/A			0	-0.180572	-0.321928		0	0	0		1	1	1	1	1		14	23	30	0	0		0.35	0.39	0.46	0	0		16	24	39	0	0		0.39	0.41	0.49	0	0
	CA_C0775	-	PP family ATPase	#N/A			0	0.247928	-0.176878		0	0	0		1	1	1	1	1		16	29	29	0	0		0.38	0.42	0.46	0	0		17	22	35	0	0		0.4	0.39	0.47	0	0
	CA_C0776	-	NCAIR mutase-like protein	#N/A			-0.321928	0.115477	-0.615336		0	0	0		1	1	0.803065	1	1		17	58	59	0	0		0.39	0.54	0.59	0	0		23	49	96	0	0		0.45	0.53	0.66	0	0
	CA_C0777	-	acetyltransferase	#N/A			-0.16665	-0.0740006	-0.4975		0	0	0		1	1	1	1	1		56	27	21	0	0		0.59	0.41	0.41	0	0		64	28	32	0	0		0.62	0.43	0.46	0	0
	CA_C0778	-	ATP-dependent RNA helicase	#N/A			-0.485427	-0.0931094	-0.176878		0	0	0		1	1	1	1	1		17	45	29	0	0		0.39	0.49	0.46	0	0		23	44	34	0	0		0.45	0.51	0.47	0	0
	CA_C0779	-	nicotinamidase-like amidase	#N/A			#NUM!	#NUM!	Mono-Only		0	0	0		1	1	1	1	1		0	0	0	1	1		0	0	0	1	1		0	0	1	0	1		0	0	0.03	1	1
	CA_C0780	tyrZ	tyrosyl-tRNA synthetase	cac00970			0	0	-1		0	0	0		1	1	1	1	1		2	4	2	0	0		0.12	0.15	0.1	0	0		2	4	3	0	0		0.14	0.17	0.11	0	0
	CA_C0781	-	hypothetical protein	#N/A			-0.237039	-0.196397	0.428843		0	0	0		1	1	1	1	1		33	71	44	0	0		0.49	0.58	0.53	0	0		37	78	33	0	0		0.52	0.62	0.46	0	0
	CA_C0782	-	hypothetical protein	#N/A			-0.152003	0	0.485427		0	0	0		1	1	1	1	1		11	10	9	0	0		0.32	0.26	0.27	0	0		12	10	6	0	0		0.35	0.28	0.18	0	0
	CA_C0783	-	hypothetical protein	#N/A			-0.222392	0.106915	-0.378512		0	0	0		1	1	1	1	1		22	21	12	0	0		0.43	0.37	0.31	0	0		24	18	17	0	0		0.45	0.36	0.34	0	0
	CA_C0784	-	ATP-dependent RNA helicase	cac03018			-0.807355	-0.0458037	0.283793		0	0	0		0.356384	1	1	1	1		18	46	35	0	0		0.39	0.49	0.49	0	0		32	43	30	0	0		0.5	0.5	0.44	0	0
	CA_C0785	-	hypothetical protein	#N/A			0.584963	0	0		0	0	0		1	1	1	1	1		3	1	1	0	0		0.16	0.05	0.05	0	1		3	1	2	0	0		0.18	0.06	0.07	0	1
	CA_C0786	-	hypothetical protein	#N/A			#NUM!	#NUM!	0		0	0	0		1	1	1	1	1		0	0	1	0	1		0	0	0.05	1	1		0	0	2	0	1		0	0	0.07	1	1
	CA_C0787	-	hypothetical protein	#N/A			0.0430687	-0.652077	-1.38466		0	0	0		1	1	1	1	1		39	21	22	0	0		0.52	0.37	0.41	0	0		38	31	57	0	0		0.53	0.45	0.56	0	0
	CA_C0788	-	ferrichrome ABC transporter permease	#N/A			0	-1	-2.58496		0	0	0		1	1	1	1	1		4	4	3	0	0		0.19	0.15	0.14	0	0		4	6	14	0	0		0.21	0.21	0.31	0	0
	CA_C0789	fhuB	permease	#N/A			1	-1.58496	-3.16993		0	0	0		1	1	1	1	1		3	3	2	0	0		0.16	0.13	0.1	0	0		2	9	11	0	0		0.14	0.26	0.27	0	0
	CA_C0790	fhuD	ferrichrome-binding periplasmic protein FhuD	#N/A			0	-1.70044	-2.90689		0	0	0		1	1	1	1	1		3	6	3	0	0		0.16	0.2	0.14	0	0		3	19	19	0	0		0.18	0.37	0.36	0	0
	CA_C0791	hfuC	ferrichrome ABC transporter ATP-binding protein	#N/A			0.222392	-1.8365	-1.76553		0	-1.8365	0		1	1.03261e-16	1	0	1		9	11	6	0	0		0.29	0.28	0.22	0	0		6	36	21	0	0		0.26	0.47	0.38	0	0
	CA_C0792	-	D-amino acid aminotransferase	cac00310,cac00330,cac00360,cac00470,cac01100,cac01120			0.483602	-0.285573	0.262147		0	0	0		1	1	1	1	1		175	634	404	0	0		0.78	0.91	0.88	0	0		132	729	346	0	0		0.73	0.91	0.85	0	0
	CA_C0793	-	hypothetical protein	#N/A			0	0	0.584963		0	0	0		1	1	1	1	1		1	4	7	0	0		0.06	0.15	0.24	0	1		2	5	5	0	0		0.14	0.19	0.16	0	0
	CA_C0794	-	nucleoside-diphosphate-sugar epimerase	cac00052,cac00520,cac00541,cac01100,cac01250			0	#NUM!	Mono-Only		0	0	0		1	1	1	1	1		2	1	0	0	1		0.12	0.05	0	0	1		1	1	1	0	0		0.09	0.06	0.03	1	1
	CA_C0795	-	cell wall biosynthesis glycosyltransferase	#N/A			0.0874628	-0.485427	-0.192645		0	0	0		1	1	1	1	1		20	15	9	0	0		0.41	0.32	0.27	0	0		19	19	10	0	0		0.42	0.37	0.26	0	0
	CA_C0796	-	CDP-diglyceride synthetase	#N/A			-0.584963	0.192645	-0.321928		0	0	0		0.702938	1	1	1	1		25	12	5	0	0		0.45	0.29	0.19	0	0		39	10	6	0	0		0.53	0.28	0.18	0	0
	CA_C0797	-	phosphoenolpyruvate synthase	cac00010,cac00620,cac00680,cac01100,cac01110,cac01120,cac01200			-0.125531	0.321928	0		0	0	0		1	1	1	1	1		13	7	5	0	0		0.34	0.22	0.19	0	0		13	6	6	0	0		0.36	0.21	0.18	0	0
	CA_C0798	-	phosphatidylserine synthase	cac00260,cac00564,cac01100,cac01110	PS Bio.		0	0	0		0	0	0		1	1	1	1	1		26	13	7	0	0		0.45	0.3	0.24	0	0		26	13	7	0	0		0.47	0.31	0.21	0	0
	CA_C0799	psd	phosphatidylserine decarboxylase	cac00564,cac01100,cac01110	PS Bio.		0	CC-Only	-1		0	0	0		1	1	1	1	1		1	1	1	0	0		0.06	0.05	0.05	1	1		1	1	2	0	0		0.09	0.06	0.07	1	1
	CA_C0800	ubiA	prenyltransferase	#N/A			0	CC-Only	0		0	0	0		1	1	1	1	1		1	1	1	0	0		0.06	0.05	0.05	1	1		2	0	1	0	1		0.14	0	0.03	0	1
	CA_C0801	-	phosphoenolpyruvate synthase	cac00010,cac00620,cac00680,cac01100,cac01110,cac01120,cac01200			-0.415037	0	-0.584963		0	0	0		1	1	1	1	1		4	5	3	0	0		0.19	0.18	0.14	0	0		4	4	4	0	0		0.21	0.17	0.14	0	0
	CA_C0802	-	hypothetical protein	#N/A			-0.415037	0	0		0	0	0		1	1	1	1	1		3	4	2	0	0		0.16	0.15	0.1	0	0		4	3	3	0	0		0.21	0.14	0.11	0	0
	CA_C0803	-	hypothetical protein	#N/A			-0.342888	-0.14439	-0.0931094		0	0	0		1	1	1	1	1		46	27	18	0	0		0.55	0.41	0.38	0	0		59	30	21	0	0		0.6	0.44	0.38	0	0
	CA_C0804	-	pectate lyase	#N/A			-0.0565835	0.060754	0.214125		0	0	0		1	1	1	1	1		28	139	109	0	0		0.47	0.7	0.69	0	0		29	133	97	0	0		0.48	0.71	0.66	0	0
	CA_C0805	-	methyl-accepting chemotaxis protein	cac02020,cac02030			-0.192645	-0.222392	-0.415037		0	0	0		1	1	1	1	1		8	9	4	0	0		0.28	0.25	0.17	0	0		9	10	5	0	0		0.31	0.28	0.16	0	0
	CA_C0807	-	cold shock protein	#N/A			-0.27643	-0.33814	-0.413808		0	0	0		1	1	1	1	1		6649	1076	721	0	0		0.99	0.95	0.92	0	0		8461	1334	996	0	0		0.99	0.95	0.95	0	0
	CA_C0808	hybG	hydrogenase expression factor HybG	#N/A			0	-1	-1.32193		0	0	0		1	1	1	1	1		1	2	3	0	0		0.06	0.1	0.14	0	1		1	3	7	0	0		0.09	0.14	0.21	0	1
	CA_C0809	hypE	hydrogenase formation factor HypE	#N/A			0	-0.584963	-0.807355		0	0	0		1	1	1	1	1		2	4	5	0	0		0.12	0.15	0.19	0	0		3	4	9	0	0		0.18	0.17	0.24	0	0
	CA_C0810	hypF	hydrogenase maturation factor HypF	#N/A			0	0	-0.584963		0	0	0		1	1	1	1	1		1	2	2	0	0		0.06	0.1	0.1	0	1		1	2	4	0	0		0.09	0.11	0.14	0	1
	CA_C0811	-	hydrogenase expression-formation factor HypD	#N/A			0	0	-1		0	0	0		1	1	1	1	1		1	2	2	0	0		0.06	0.1	0.1	0	1		1	2	2	0	0		0.09	0.11	0.07	0	1
	CA_C0812	-	pectate lyase	#N/A			0.222392	0.754888	0.106915		0	0	0		1	1	1	1	1		8	40	18	0	0		0.28	0.47	0.38	0	0		7	23	17	0	0		0.27	0.4	0.34	0	0
	CA_C0813	-	hypothetical protein	#N/A			#NUM!	#NUM!	#NUM!		0	0	0		1	1	1	1	1		0	0	0	1	1		0	0	0	1	1		0	0	0	1	1		0	0	0	1	1
	CA_C0814	-	3-oxoacyl-ACP synthase	cac00061,cac01100,cac01212			0.719892	-0.626542	0.128733		0	0	0		0.525079	0.199183	1	1	1		63	84	102	0	0		0.61	0.61	0.68	0	0		40	121	96	0	0		0.54	0.69	0.66	0	0
	CA_C0815	-	methyl-accepting chemotaxis protein	cac02020,cac02030			1	0.0631938	-0.0242475		0	0	0		1	1	1	1	1		9	105	74	0	0		0.29	0.66	0.63	0	0		5	87	78	0	0		0.23	0.64	0.62	0	0
	CA_C0816	-	lipase/esterase	#N/A			0.746243	-0.119415	-0.287098		0	0	0		0.432763	1	1	1	1		58	287	136	0	0		0.6	0.82	0.73	0	0		37	289	171	0	0		0.52	0.83	0.76	0	0
	CA_C0817	-	hypothetical protein	#N/A			#NUM!	#NUM!	Mono-Only		0	0	0		1	1	1	1	1		0	0	0	1	1		0	0	0	1	1		0	0	1	0	1		0	0	0.03	1	1
	CA_C0818	-	diguanylate cyclase/phosphodiesterase	#N/A			0.584963	0	0		0	0	0		1	1	1	1	1		3	3	1	0	0		0.16	0.13	0.05	0	1		3	2	1	0	0		0.18	0.11	0.03	0	1
	CA_C0819	-	phosphoribosylpyrophosphate synthetase	cac00030,cac00230,cac01100,cac01110,cac01120,cac01200,cac01230			-0.630961	-0.231326	-0.292181		0	0	0		1	1	1	1	1		537	133	61	0	0		0.9	0.69	0.6	0	0		841	150	77	0	0		0.93	0.73	0.62	0	0
	CA_C0820	-	hypothetical protein	#N/A			-0.017702	-0.236067	-0.245112		0	0	0		1	1	1	1	1		92	64	33	0	0		0.68	0.56	0.48	0	0		95	77	41	0	0		0.68	0.61	0.51	0	0
	CA_C0821	-	TetR/AcrR family transcriptional regulator	#N/A			-0.160465	0.469485	0		0	0	0		1	1	1	1	1		20	79	56	0	0		0.41	0.6	0.58	0	0		22	54	59	0	0		0.44	0.54	0.57	0	0
	CA_C0822	-	ABC transporter ATP-binding protein	#N/A			0	0.321928	-0.0489096		0	0	0		1	1	1	1	1		9	88	74	0	0		0.29	0.62	0.63	0	0		10	66	78	0	0		0.32	0.58	0.62	0	0
	CA_C0823	-	hypothetical protein	#N/A			0.321928	0.534336	-0.0780025		0	0	0		1	1	1	1	1		6	65	69	0	0		0.24	0.56	0.62	0	0		4	39	76	0	0		0.21	0.48	0.62	0	0
	CA_C0824	-	thioredoxin	#N/A			0.736966	0.485427	0.222392		0	0	0		1	1	1	1	1		6	11	8	0	0		0.24	0.28	0.25	0	0		3	7	8	0	0		0.18	0.23	0.22	0	0
	CA_C0825	-	endoglucanase 5	cac00500,cac01100,cac02020			-0.748106	0.00826762	0.532874		0	0	0		0.660267	1	1	1	1		445	257	252	0	0		0.88	0.8	0.82	0	0		748	244	181	0	0		0.92	0.8	0.77	0	0
	CA_C0826	-	endoglucanase 5	cac00500,cac01100,cac02020			-0.201634	0.422024	-0.156119		0	0	0		1	1	1	1	1		167	196	44	0	0		0.77	0.76	0.53	0	0		186	143	51	0	0		0.78	0.72	0.55	0	0
	CA_C0827	-	fructose-bisphosphate aldolase	cac00010,cac00030,cac00051,cac00680,cac01100,cac01110,cac01120,cac01200,cac01230			0.0652283	-0.689047	-0.0940199		0	0	0		1	1	1	1	1		6722	2207	1108	0	0		0.99	0.97	0.95	0	0		6002	3502	1210	0	0		0.98	0.98	0.96	0	0
	CA_C0828	-	hypothetical protein	#N/A			#NUM!	#NUM!	#NUM!		0	0	0		1	1	1	1	1		0	1	0	0	1		0	0.05	0	1	1		0	0	0	1	1		0	0	0	1	1
	CA_C0829	-	hypothetical protein	#N/A			0.321928	0	-0.36257		0	0	0		1	1	1	1	1		6	3	8	0	0		0.24	0.13	0.25	0	0		5	4	12	0	0		0.23	0.17	0.28	0	0
	CA_C0830	-	response regulator	#N/A			0.0614005	-0.415037	0.0824622		0	0	0		1	1	1	1	1		27	18	45	0	0		0.46	0.35	0.54	0	0		27	22	45	0	0		0.47	0.39	0.53	0	0
	CA_C0831	-	sensory transduction histidine kinase	#N/A			0	-0.263034	-0.152003		0	0	0		1	1	1	1	1		10	7	11	0	0		0.31	0.22	0.3	0	0		11	8	13	0	0		0.33	0.25	0.3	0	0
	CA_C0832	-	bifunctional transcriptional regulator/hypothetical protein	#N/A			0.272526	0.396422	-0.0344884		0	0	0		1	1	1	1	1		284	223	154	0	0		0.84	0.78	0.75	0	0		232	168	165	0	0		0.81	0.75	0.75	0	0
	CA_C0833	-	multidrug transport system ATPase	#N/A			1.73697	1.49985	-0.347923		0	1.49985	0		1	4.18479e-05	1	0	1		12	262	41	0	0		0.33	0.81	0.52	0	0		3	92	56	0	0		0.18	0.65	0.56	0	0
	CA_C0834	-	hypothetical protein	#N/A			1	1.69188	-0.398549		0	1.69188	0		1	7.21274e-10	1	0	1		2	122	28	0	0		0.12	0.68	0.45	0	0		1	36	39	0	0		0.09	0.47	0.49	0	1
	CA_C0835	-	hypothetical protein	#N/A			1	1.69302	-0.206451		0	1.69302	0		1	3.78783e-08	1	0	1		5	140	33	0	0		0.22	0.7	0.48	0	0		3	42	40	0	0		0.18	0.5	0.5	0	0
	CA_C0836	-	beta-D-galactosidase	#N/A			0.0565835	-0.220909	-0.157541		0	0	0		1	1	1	1	1		340	207	97	0	0		0.86	0.77	0.67	0	0		318	223	112	0	0		0.85	0.79	0.68	0	0
	CA_C0837	potD	spermidine/putrescine ABC transporter substrate-binding protein	cac02010			-0.192645	1	-0.169925		0	0	0		1	1	1	1	1		8	3	10	0	0		0.28	0.13	0.28	0	0		9	2	12	0	0		0.31	0.11	0.28	0	0
	CA_C0838	potC	spermidine/putrescine ABC transporter permease II	cac02010			0	1	0.192645		0	0	0		1	1	1	1	1		3	3	10	0	0		0.16	0.13	0.28	0	0		3	2	9	0	0		0.18	0.11	0.24	0	0
	CA_C0839	potB	spermidine/putrescine ABC transporter permease I	cac02010			0.584963	0	0.321928		0	0	0		1	1	1	1	1		3	2	6	0	0		0.16	0.1	0.22	0	0		3	1	6	0	0		0.18	0.06	0.18	0	1
	CA_C0840	potA	spermidine/putrescine ABC transporter ATP-binding protein	cac02010			-0.485427	0	0.63743		0	0	0		1	1	1	1	1		6	5	17	0	0		0.24	0.18	0.37	0	0		8	5	12	0	0		0.29	0.19	0.28	0	0
	CA_C0841	-	transcriptional regulator	#N/A			-0.160465	0.222392	0.321928		0	0	0		1	1	1	1	1		20	10	18	0	0		0.41	0.26	0.38	0	0		21	9	16	0	0		0.43	0.26	0.33	0	0
	CA_C0842	-	hypothetical protein	#N/A			0.540568	0.137504	0		0	0	0		1	1	1	1	1		17	16	18	0	0		0.39	0.33	0.38	0	0		13	13	19	0	0		0.36	0.31	0.36	0	0
	CA_C0843	-	ribonuclease	#N/A			-0.0410872	0.0405186	-0.0811269		0	0	0		1	1	1	1	1		514	1903	1419	0	0		0.89	0.97	0.96	0	0		540	1831	1526	0	0		0.9	0.96	0.96	0	0
	CA_C0844	-	barstar-like protein ribonuclease (barnase) inhibitor	#N/A			-0.0384741	0.101086	-0.112151		0	0	0		1	1	1	1	1		172	569	413	0	0		0.77	0.9	0.88	0	0		178	520	453	0	0		0.77	0.89	0.89	0	0
	CA_C0845	-	ferritin	#N/A			-1	-0.678072	-2.32193		0	0	0		1	1	1	1	1		2	7	2	0	0		0.12	0.22	0.1	0	0		4	11	7	0	0		0.21	0.29	0.21	0	0
	CA_C0846	-	hypothetical protein	#N/A			0.106915	0.415037	-0.338802		0	0	0		1	1	1	1	1		49	31	42	0	0		0.56	0.43	0.53	0	0		46	22	56	0	0		0.56	0.39	0.56	0	0
	CA_C0847	-	multidrug resistance cation efflux pump	#N/A			-0.378512	-0.0524674	0.0874628		0	0	0		1	1	1	1	1		72	39	22	0	0		0.64	0.46	0.41	0	0		89	39	21	0	0		0.68	0.48	0.38	0	0
	CA_C0848	-	hypothetical protein	#N/A			-0.469485	0	0.14439		0	0	0		0.980076	1	1	1	1		60	47	26	0	0		0.6	0.5	0.44	0	0		83	45	24	0	0		0.67	0.51	0.41	0	0
	CA_C0849	-	transcriptional regulator	#N/A			-0.069924	0.0455626	0.183222		0	0	0		1	1	1	1	1		496	285	137	0	0		0.89	0.82	0.73	0	0		543	261	125	0	0		0.9	0.81	0.7	0	0
	CA_C0850	-	nitroreductase	#N/A			1.16993	0.398549	0.415037		0	0	0		1	1	1	1	1		11	42	5	0	0		0.32	0.48	0.19	0	0		5	30	5	0	0		0.23	0.44	0.16	0	0
	CA_C0851	-	hypothetical protein	cac01100,cac01110			0.621488	0.0458037	0		0	0	0		1	1	1	1	1		24	46	9	0	0		0.44	0.49	0.27	0	0		15	42	10	0	0		0.38	0.5	0.26	0	0
	CA_C0852	-	amino acid permease	#N/A			#NUM!	#NUM!	#NUM!		0	0	0		1	1	1	1	1		0	0	0	1	1		0	0	0	1	1		0	0	0	1	1		0	0	0	1	1
	CA_C0853	-	HD superfamily hydrolase	#N/A			#NUM!	#NUM!	1		0	0	0		1	1	1	1	1		0	1	5	0	1		0	0.05	0.19	0	1		0	1	3	0	1		0	0.06	0.11	0	1
	CA_C0854	tet	tetracycline resistance protein TetP	#N/A			-0.485427	-0.263034	0		0	0	0		1	1	1	1	1		12	7	11	0	0		0.33	0.22	0.3	0	0		16	8	12	0	0		0.39	0.25	0.28	0	0
	CA_C0855	-	phosphatase	#N/A			0.0450879	-0.398549	0.180572		0	0	0		1	0.670993	1	1	1		76	33	22	0	0		0.65	0.44	0.41	0	0		73	40	20	0	0		0.64	0.49	0.37	0	0
	CA_C0856	-	LacI family transcriptional regulator	#N/A			-0.183446	-0.111645	0.165059		0	0	0		1	1	1	1	1		69	127	93	0	0		0.63	0.69	0.67	0	0		76	135	86	0	0		0.65	0.71	0.64	0	0
	CA_C0857	-	glucan phosphorylase	cac00500,cac01100,cac01110			CC-Only	-1	-1		0	0	0		1	1	1	1	1		2	2	2	0	0		0.12	0.1	0.1	0	0		1	2	3	0	0		0.09	0.11	0.11	0	1
	CA_C0858	-	phosphinothricin acetyltransferase	#N/A			0.229482	-0.169925	-0.106915		0	0	0		1	1	1	1	1		39	35	16	0	0		0.52	0.44	0.36	0	0		34	38	18	0	0		0.51	0.48	0.35	0	0
	CA_C0859	-	anti-SigV factor	#N/A			0.321928	-0.36257	0		0	0	0		1	1	1	1	1		17	10	7	0	0		0.39	0.26	0.24	0	0		14	12	9	0	0		0.37	0.3	0.24	0	0
	CA_C0860	-	two-component response regulator	#N/A			0.238787	-0.31853	0		0	0	0		1	0.983194	1	1	1		136	120	58	0	0		0.74	0.68	0.58	0	0		117	149	60	0	0		0.72	0.73	0.58	0	0
	CA_C0861	-	multidrug ABC transporter ATPase	#N/A			0.152003	-0.292181	-0.451696		0	0	0		1	0.91958	1	1	1		34	72	85	0	0		0.5	0.58	0.65	0	0		31	83	121	0	0		0.5	0.63	0.7	0	0
	CA_C0862	-	transmembrane protein	#N/A			0.415037	0.169925	-0.63743		0	0	0		1	1	1	1	1		9	13	12	0	0		0.29	0.3	0.31	0	0		7	10	19	0	0		0.27	0.28	0.36	0	0
	CA_C0863	-	sensory transduction histidine kinase	#N/A			0.536053	0.0740006	-0.607683		0	0	0		1	1	1	1	1		33	29	26	0	0		0.49	0.42	0.44	0	0		23	27	42	0	0		0.45	0.42	0.51	0	0
	CA_C0864	-	histidine kinase-like ATPase	#N/A			-0.120294	0.0565835	-0.0458037		0	0	0		1	1	1	1	1		26	39	38	0	0		0.45	0.46	0.51	0	0		28	35	43	0	0		0.48	0.47	0.52	0	0
	CA_C0865	-	two-component response regulator	#N/A			-0.0995357	0.131245	0.0703893		0	0	0		1	1	1	1	1		16	34	27	0	0		0.38	0.44	0.45	0	0		18	30	26	0	0		0.41	0.44	0.42	0	0
	CA_C0866	-	multidrug ABC transporter ATPase	#N/A			0.678072	0.125531	-0.152003		0	0	0		1	1	1	1	1		9	71	34	0	0		0.29	0.58	0.48	0	0		6	60	39	0	0		0.26	0.56	0.49	0	0
	CA_C0867	-	permease	#N/A			-0.321928	0.337035	-0.0931094		0	0	0		1	1	1	1	1		5	36	18	0	0		0.22	0.45	0.38	0	0		6	26	21	0	0		0.26	0.42	0.38	0	0
	CA_C0868	-	hypothetical protein	#N/A			-0.0901978	0.314109	-0.247928		0	0	0		1	1	1	1	1		34	68	40	0	0		0.5	0.57	0.52	0	0		38	50	50	0	0		0.53	0.53	0.54	0	0
	CA_C0869	-	thioredoxine reductase	cac00450			-0.48089	-0.861948	0.0905123		0	0	0		1	0.180597	1	1	1		522	392	184	0	0		0.89	0.86	0.78	0	0		750	663	180	0	0		0.92	0.91	0.76	0	0
	CA_C0870	-	hypothetical protein	#N/A			0.304855	0.180572	-0.289507		0	0	0		1	1	1	1	1		48	25	12	0	0		0.56	0.4	0.31	0	0		40	21	14	0	0		0.54	0.38	0.31	0	0
	CA_C0871	-	hypothetical protein	#N/A			0.263034	-1.11548	0.337035		0	0	0		1	1	1	1	1		43	10	30	0	0		0.54	0.26	0.46	0	0		35	18	25	0	0		0.51	0.36	0.41	0	0
	CA_C0872	-	xanthine permease	#N/A			-0.55667	-0.421216	-0.261492		0	0	0		1	1	1	1	1		1441	332	195	0	0		0.96	0.84	0.78	0	0		2130	436	243	0	0		0.97	0.87	0.81	0	0
	CA_C0873	xpt	xanthine phosphoribosyltransferase	cac00230,cac01100,cac01110,cac01232			-0.33508	-0.121679	-0.245756		0	0	0		1	1	1	1	1		786	177	87	0	0		0.93	0.74	0.65	0	0		996	187	108	0	0		0.94	0.76	0.68	0	0
	CA_C0874	-	hypothetical protein	#N/A			-1	0	-0.584963		0	0	0		1	1	1	1	1		6	3	3	0	0		0.24	0.13	0.14	0	0		14	3	4	0	0		0.37	0.14	0.14	0	0
	CA_C0875	-	permease	#N/A			-0.0703893	-0.255257	-0.129283		0	0	0		1	1	1	1	1		139	44	40	0	0		0.74	0.48	0.52	0	0		146	52	46	0	0		0.75	0.54	0.53	0	0
	CA_C0876	-	MarR family transcriptional regulator	#N/A			0.116645	0.129511	-0.165059		0	0	0		1	1	1	1	1		120	292	41	0	0		0.71	0.83	0.52	0	0		111	240	48	0	0		0.71	0.8	0.54	0	0
	CA_C0877	cfa	cyclopropane fatty acid synthase	#N/A			0.0876132	-0.000597761	-0.067657		0	0	0		1	1	1	1	1		2047	3559	751	0	0		0.97	0.98	0.92	0	0		1929	3322	825	0	0		0.97	0.98	0.93	0	0
	CA_C0878	-	amino acid ABC transporter permease	cac02010			-0.250696	0.416086	-0.744743		0	0	0		1	1	0.582466	1	1		167	641	47	0	0		0.77	0.91	0.54	0	0		188	501	81	0	0		0.78	0.89	0.63	0	0
	CA_C0879	-	polar amino acid ABC transporter ATPase	cac02010			-0.847997	0.417836	-1.35484		0	0	-1.35484		0.11524	1	0.000797101	0	1		101	961	65	0	0		0.69	0.94	0.61	0	0		175	745	174	0	0		0.77	0.92	0.76	0	0
	CA_C0880	-	amino acid binding protein	cac02010			-0.511364	0.570607	-0.895663		0	0	0		1	0.952124	0.162017	1	1		376	1045	54	0	0		0.87	0.94	0.57	0	0		529	726	105	0	0		0.9	0.91	0.67	0	0
	CA_C0881	-	hypothetical protein	#N/A			0.0740006	0.415037	0.584963		0	0	0		1	1	1	1	1		24	6	7	0	0		0.44	0.2	0.24	0	0		23	5	5	0	0		0.45	0.19	0.16	0	0
	CA_C0882	-	hemolysin III-like protein	#N/A			1.02237	-0.309483	-0.257981		1.02237	0	0		0.0339468	1	1	0	1		78	450	353	0	0		0.65	0.88	0.86	0	0		38	558	437	0	0		0.53	0.9	0.88	0	0
	CA_C0883	-	multidrug resistance cation efflux pump	#N/A			-0.626382	-0.36257	-0.233797		0	0	0		0.866218	0.878379	1	1	1		119	60	134	0	0		0.71	0.55	0.72	0	0		182	74	166	0	0		0.78	0.61	0.75	0	0
	CA_C0884	-	cAMP-binding domain-containing protein	#N/A			0	0	0		0	0	0		1	1	1	1	1		4	4	3	0	0		0.19	0.15	0.14	0	0		4	4	3	0	0		0.21	0.17	0.11	0	0
	CA_C0885	-	ferredoxin 3-like protein	#N/A			0.0160301	-0.276518	-0.415037		0	0	0		1	0.961633	1	1	1		208	104	89	0	0		0.8	0.65	0.66	0	0		206	120	126	0	0		0.8	0.69	0.71	0	0
	CA_C0886	-	hypothetical protein	#N/A			1	0.415037	-0.584963		0	0	0		1	1	1	1	1		2	6	6	0	0		0.12	0.2	0.22	0	0		2	4	8	0	0		0.14	0.17	0.22	0	0
	CA_C0887	adeC	adenine deaminase	cac00230,cac01100,cac01232			0.14439	0	-0.292782		0	0	0		1	1	1	1	1		24	86	50	0	0		0.44	0.62	0.56	0	0		21	79	64	0	0		0.43	0.62	0.59	0	0
	CA_C0888	-	phosphoglycerol transferase MdoB	#N/A			-0.61471	0.109624	0.283793		0	0	0		0.980076	1	1	1	1		108	61	69	0	0		0.7	0.55	0.62	0	0		171	52	59	0	0		0.77	0.54	0.57	0	0
	CA_C0889	-	hypothetical protein	#N/A			0.415037	-0.0824622	0		0	0	0		1	1	1	1	1		19	24	13	0	0		0.4	0.39	0.33	0	0		14	25	13	0	0		0.37	0.41	0.3	0	0
	CA_C0890	-	hypothetical protein	#N/A			0.280108	-0.304855	0		0	0	0		1	1	1	1	1		20	25	13	0	0		0.41	0.4	0.33	0	0		16	29	14	0	0		0.39	0.43	0.31	0	0
	CA_C0891	-	hypothetical protein	#N/A			0	0	-0.584963		0	0	0		1	1	1	1	1		7	10	6	0	0		0.26	0.26	0.22	0	0		7	8	7	0	0		0.27	0.25	0.21	0	0
	CA_C0892	-	3-deoxy-7-phosphoheptulonate synthase	cac00400,cac01100,cac01110,cac01230			-0.312213	-0.244543	1.09265		0	0	0		1	1	1	1	1		176	2251	4048	0	0		0.78	0.97	0.99	0	0		207	2540	2068	0	0		0.8	0.97	0.97	0	0
	CA_C0893	-	prephenate dehydrogenase	cac00400,cac00401,cac01100,cac01110,cac01230			0	0	0.521346		0	0	0		1	1	1	1	1		13	139	297	0	0		0.34	0.7	0.84	0	0		13	129	226	0	0		0.36	0.7	0.8	0	0
	CA_C0894	aroB	3-dehydroquinate synthase	cac00400,cac01100,cac01110,cac01230			-0.0703893	0.0692627	0.550087		0	0	0		1	1	1	1	1		23	286	571	0	0		0.43	0.82	0.9	0	0		24	251	431	0	0		0.45	0.81	0.88	0	0
	CA_C0895	aroA	3-phosphoshikimate 1-carboxyvinyltransferase	cac00400,cac01100,cac01110,cac01230			0.0671142	0.255042	0.559958		0	0	0		1	1	1	1	1		25	318	696	0	0		0.45	0.84	0.92	0	0		24	253	513	0	0		0.45	0.81	0.9	0	0
	CA_C0896	aroC	chorismate synthase	cac00400,cac01100,cac01110,cac01230			0	0.519195	1.01465		0	0	0		1	1	1	1	1		33	397	845	0	0		0.49	0.87	0.93	0	0		32	258	460	0	0		0.5	0.81	0.89	0	0
	CA_C0897	aro	bifunctional chorismate mutase/shikimate 5-dehydrogenase	#N/A			-0.415037	0.75336	0.679741		0	0	0		1	0.670993	1	1	1		17	176	423	0	0		0.39	0.74	0.88	0	0		23	96	291	0	0		0.45	0.66	0.84	0	0
	CA_C0898	aroK	shikimate kinase	cac00400,cac01100,cac01110,cac01230			-0.612977	0.775294	0.718229		0	0	0		0.640677	0.460665	1	1	1		19	132	313	0	0		0.4	0.69	0.85	0	0		30	72	208	0	0		0.49	0.6	0.79	0	0
	CA_C0899	-	3-dehydroquinate dehydratase	cac00400,cac01100,cac01110,cac01230			-0.369234	0.747234	0.628031		0	0	0		1	0.336248	1	1	1		28	69	187	0	0		0.47	0.57	0.78	0	0		35	39	132	0	0		0.51	0.48	0.71	0	0
	CA_C0900	-	Zn-finger containing protein	#N/A			-0.285402	-0.332575	-0.192645		0	0	0		1	0.704259	1	1	1		38	39	18	0	0		0.52	0.46	0.38	0	0		46	47	21	0	0		0.56	0.52	0.38	0	0
	CA_C0901	-	DNA-binding/iron metalloprotein/AP endonuclease	#N/A			-0.239338	-0.179324	0.23644		0	0	0		1	1	1	1	1		154	100	106	0	0		0.76	0.64	0.69	0	0		178	108	94	0	0		0.77	0.68	0.66	0	0
	CA_C0902	-	hypothetical protein	#N/A			0.201634	-0.106915	1.01238		0	0	0		1	1	1	1	1		26	37	145	0	0		0.45	0.45	0.74	0	0		24	39	74	0	0		0.45	0.48	0.61	0	0
	CA_C0903	-	sensory transduction histidine kinase	#N/A			0.192645	0.304855	0.854802		0	0	0		1	1	1	1	1		45	32	105	0	0		0.55	0.43	0.69	0	0		41	23	61	0	0		0.54	0.4	0.58	0	0
	CA_C0904	-	ABC transporter ATPase	#N/A			0.350497	-0.122619	-0.146841		0	0	0		1	1	1	1	1		60	186	106	0	0		0.6	0.75	0.69	0	0		47	180	120	0	0		0.56	0.75	0.7	0	0
	CA_C0905	-	NAD(FAD)-dependent dehydrogenase	#N/A			0.174029	-0.25634	-0.536053		0	0	0		1	1	1	1	1		50	106	50	0	0		0.57	0.66	0.56	0	0		45	118	76	0	0		0.56	0.69	0.62	0	0
	CA_C0906	-	alanyl-tRNA synthetase	cac00970			-0.194087	-0.340133	-0.393481		0	0	0		1	1	1	1	1		143	370	147	0	0		0.74	0.86	0.74	0	0		164	439	200	0	0		0.76	0.87	0.78	0	0
	CA_C0907	-	hypothetical protein	#N/A			0.119878	-0.248131	-0.50726		0	0	0		1	1	1	1	1		343	545	220	0	0		0.86	0.89	0.8	0	0		318	611	323	0	0		0.85	0.9	0.85	0	0
	CA_C0908	-	molybdopterin/thiamine biosynthesis family protein	#N/A			-0.429865	-0.289507	0.142019		0	0	0		1	0.923269	1	1	1		287	66	40	0	0		0.84	0.57	0.52	0	0		377	76	38	0	0		0.87	0.61	0.49	0	0
	CA_C0909	-	methyl-accepting chemotaxis protein	cac02020,cac02030			-0.819428	0.133267	-0.777608		0	0	0		0.134235	1	1	1	1		39	52	27	0	0		0.52	0.52	0.45	0	0		70	42	48	0	0		0.64	0.5	0.54	0	0
	CA_C0910	-	cellulosomal scaffolding protein	#N/A			0.485427	0.986703	-0.179549		0	0	0		1	0.537301	1	1	1		9	324	106	0	0		0.29	0.84	0.69	0	0		6	152	124	0	0		0.26	0.73	0.7	0	0
	CA_C0911	-	processive endoglucanase	#N/A			0	1.06413	-0.14505		0	0	0		1	0.284544	1	1	1		10	307	134	0	0		0.31	0.83	0.72	0	0		9	140	153	0	0		0.31	0.72	0.74	0	0
	CA_C0912	-	non-processive endoglucanase	cac00500,cac01100,cac02020			-0.584963	1	-0.319177		0	0	0		1	0.13487	1	1	1		7	277	134	0	0		0.26	0.82	0.72	0	0		10	132	173	0	0		0.32	0.71	0.76	0	0
	CA_C0913	-	non-processive endoglucanase	cac00500,cac01100,cac02020			0.584963	1.14439	-0.263034		0	0	0		1	1	1	1	1		3	63	45	0	0		0.16	0.56	0.54	0	0		2	27	57	0	0		0.14	0.42	0.56	0	0
	CA_C0914	-	cellulosome integrating cohesin-containing protein	#N/A			0	1.68806	-0.321928		0	0	0		1	1	1	1	1		1	43	31	0	0		0.06	0.48	0.47	0	1		1	13	40	0	0		0.09	0.31	0.5	0	1
	CA_C0915	-	endoglucanase A	#N/A			0	1.05889	-0.152003		0	0	0		1	1	1	1	1		1	37	35	0	0		0.06	0.45	0.49	0	1		1	17	40	0	0		0.09	0.35	0.5	0	1
	CA_C0916	-	non-processive endoglucanase	#N/A			0	0.70044	-0.321928		0	0	0		1	1	1	1	1		2	19	21	0	0		0.12	0.36	0.41	0	0		1	11	26	0	0		0.09	0.29	0.42	0	1
	CA_C0917	-	glycoside hydorlase	#N/A			#NUM!	0.584963	-0.206451		0	0	0		1	1	1	1	1		1	5	16	0	0		0.06	0.18	0.36	0	1		0	3	20	0	1		0	0.14	0.37	0	1
	CA_C0918	-	non-processive endoglucanase	#N/A			CC-Only	0.584963	-0.263034		0	0	0		1	1	1	1	1		1	4	13	0	0		0.06	0.15	0.33	0	1		0	3	16	0	1		0	0.14	0.33	0	1
	CA_C0919	-	sialidase	#N/A			-0.415037	0.192645	0.0506261		0	0	0		1	1	1	1	1		4	12	37	0	0		0.19	0.29	0.5	0	0		5	10	37	0	0		0.23	0.28	0.48	0	0
	CA_C0920	-	hypothetical protein	#N/A			0.732716	-0.212994	0.112475		0	0	0		0.457153	1	1	1	1		276	191	99	0	0		0.84	0.76	0.68	0	0		158	207	96	0	0		0.76	0.77	0.66	0	0
	CA_C0921	-	metal-dependent amidohydrolase	#N/A			0.485427	-0.321928	0		0	0	0		1	0.800628	1	1	1		31	46	32	0	0		0.48	0.49	0.47	0	0		23	58	32	0	0		0.45	0.56	0.46	0	0
	CA_C0922	-	hypothetical protein	#N/A			CC-Only	0	0		0	0	0		1	1	1	1	1		1	2	2	0	0		0.06	0.1	0.1	0	1		0	1	2	0	1		0	0.06	0.07	1	1
	CA_C0923	-	hypothetical protein	#N/A			#NUM!	0	0		0	0	0		1	1	1	1	1		1	4	4	0	0		0.06	0.15	0.17	0	1		0	3	4	0	1		0	0.14	0.14	0	1
	CA_C0924	-	hypothetical protein	#N/A			#NUM!	CC-Only	0		0	0	0		1	1	1	1	1		0	1	1	0	1		0	0.05	0.05	1	1		0	1	2	0	1		0	0.06	0.07	1	1
	CA_C0925	-	hypothetical protein	#N/A			0	0	0		0	0	0		1	1	1	1	1		1	3	2	0	0		0.06	0.13	0.1	0	1		1	2	3	0	0		0.09	0.11	0.11	0	1
	CA_C0926	-	hypothetical protein	#N/A			1	0	0		0	0	0		1	1	1	1	1		2	6	5	0	0		0.12	0.2	0.19	0	0		2	5	6	0	0		0.14	0.19	0.18	0	0
	CA_C0927	-	hypothetical protein	#N/A			1	0	-0.847997		0	0	0		1	1	1	1	1		5	8	7	0	0		0.22	0.24	0.24	0	0		3	6	13	0	0		0.18	0.21	0.3	0	0
	CA_C0928	-	hypothetical protein	#N/A			1	0	0.584963		0	0	0		1	1	1	1	1		5	4	4	0	0		0.22	0.15	0.17	0	0		3	4	3	0	0		0.18	0.17	0.11	0	0
	CA_C0929	-	SAM-dependent methyltransferase	#N/A			-0.584963	0.143364	-1.41504		0	0	0		1	1	1	1	1		7	657	12	0	0		0.26	0.91	0.31	0	0		11	546	31	0	0		0.33	0.89	0.45	0	0
	CA_C0930	metB	cystathionine gamma-synthase	cac00270,cac00450,cac01100,cac01110,cac01230			-0.736966	0.234135	-1.53051		0	0	0		1	1	1	1	1		8	756	12	0	0		0.28	0.92	0.31	0	0		12	596	33	0	0		0.35	0.9	0.46	0	0
	CA_C0931	-	cysteine synthase	cac00270,cac00920,cac01100,cac01110,cac01120,cac01200,cac01230			-0.387023	0.909111	-1.53051		0	0	0		1	0.57641	1	1	1		16	851	12	0	0		0.38	0.93	0.31	0	0		20	413	34	0	0		0.43	0.87	0.47	0	0
	CA_C0932	-	hypothetical protein	#N/A			0.0671142	-0.182864	-0.831775		0	0	0		1	1	0.318174	1	1		26	241	198	0	0		0.45	0.79	0.79	0	0		24	316	366	0	0		0.45	0.84	0.86	0	0
	CA_C0933	xylR	NagC/XylR family transcriptional regulator	#N/A			CC-Only	-1.24793	Mono-Only		0	0	0		1	1	1	1	1		1	10	1	0	0		0.06	0.26	0.05	0	1		1	29	3	0	0		0.09	0.43	0.11	0	1
	CA_C0934	-	hypothetical protein	#N/A			#NUM!	#NUM!	Mono-Only		0	0	0		1	1	1	1	1		0	0	0	1	1		0	0	0	1	1		0	0	1	0	1		0	0	0.03	1	1
	CA_C0935	hisZ	ATP phosphoribosyltransferase	cac00340,cac01100,cac01110,cac01230			CC-Only	6.27302	0.652496		CC-Only	6.27302	0		0	0	1	0	1		290	343	616	0	0		0.84	0.84	0.91	0	0		0	4	368	0	1		0	0.17	0.86	0	1
	CA_C0936	hisG	ATP phosphoribosyltransferase	cac00340,cac01100,cac01110,cac01230			CC-Only	6.57491	0.627435		CC-Only	6.57491	0		0	0	1	0	1		177	432	1107	0	0		0.78	0.87	0.95	0	0		1	5	668	0	0		0.09	0.19	0.92	0	1
	CA_C0937	hisD	histidinol dehydrogenase	cac00340,cac01100,cac01110,cac01230			7.37504	5.97728	0.90236		7.37504	5.97728	0		0	0	1	0	1		198	379	1148	0	0		0.79	0.86	0.95	0	0		1	6	573	0	0		0.09	0.21	0.9	0	1
	CA_C0938	hisB	imidazoleglycerol-phosphate dehydratase	cac00340,cac01100,cac01110,cac01230			8.30834	5.83289	0.888096		8.30834	5.83289	0		0	0	1	0	1		366	765	2398	0	0		0.86	0.92	0.97	0	0		1	13	1202	0	0		0.09	0.31	0.95	0	1
	CA_C0939	hisH	imidazole glycerol phosphate synthase subunit HisH	cac00340,cac01100,cac01110,cac01230			5.72792	5.12338	1.19937		5.72792	5.12338	0		0	0	1	0	1		184	364	1049	0	0		0.79	0.85	0.94	0	0		4	10	425	0	0		0.21	0.28	0.88	0	0
	CA_C0940	hisA	1-(5-phosphoribosyl)-5-[(5-phosphoribosylamino)methylideneamino] imidazole-4-carboxamide isomerase	cac00340,cac01100,cac01110,cac01230			7.36632	5.56682	0.9252		7.36632	5.56682	0		0	0	1	0	1		192	354	1134	0	0		0.79	0.85	0.95	0	0		1	7	557	0	0		0.09	0.23	0.9	0	1
	CA_C0941	hisF	imidazole glycerol phosphate synthase subunit HisF	cac00340,cac01100,cac01110,cac01230			6.88264	4.94342	0.685651		6.88264	4.94342	0		0	0	1	0	1		273	591	1952	0	0		0.83	0.9	0.97	0	0		2	17	1138	0	0		0.14	0.35	0.95	0	0
	CA_C0942	hisI	phosphoribosyl-AMP cyclohydrolase	cac00340,cac01100,cac01110,cac01230			7.90689	5.29546	0.992191		7.90689	5.29546	0		0	0	1	0	1		281	641	1847	0	0		0.84	0.91	0.97	0	0		1	16	867	0	0		0.09	0.34	0.94	0	1
	CA_C0943	hisE	phosphoribosyl-ATP pyrophosphatase	cac00340,cac01100,cac01110,cac01230			CC-Only	4.92283	1.0259		0	4.92283	0		1	0	0.988678	0	1		59	135	353	0	0		0.6	0.7	0.86	0	0		0	4	161	0	1		0	0.17	0.75	0	1
	CA_C0944	tkt	transketolase	cac00030,cac01100,cac01110,cac01120,cac01200,cac01230			0.696147	0.232802	0.688863		0	0	0		1	1	1	1	1		895	752	1237	0	0		0.93	0.92	0.95	0	0		531	603	747	0	0		0.9	0.9	0.92	0	0
	CA_C0945	ssb	single-stranded DNA-binding protein	cac03030,cac03430,cac03440			-0.57586	-0.406625	-0.0901978		0	0	0		0.683591	0.63014	1	1	1		121	190	115	0	0		0.71	0.75	0.7	0	0		186	240	129	0	0		0.78	0.8	0.71	0	0
	CA_C0946	-	competence protein ComE	#N/A			-0.384664	-0.184425	-0.226428		0	0	0		1	1	1	1	1		41	258	190	0	0		0.53	0.81	0.78	0	0		54	280	229	0	0		0.59	0.82	0.8	0	0
	CA_C0947	-	hemolysin III-like protein	#N/A			-0.570887	-0.308122	-0.275634		0	0	0		0.665766	0.937427	1	1	1		120	31	24	0	0		0.71	0.43	0.42	0	0		178	36	30	0	0		0.77	0.47	0.44	0	0
	CA_C0948	-	hypothetical protein	#N/A			-0.949959	-0.281068	-0.257798		-0.949959	0	0		0.0372252	1	1	0	1		51	388	172	0	0		0.57	0.86	0.76	0	0		99	437	214	0	0		0.69	0.87	0.79	0	0
	CA_C0949	-	transcriptional regulator	#N/A			-1.06529	-0.333737	-0.233888		-1.06529	0	0		0.0293969	1	1	0	1		62	321	156	0	0		0.61	0.84	0.75	0	0		131	375	192	0	0		0.73	0.86	0.77	0	0
	CA_C0950	-	hypothetical protein	#N/A			-0.959923	-0.315862	-0.142019		-0.959923	0	0		0.0350945	1	1	0	1		86	206	109	0	0		0.67	0.77	0.69	0	0		166	239	127	0	0		0.77	0.8	0.71	0	0
	CA_C0951	-	ferric uptake regulation protein	#N/A			0.318448	0.00553818	0		0	0	0		1	1	1	1	1		234	384	161	0	0		0.82	0.86	0.75	0	0		196	353	168	0	0		0.79	0.85	0.75	0	0
	CA_C0952	-	hypothetical protein	#N/A			0	0	1.10692		0	0	0		1	1	1	1	1		1	3	34	0	0		0.06	0.13	0.48	0	1		1	3	16	0	0		0.09	0.14	0.33	0	1
	CA_C0953	-	hypothetical protein	#N/A			-0.0882865	0.0995357	-0.0622843		0	0	0		1	1	1	1	1		229	615	255	0	0		0.81	0.9	0.82	0	0		257	523	276	0	0		0.83	0.89	0.83	0	0
	CA_C0954	-	hypothetical protein	#N/A			0.0579473	0.217231	-0.0790716		0	0	0		1	1	1	1	1		147	270	89	0	0		0.75	0.81	0.66	0	0		143	216	98	0	0		0.75	0.78	0.66	0	0
	CA_C0955	-	ATP-dependent Zn protease	#N/A			-0.584963	1	-1		0	0	0		1	1	1	1	1		2	3	2	0	0		0.12	0.13	0.1	0	0		3	2	3	0	0		0.18	0.11	0.11	0	0
	CA_C0956	-	hypothetical protein	#N/A			0	0	-0.736966		0	0	0		1	1	1	1	1		4	1	3	0	0		0.19	0.05	0.14	0	1		4	2	7	0	0		0.21	0.11	0.21	0	0
	CA_C0957	-	XRE family transcriptional regulator	#N/A			-0.052321	0.0486558	-0.195446		0	0	0		1	1	1	1	1		410	582	242	0	0		0.88	0.9	0.82	0	0		423	516	285	0	0		0.88	0.89	0.83	0	0
	CA_C0958	-	XRE family transcriptional regulator	#N/A			0.00843684	0.360176	0.0156816		0	0	0		1	1	1	1	1		396	764	233	0	0		0.87	0.92	0.81	0	0		399	539	238	0	0		0.87	0.89	0.81	0	0
	CA_C0959	clpB	ABC transporter ATPase	#N/A			0.478834	0.313263	-0.00930774		0	0	0		1	1	1	1	1		156	628	389	0	0		0.76	0.9	0.87	0	0		108	448	407	0	0		0.7	0.88	0.88	0	0
	CA_C0960	-	xylanase	#N/A			#NUM!	#NUM!	Mono-Only		0	0	0		1	1	1	1	1		0	0	0	1	1		0	0	0	1	1		1	0	1	0	1		0.09	0	0.03	1	1
	CA_C0961	-	cobyric acid synthase CobQ	cac00550,cac01100			-0.810175	-0.0824622	-0.257158		0	0	0		0.1773	1	1	1	1		85	50	51	0	0		0.67	0.51	0.56	0	0		146	49	64	0	0		0.75	0.53	0.59	0	0
	CA_C0962	-	UDP-N-acetylmuramyl tripeptide synthetase	cac00550,cac01100			-0.921997	-0.192645	-0.117836		-0.921997	0	0		0.0376079	1	1	0	1		65	62	59	0	0		0.62	0.55	0.59	0	0		124	64	67	0	0		0.73	0.58	0.59	0	0
	CA_C0963	uppP	undecaprenyl pyrophosphate phosphatase	cac00550,cac00552			-0.0260287	-0.239007	0.0914984		0	0	0		1	1	1	1	1		1788	164	221	0	0		0.96	0.73	0.8	0	0		1802	183	219	0	0		0.96	0.76	0.8	0	0
	CA_C0964	-	hypothetical protein	#N/A			-0.433897	0	0.0995357		0	0	0		1	1	1	1	1		63	8	18	0	0		0.61	0.24	0.38	0	0		91	8	18	0	0		0.68	0.25	0.35	0	0
	CA_C0965	-	1-acyl-sn-glycerol-3-phosphate acyltransferase	cac00561,cac00564,cac01100,cac01110			-0.40617	0.132755	-0.428843		0	0	0		1	1	1	1	1		681	132	161	0	0		0.91	0.69	0.75	0	0		942	118	231	0	0		0.94	0.69	0.8	0	0
	CA_C0966	-	hypothetical protein	#N/A			-0.742842	0	-0.273018		0	0	0		0.578872	1	1	1	1		111	23	30	0	0		0.7	0.39	0.46	0	0		191	23	38	0	0		0.79	0.4	0.49	0	0
	CA_C0967	-	hypothetical protein	#N/A			-0.223543	-0.126633	-0.118644		0	0	0		1	1	1	1	1		201	156	130	0	0		0.8	0.72	0.72	0	0		240	167	149	0	0		0.82	0.74	0.73	0	0
	CA_C0968	-	hypothetical protein	#N/A			0.736966	-0.263034	-0.321928		0	0	0		1	1	1	1	1		6	8	5	0	0		0.24	0.24	0.19	0	0		3	8	6	0	0		0.18	0.25	0.18	0	0
	CA_C0969	-	hypothetical protein	#N/A			-0.163499	-0.321928	-0.222392		0	0	0		1	1	1	1	1		29	12	14	0	0		0.47	0.29	0.34	0	0		33	14	18	0	0		0.5	0.33	0.35	0	0
	CA_C0970	-	isopropylmalate synthase	cac00020,cac01100,cac01110,cac01120,cac01200,cac01210,cac01230			-1.09146	0.0455147	0.548258		0	0	0		0.16647	1	1	1	1		226	233	1246	0	0		0.81	0.79	0.95	0	0		457	219	875	0	0		0.88	0.79	0.94	0	0
	CA_C0971	citB	aconitate hydratase	cac00020,cac00630,cac01100,cac01110,cac01120,cac01200,cac01210,cac01230			-1.00245	-0.145851	0.517589		0	0	0		0.636243	1	1	1	1		343	408	2039	0	0		0.86	0.87	0.97	0	0		670	442	1467	0	0		0.91	0.87	0.96	0	0
	CA_C0972	citC	isocitrate dehydrogenase	cac00020,cac01100,cac01110,cac01120,cac01200,cac01210,cac01230			-0.59497	-0.162795	0.466358		0	0	0		0.90417	1	1	1	1		489	428	2962	0	0		0.89	0.87	0.98	0	0		742	458	2246	0	0		0.92	0.88	0.97	0	0
	CA_C0973	argG	argininosuccinate synthase	cac00220,cac00250,cac01100,cac01110,cac01230			4.35114	2.91816	0.199614		4.35114	2.91816	0		0	8.3089e-67	1	0	1		525	385	7290	0	0		0.89	0.86	0.99	0	0		25	49	6907	0	0		0.46	0.53	0.99	0	0
	CA_C0974	argH	argininosuccinate lyase	cac00220,cac00250,cac01100,cac01110,cac01230			4.58496	3.20511	0.433347		4.58496	3.20511	0		0	4.1958e-122	1	0	1		340	252	4728	0	0		0.86	0.8	0.99	0	0		14	25	3782	0	0		0.37	0.41	0.99	0	0
	CA_C0975	-	P-loop kinase	#N/A			1.6477	0.523562	0.711968		0	0	0		1	1	1	1	1		55	35	336	0	0		0.59	0.44	0.85	0	0		17	22	221	0	0		0.4	0.39	0.8	0	0
	CA_C0976	-	hypothetical protein	#N/A			-0.0345987	-0.0995357	-0.874469		0	0	0		1	1	1	1	1		240	99	30	0	0		0.82	0.64	0.46	0	0		244	104	57	0	0		0.82	0.67	0.56	0	0
	CA_C0977	asnC	Lpr family transcriptional regulator	#N/A			0.0918324	-0.0324215	-0.476438		0	0	0		1	1	1	1	1		1208	568	141	0	0		0.95	0.9	0.73	0	0		1145	558	202	0	0		0.95	0.9	0.78	0	0
	CA_C0978	-	elongation subunit of DNA-dependent DNA polymerase	#N/A			0.259644	0.36257	0.249978		0	0	0		1	1	1	1	1		96	40	55	0	0		0.68	0.47	0.57	0	0		82	29	50	0	0		0.66	0.43	0.54	0	0
	CA_C0979	-	hypothetical protein	#N/A			0.00334086	0.113501	0.453051		0	0	0		1	1	1	1	1		1483	438	525	0	0		0.96	0.87	0.9	0	0		1492	397	399	0	0		0.96	0.86	0.87	0	0
	CA_C0980	pflB	pyruvate-formate lyase	cac00620,cac00640,cac00650,cac01100,cac01120			-0.485427	-0.143735	-0.254929		0	0	0		1	1	1	1	1		160	778	296	0	0		0.76	0.92	0.84	0	0		214	786	371	0	0		0.8	0.92	0.86	0	0
	CA_C0981	pflA	pyruvate-formate lyase-activating enzyme	#N/A			-0.442782	0.141929	-0.36592		0	0	0		1	1	1	1	1		237	803	298	0	0		0.82	0.92	0.84	0	0		320	684	406	0	0		0.85	0.91	0.88	0	0
	CA_C0982	-	hypothetical protein	#N/A			1.22239	-0.392317	-1.58496		0	0	0		1	1	1	1	1		8	23	1	0	0		0.28	0.39	0.05	0	1		4	28	4	0	0		0.21	0.43	0.14	0	0
	CA_C0983	-	hypothetical protein	#N/A			-0.996732	-0.192645	-0.681824		0	0	0		0.1773	1	0.694048	1	1		522	110	59	0	0		0.89	0.66	0.59	0	0		1014	121	100	0	0		0.94	0.69	0.67	0	0
	CA_C0984	-	ABC transporter ATP-binding protein	cac02010			-0.34915	-0.797081	-1.42307		0	0	0		1	1	0.0853825	1	1		100	2792	222	0	0		0.69	0.98	0.8	0	0		122	4907	640	0	0		0.72	0.99	0.91	0	0
	CA_C0985	-	ABC transporter permease	cac02010			-0.777608	-0.742647	-1.83056		0	0	-1.83056		0.160635	1	0.000155921	0	1		140	2837	232	0	0		0.74	0.98	0.81	0	0		230	4872	885	0	0		0.81	0.99	0.94	0	0
	CA_C0986	-	NLPA family lipoprotein	cac02010			-0.741848	-0.876173	-1.49504		0	0	-1.49504		0.571247	1	0.0418734	0	1		216	3103	216	0	0		0.81	0.98	0.8	0	0		333	5731	647	0	0		0.86	0.99	0.92	0	0
	CA_C0987	-	hypothetical protein	#N/A			0	-0.463947	0		0	0	0		1	0.569012	1	1	1		41	122	28	0	0		0.53	0.68	0.45	0	0		41	157	28	0	0		0.54	0.74	0.43	0	0
	CA_C0988	-	hypothetical protein	#N/A			0.321928	-0.321928	0.415037		0	0	0		1	1	1	1	1		6	17	5	0	0		0.24	0.34	0.19	0	0		5	20	4	0	0		0.23	0.38	0.14	0	0
	CA_C0989	-	general secretion family related protein	#N/A			-0.152003	-0.514573	0.841935		0	0	0		1	0.340851	1	1	1		11	67	116	0	0		0.32	0.57	0.7	0	0		11	100	67	0	0		0.33	0.66	0.59	0	0
	CA_C0990	gltX	glutamyl-tRNA synthetase	cac00860,cac00970,cac01100,cac01110,cac01120,cac01240			-0.612878	-0.0199844	0.116548		0	0	0		1	1	1	1	1		658	1398	980	0	0		0.91	0.96	0.94	0	0		976	1295	935	0	0		0.94	0.95	0.94	0	0
	CA_C0991	-	intracellular protease	#N/A			-0.514573	0.289507	0.337035		0	0	0		0.942296	1	1	1	1		129	33	60	0	0		0.73	0.44	0.59	0	0		183	25	49	0	0		0.78	0.41	0.54	0	0
	CA_C0992	-	hypothetical protein	#N/A			-0.36257	0.36257	0.234465		0	0	0		1	1	1	1	1		48	14	25	0	0		0.56	0.31	0.43	0	0		63	9	23	0	0		0.62	0.26	0.4	0	0
	CA_C0993	dacF	D-alanyl-D-alanine carboxypeptidase	#N/A			-0.142958	-0.199309	-0.0687128		0	0	0		1	1	1	1	1		56	40	52	0	0		0.59	0.47	0.56	0	0		61	43	56	0	0		0.61	0.5	0.56	0	0
	CA_C0994	-	hypothetical protein	#N/A			0.16601	-0.246161	-0.0995357		0	0	0		1	1	1	1	1		54	62	53	0	0		0.58	0.55	0.57	0	0		48	72	58	0	0		0.57	0.6	0.57	0	0
	CA_C0995	-	hypothetical protein	#N/A			0.427421	0.280108	-0.29956		0	0	0		1	1	1	1	1		45	49	32	0	0		0.55	0.5	0.47	0	0		35	39	41	0	0		0.51	0.48	0.51	0	0
	CA_C0996	-	hypothetical protein	#N/A			0.621488	-0.118836	0.267047		0	0	0		0.378137	1	1	1	1		119	291	547	0	0		0.71	0.82	0.9	0	0		75	288	481	0	0		0.65	0.83	0.89	0	0
	CA_C0997	ndk	nucleoside-diphosphate kinase	#N/A			1.05445	-0.297681	0.0365259		0	0	0		1	1	1	1	1		33	69	50	0	0		0.49	0.57	0.56	0	0		14	80	50	0	0		0.37	0.62	0.54	0	0
	CA_C0998	-	homoserine dehydrogenase	cac00260,cac00270,cac00300,cac01100,cac01110,cac01120,cac01230			0.169925	-0.281938	0.61053		0	0	0		1	1	1	1	1		53	419	996	0	0		0.58	0.87	0.94	0	0		46	464	687	0	0		0.56	0.88	0.92	0	0
	CA_C0999	thrC	threonine synthase	cac00260,cac00750,cac01100,cac01110,cac01120,cac01230			0.0356239	-0.233888	0.740417		0	0	0		1	1	1	1	1		48	187	350	0	0		0.56	0.75	0.86	0	0		45	198	219	0	0		0.56	0.77	0.8	0	0
	CA_C1000	-	hypothetical protein	#N/A			0.0238467	0.10806	0.507207		0	0	0		1	1	1	1	1		69	145	381	0	0		0.63	0.71	0.87	0	0		68	125	286	0	0		0.63	0.7	0.83	0	0
	CA_C1001	-	aspartate aminotransferase	cac00220,cac00250,cac00270,cac00330,cac00350,cac00360,cac00400,cac00401,cac01100,cac01110,cac01210,cac01230			-1.07039	-0.185867	-0.321928		0	0	0		0.107525	1	1	1	1		152	118	65	0	0		0.75	0.68	0.61	0	0		319	123	85	0	0		0.85	0.7	0.64	0	0
	CA_C1002	-	nicotinate phosphoribosyltransferase	cac00760,cac01100,cac01240			-1.09449	-0.385431	-0.237039		0	0	0		0.161155	1	1	1	1		260	241	140	0	0		0.83	0.79	0.73	0	0		571	284	171	0	0		0.9	0.82	0.76	0	0
	CA_C1003	-	superfamily I DNA helicase	cac03420,cac03430			-0.485427	0.584963	0		0	0	0		1	1	1	1	1		6	4	2	0	0		0.24	0.15	0.1	0	0		9	3	3	0	0		0.31	0.14	0.11	0	0
	CA_C1004	-	hypothetical protein	#N/A			-0.0995357	-0.506185	-0.247928		0	0	0		1	0.573247	1	1	1		80	102	60	0	0		0.66	0.65	0.59	0	0		87	139	73	0	0		0.67	0.72	0.61	0	0
	CA_C1005	-	hypothetical protein	#N/A			0.169925	-0.36257	-0.321928		0	0	0		1	1	1	1	1		10	11	6	0	0		0.31	0.28	0.22	0	0		9	12	7	0	0		0.31	0.3	0.21	0	0
	CA_C1006	-	MutT-like (Nudix) hydrolase	#N/A			-0.0374747	-0.569366	-0.395929		0	0	0		1	0.18136	1	1	1		44	45	24	0	0		0.55	0.49	0.42	0	0		45	64	32	0	0		0.56	0.58	0.46	0	0
	CA_C1007	-	acetyltransferase	#N/A			0.0995357	-0.222392	0.192645		0	0	0		1	1	1	1	1		17	8	10	0	0		0.39	0.24	0.28	0	0		17	10	9	0	0		0.4	0.28	0.24	0	0
	CA_C1008	-	hypothetical protein	#N/A			-0.192645	-0.584963	-0.807355		0	0	0		1	1	1	1	1		8	6	5	0	0		0.28	0.2	0.19	0	0		10	8	10	0	0		0.32	0.25	0.26	0	0
	CA_C1009	-	cell wall biogenesis protein	#N/A			-0.584963	-0.395929	0.690316		0	0	0		1	0.63314	1	1	1		3	28	88	0	0		0.16	0.41	0.66	0	0		3	35	56	0	0		0.18	0.47	0.56	0	0
	CA_C1010	-	Icc family phosphohydrolase	#N/A			0.409801	-0.415815	0.79192		0	0	0		1	1	1	1	1		316	684	945	0	0		0.85	0.91	0.94	0	0		242	866	563	0	0		0.82	0.93	0.9	0	0
	CA_C1011	-	hypothetical protein	#N/A			#NUM!	#NUM!	#NUM!		0	0	0		1	1	1	1	1		1	0	0	0	1		0.06	0	0	1	1		0	0	0	1	1		0	0	0	1	1
	CA_C1012	-	hypothetical protein	#N/A			#NUM!	#NUM!	#NUM!		0	0	0		1	1	1	1	1		0	0	0	1	1		0	0	0	1	1		0	0	0	1	1		0	0	0	1	1
	CA_C1013	-	HSP70 family ATPase	#N/A			-0.143195	-0.286118	-0.298081		0	0	0		1	1	1	1	1		131	231	152	0	0		0.73	0.79	0.74	0	0		145	262	193	0	0		0.75	0.81	0.78	0	0
	CA_C1014	-	IAA-like amino acid hydrolase	#N/A			-0.174029	-0.268402	-0.405256		0	0	0		1	1	1	1	1		134	469	275	0	0		0.73	0.88	0.83	0	0		152	523	377	0	0		0.75	0.89	0.86	0	0
	CA_C1015	-	pseudouridylate synthase	#N/A			-0.61891	-0.202817	-0.176878		0	0	0		0.538113	1	1	1	1		65	156	86	0	0		0.62	0.72	0.65	0	0		99	163	101	0	0		0.69	0.74	0.67	0	0
	CA_C1016	-	SpoVB-like membrane protein	#N/A			-0.382857	-0.0790716	-0.430634		0	0	0		1	1	1	1	1		116	103	57	0	0		0.71	0.65	0.58	0	0		154	104	80	0	0		0.75	0.67	0.63	0	0
	CA_C1017	-	SpoVB-like membrane protein	#N/A			CC-Only	#NUM!	#NUM!		0	0	0		1	1	1	1	1		1	0	0	0	1		0.06	0	0	1	1		0	0	0	1	1		0	0	0	1	1
	CA_C1018	-	hypothetical protein	#N/A			0	-0.387023	-0.485427		0	0	0		1	1	1	1	1		9	19	13	0	0		0.29	0.36	0.33	0	0		9	24	18	0	0		0.31	0.41	0.35	0	0
	CA_C1019	-	phospholipase C family protein	cac00562,cac00564,cac01100,cac01110,cac02024			0.415037	-0.0995357	-0.137504		0	0	0		1	1	1	1	1		14	20	13	0	0		0.35	0.37	0.33	0	0		11	20	14	0	0		0.33	0.38	0.31	0	0
	CA_C1020	-	hypothetical protein	#N/A			-0.366782	-0.241008	0.304855		0	0	0		1	0.977238	1	1	1		43	32	26	0	0		0.54	0.43	0.44	0	0		56	37	22	0	0		0.6	0.47	0.39	0	0
	CA_C1021	-	Fe-S oxidoreductase	#N/A			-0.572579	-0.206451	0.201634		0	0	0		0.683591	1	1	1	1		45	38	29	0	0		0.55	0.46	0.46	0	0		66	41	26	0	0		0.63	0.49	0.42	0	0
	CA_C1022	-	thioesterase	#N/A			0.268489	-0.268489	0.331206		0	0	0		1	0.952124	1	1	1		61	64	48	0	0		0.61	0.56	0.55	0	0		52	72	41	0	0		0.58	0.6	0.51	0	0
	CA_C1023	nadC	nicotinate-nucleotide pyrophosphorylase	cac00760,cac01100,cac01240			0.959358	0.471752	-0.103357		0	0	0		1	1	1	1	1		43	213	471	0	0		0.54	0.77	0.89	0	0		20	150	528	0	0		0.43	0.73	0.9	0	0
	CA_C1024	nadB	L-aspartate oxidase	cac00250,cac00760,cac01100,cac01240			1.45943	0.805272	0.00777735		0	0	0		1	0.471437	1	1	1		14	251	467	0	0		0.35	0.8	0.89	0	0		4	138	484	0	0		0.21	0.72	0.89	0	0
	CA_C1025	nadA	quinolinate synthetase	cac00760,cac01100,cac01240			2	0.510615	-0.027879		0	0	0		1	1	1	1	1		21	150	256	0	0		0.42	0.71	0.82	0	0		5	103	269	0	0		0.23	0.67	0.82	0	0
	CA_C1026	-	superfamily I DNA helicase	cac03420,cac03430			-0.160465	0	0.0671142		0	0	0		1	1	1	1	1		20	24	28	0	0		0.41	0.39	0.45	0	0		22	22	28	0	0		0.44	0.39	0.43	0	0
	CA_C1027	-	flavoprotein	#N/A			-0.518227	-0.298224	0.202817		0	0	0		1	1	1	1	1		1034	1568	914	0	0		0.94	0.96	0.94	0	0		1512	1819	836	0	0		0.96	0.96	0.93	0	0
	CA_C1028	-	alpha/beta hydrolase	cac00561,cac01100			-0.378512	-0.341037	0.0780025		0	0	0		1	1	1	1	1		58	21	23	0	0		0.6	0.37	0.42	0	0		74	27	23	0	0		0.64	0.42	0.4	0	0
	CA_C1029	-	Fe2+ transport protein FeoA	#N/A			1.19482	-1.23615	-1.69978		1.19482	-1.23615	-1.69978		0.00366952	0.000101932	3.14231e-07	0	0		230	504	210	0	0		0.82	0.89	0.8	0	0		96	1182	661	0	0		0.69	0.94	0.92	0	0
	CA_C1030	-	Fe2+ transport protein FeoA	#N/A			1.54565	-1.39009	-1.83084		1.54565	-1.39009	-1.83084		1.01155e-06	6.29499e-06	1.05399e-07	0	0		226	775	294	0	0		0.81	0.92	0.84	0	0		72	2015	1008	0	0		0.64	0.97	0.95	0	0
	CA_C1031	feoB	Fe2+ transport GTPase FeoB	#N/A			1.88264	-1.62678	-2.60987		0	-1.62678	-2.60987		1	7.09945e-05	2.96758e-16	0	1		76	249	83	0	0		0.65	0.8	0.65	0	0		18	766	485	0	0		0.41	0.92	0.89	0	0
	CA_C1032	-	transcriptional regulator	#N/A			2	-1.77934	-3.11346		2	-1.77934	-3.11346		1.37769e-19	1.18721e-15	2.09419e-92	0	0		175	302	69	0	0		0.78	0.83	0.62	0	0		37	1031	563	0	0		0.52	0.94	0.9	0	0
	CA_C1033	-	hypothetical protein	#N/A			0.681091	-0.120206	-0.276654		0	0	0		1	1	0.519778	1	1		991	938	458	0	0		0.94	0.94	0.89	0	0		617	988	577	0	0		0.91	0.94	0.91	0	0
	CA_C1034	-	hypothetical protein	#N/A			-0.149128	-0.0152207	-0.0198691		0	0	0		1	1	1	1	1		2873	933	793	0	0		0.98	0.94	0.93	0	0		3183	924	842	0	0		0.98	0.93	0.93	0	0
	CA_C1035	-	hypothetical protein	#N/A			0.943416	0.630766	0.137504		0	0	0		1	0.756852	1	1	1		29	68	28	0	0		0.47	0.57	0.45	0	0		16	42	26	0	0		0.39	0.5	0.42	0	0
	CA_C1036	pykA	pyruvate kinase	cac00010,cac00620,cac01100,cac01110,cac01120,cac01200,cac01230			-0.206451	-0.193195	0.133125		0	0	0		1	1	1	1	1		157	494	413	0	0		0.76	0.89	0.88	0	0		167	494	393	0	0		0.77	0.89	0.87	0	0
	CA_C1037	-	xylanase/chitin deacetylase	#N/A			0.736966	-0.119299	-0.165059		0	0	0		0.571247	1	1	1	1		76	174	124	0	0		0.65	0.74	0.71	0	0		46	170	146	0	0		0.56	0.75	0.73	0	0
	CA_C1038	-	metal-binding membrane protein	#N/A			0.536362	-0.131245	0		0	0	0		1	1	1	1	1		528	90	65	0	0		0.89	0.63	0.61	0	0		372	97	66	0	0		0.87	0.66	0.59	0	0
	CA_C1039	-	membrane protein	#N/A			-0.253757	-0.0127111	-0.395541		0	0	0		1	1	1	1	1		154	155	186	0	0		0.76	0.72	0.78	0	0		181	164	249	0	0		0.78	0.74	0.81	0	0
	CA_C1040	-	amidohydrolase	#N/A			-0.391191	-0.342392	0.0641303		0	0	0		1	0.952124	1	1	1		70	81	57	0	0		0.63	0.61	0.58	0	0		91	100	56	0	0		0.68	0.66	0.56	0	0
	CA_C1041	argS	arginyl-tRNA synthetase	cac00970			0.152003	-0.028759	0.180309		0	0	0		1	1	1	1	1		223	225	467	0	0		0.81	0.78	0.89	0	0		195	210	441	0	0		0.79	0.78	0.88	0	0
	CA_C1042	-	hypothetical protein	#N/A			0.53318	-0.278301	0.63743		0	0	0		1	1	1	1	1		372	68	156	0	0		0.87	0.57	0.75	0	0		241	77	109	0	0		0.82	0.61	0.68	0	0
	CA_C1043	-	XRE family transcriptional regulator	#N/A			0.584963	-0.478047	0.496676		0	0	0		1	0.458824	1	1	1		3	42	128	0	0		0.16	0.48	0.72	0	0		2	53	93	0	0		0.14	0.54	0.66	0	0
	CA_C1044	-	NADH:flavin oxidoreductase	#N/A			-0.0874628	-0.556393	0.293731		0	0	0		1	0.223166	1	1	1		18	25	93	0	0		0.39	0.4	0.67	0	0		19	35	80	0	0		0.42	0.47	0.63	0	0
	CA_C1045	-	permease	#N/A			0.813988	-0.16319	0.406126		0	0	0		0.624838	1	1	1	1		504	246	333	0	0		0.89	0.8	0.85	0	0		291	256	255	0	0		0.84	0.81	0.82	0	0
	CA_C1046	-	LysR family transcriptional regulator	#N/A			0.917538	0	0.0931094		0	0	0		0.146298	1	1	1	1		58	48	20	0	0		0.6	0.5	0.4	0	0		32	46	20	0	0		0.5	0.52	0.37	0	0
	CA_C1047	-	vitamin B12-dependent ribonucleotide reductase	cac00230,cac00240,cac01100,cac01232			0.959358	-0.651794	-0.0794345		0	0	0		1	1	1	1	1		45	674	133	0	0		0.55	0.91	0.72	0	0		22	1014	145	0	0		0.44	0.94	0.73	0	0
	CA_C1048	-	carbonic anhydrase	#N/A			-0.0218594	-0.326501	0.0384741		0	0	0		1	0.879404	1	1	1		147	90	47	0	0		0.75	0.63	0.54	0	0		154	113	47	0	0		0.75	0.68	0.53	0	0
	CA_C1049	-	hypothetical protein	#N/A			0.0445464	-0.348895	-0.0467942		0	0	0		1	0.738197	1	1	1		354	148	112	0	0		0.86	0.71	0.7	0	0		336	187	118	0	0		0.86	0.76	0.69	0	0
	CA_C1050	nadE	NAD synthetase	cac00760,cac01100,cac01240			-0.527932	-0.319757	-0.14439		0	0	0		0.776363	1	1	1	1		51	193	71	0	0		0.57	0.76	0.62	0	0		72	230	82	0	0		0.64	0.79	0.63	0	0
	CA_C1051	-	hypothetical protein	#N/A			-0.200465	0.390768	-0.398871		0	0	0		1	1	1	1	1		369	2157	1737	0	0		0.86	0.97	0.96	0	0		430	1546	2352	0	0		0.88	0.96	0.97	0	0
	CA_C1052	-	membrane protease subunit stomatin/prohibitin-like protein	#N/A			-0.507402	0.388943	-0.443607		0	0	0		0.945374	1	1	1	1		140	1025	905	0	0		0.74	0.94	0.94	0	0		199	730	1253	0	0		0.79	0.91	0.96	0	0
	CA_C1053	-	LPS glycosyltransferase	#N/A			-0.234465	0.137504	0.149747		0	0	0		1	1	1	1	1		39	116	89	0	0		0.52	0.67	0.66	0	0		46	97	83	0	0		0.56	0.66	0.63	0	0
	CA_C1054	-	arginase	cac00220,cac00330,cac01100,cac01110,cac01230			-0.254854	-0.490326	-0.430634		0	0	0		1	0.644103	1	1	1		812	121	29	0	0		0.93	0.68	0.46	0	0		920	162	41	0	0		0.94	0.74	0.51	0	0
	CA_C1055	-	hypothetical protein	#N/A			0.149378	-0.4975	-0.237039		0	0	0		1	1	1	1	1		71	24	35	0	0		0.63	0.39	0.49	0	0		64	33	40	0	0		0.62	0.46	0.5	0	0
	CA_C1056	-	Glu tRNA	cac00970			0.736966	0.415037	-1.41504		0	0	0		1	1	1	1	1		7	5	4	0	0		0.26	0.18	0.17	0	0		3	5	10	0	0		0.18	0.19	0.26	0	0
	CA_C1057	-	hypothetical protein	#N/A			-0.214125	-0.371969	-0.0931094		0	0	0		1	1	1	1	1		28	25	19	0	0		0.47	0.4	0.39	0	0		33	30	21	0	0		0.5	0.44	0.38	0	0
	CA_C1058	-	hypothetical protein	#N/A			0	0	0		0	0	0		1	1	1	1	1		4	3	2	0	0		0.19	0.13	0.1	0	0		4	3	3	0	0		0.21	0.14	0.11	0	0
	CA_C1060	-	hypothetical protein	#N/A			0.415037	-1	-1		0	0	0		1	1	1	1	1		5	2	1	0	0		0.22	0.1	0.05	0	1		4	3	2	0	0		0.21	0.14	0.07	0	1
	CA_C1061	-	hypothetical protein	#N/A			0.415037	0	-0.514573		0	0	0		1	1	1	1	1		5	14	8	0	0		0.22	0.31	0.25	0	0		3	13	13	0	0		0.18	0.31	0.3	0	0
	CA_C1062	-	hypothetical protein	#N/A			0	0	-0.337035		0	0	0		1	1	1	1	1		8	31	24	0	0		0.28	0.43	0.42	0	0		8	28	32	0	0		0.29	0.43	0.46	0	0
	CA_C1063	-	hypothetical protein	#N/A			-0.36257	0.152003	-0.289507		0	0	0		1	1	1	1	1		8	15	12	0	0		0.28	0.32	0.31	0	0		11	12	15	0	0		0.33	0.3	0.32	0	0
	CA_C1064	-	hypothetical protein	#N/A			-0.0874628	0.137504	-0.169925		0	0	0		1	1	1	1	1		18	17	11	0	0		0.39	0.34	0.3	0	0		20	13	12	0	0		0.43	0.31	0.28	0	0
	CA_C1065	-	hypothetical protein	#N/A			0.263034	-0.415037	-0.415037		0	0	0		1	1	1	1	1		6	5	4	0	0		0.24	0.18	0.17	0	0		7	5	6	0	0		0.27	0.19	0.18	0	0
	CA_C1066	-	hypothetical protein	#N/A			-1.87447	0	#NUM!		0	0	0		1	1	1	1	1		4	1	0	0	1		0.19	0.05	0	0	1		13	1	1	0	0		0.36	0.06	0.03	0	1
	CA_C1067	-	hypothetical protein	#N/A			#NUM!	#NUM!	#NUM!		0	0	0		1	1	1	1	1		0	0	0	1	1		0	0	0	1	1		1	0	0	0	1		0.09	0	0	1	1
	CA_C1068	-	hypothetical protein	#N/A			Mono-Only	#NUM!	#NUM!		0	0	0		1	1	1	1	1		1	0	0	0	1		0.06	0	0	1	1		1	0	1	0	1		0.09	0	0.03	1	1
	CA_C1070	-	AcrR family transcriptional regulator	#N/A			#NUM!	#NUM!	#NUM!		0	0	0		1	1	1	1	1		0	0	0	1	1		0	0	0	1	1		0	0	0	1	1		0	0	0	1	1
	CA_C1071	-	AcrR family transcriptional regulator	#N/A			#NUM!	#NUM!	#NUM!		0	0	0		1	1	1	1	1		0	0	0	1	1		0	0	0	1	1		0	0	0	1	1		0	0	0	1	1
	CA_C1072	-	Fe-S oxidoreductase	#N/A			0	-0.680458	0.60565		0	0	0		1	0.382791	1	1	1		2	228	1090	0	0		0.12	0.78	0.95	0	0		2	327	747	0	0		0.14	0.84	0.92	0	0
	CA_C1073	-	hypothetical protein	#N/A			0.584963	-0.442518	0.609674		0	0	0		1	0.782225	1	1	1		4	291	1247	0	0		0.19	0.82	0.95	0	0		3	351	860	0	0		0.18	0.85	0.94	0	0
	CA_C1074	-	permease	#N/A			0	-0.523562	0.424885		0	0	0		1	0.400843	1	1	1		9	48	242	0	0		0.29	0.5	0.82	0	0		8	62	187	0	0		0.29	0.57	0.77	0	0
	CA_C1075	-	beta-glucosidase	cac00460,cac00500,cac00946,cac00999,cac01100,cac01110			2	-0.415037	-0.736966		0	0	0		1	1	1	1	1		4	5	31	0	0		0.19	0.18	0.47	0	0		1	5	53	0	0		0.09	0.19	0.56	0	1
	CA_C1076	-	hypothetical protein	#N/A			0.321928	-0.197939	0.0703893		0	0	0		1	1	1	1	1		61	50	26	0	0		0.61	0.51	0.44	0	0		51	54	26	0	0		0.58	0.54	0.42	0	0
	CA_C1077	-	translation initiation inhibitor	#N/A			0.105353	-0.380031	-0.286304		0	0	0		1	0.726702	1	1	1		166	103	51	0	0		0.77	0.65	0.56	0	0		155	131	63	0	0		0.76	0.71	0.58	0	0
	CA_C1078	-	Icc family phosphohydrolase	#N/A			0.847997	-0.603772	0.243043		0	0	0		0.248707	0.372611	1	1	1		51	187	159	0	0		0.57	0.75	0.75	0	0		30	268	140	0	0		0.49	0.82	0.72	0	0
	CA_C1079	-	hypothetical protein	#N/A			0.584963	0	0.321928		0	0	0		1	1	1	1	1		3	4	25	0	0		0.16	0.15	0.43	0	0		3	4	21	0	0		0.18	0.17	0.38	0	0
	CA_C1080	-	hypothetical protein	#N/A			0.736966	-0.688056	-0.0335526		0	0	0		1	0.247627	1	1	1		6	27	109	0	0		0.24	0.41	0.69	0	0		3	40	117	0	0		0.18	0.49	0.69	0	0
	CA_C1081	-	hypothetical protein	#N/A			0.584963	0	0.186413		0	0	0		1	1	1	1	1		3	5	42	0	0		0.16	0.18	0.53	0	0		3	5	39	0	0		0.18	0.19	0.49	0	0
	CA_C1082	-	hypothetical protein	#N/A			-0.77444	-0.485427	-0.485427		0	0	0		0.432763	1	1	1	1		43	8	6	0	0		0.54	0.24	0.22	0	0		75	11	9	0	0		0.65	0.29	0.24	0	0
	CA_C1083	-	membrane-associated metal-binding protein	#N/A			-0.238787	-0.321928	-0.378512		0	0	0		1	1	1	1	1		58	24	12	0	0		0.6	0.39	0.31	0	0		69	28	16	0	0		0.63	0.43	0.33	0	0
	CA_C1084	-	beta-glucosidase	cac00010,cac00500			CC-Only	0	-0.222392		0	0	0		1	1	1	1	1		2	2	7	0	0		0.12	0.1	0.24	0	0		1	1	9	0	0		0.09	0.06	0.24	0	1
	CA_C1085	-	alpha-xylosidase	#N/A			0.584963	0	0.234465		0	0	0		1	1	1	1	1		3	6	25	0	0		0.16	0.2	0.43	0	0		2	6	23	0	0		0.14	0.21	0.4	0	0
	CA_C1086	xylR	NagC/XylR family transcriptional regulator	#N/A			0.137504	0.137504	0.263034		0	0	0		1	1	1	1	1		12	17	45	0	0		0.33	0.34	0.54	0	0		12	14	40	0	0		0.35	0.33	0.5	0	0
	CA_C1088	glpX	fructose 1	cac00010,cac00030,cac00051,cac00680,cac01100,cac01110,cac01120,cac01200			#NUM!	#NUM!	#NUM!		#NUM!	#NUM!	#NUM!		0	0	0	0	0		0	0	0	1	1		0	0	0	1	1		0	0	0	1	1		0	0	0	1	1
	CA_C1089	-	HPr kinase/phosphorylase	#N/A			-0.0303736	0.0132358	0.154328		0	0	0		1	1	1	1	1		109	331	257	0	0		0.7	0.84	0.83	0	0		110	297	240	0	0		0.71	0.83	0.81	0	0
	CA_C1090	-	5-formyltetrahydrofolate cyclo-ligase	cac00670,cac01100			-0.175087	0.193725	0.084213		0	0	0		1	1	1	1	1		71	287	243	0	0		0.63	0.82	0.82	0	0		82	226	240	0	0		0.66	0.79	0.81	0	0
	CA_C1091	-	aminopeptidase	#N/A			-0.0897967	-0.0267173	0.0157101		0	0	0		1	1	1	1	1		255	476	344	0	0		0.83	0.88	0.86	0	0		270	443	357	0	0		0.83	0.88	0.86	0	0
	CA_C1092	-	metal-dependent phosphoesterase	#N/A			0.315202	-0.448358	-0.236606		0	0	0		1	0.764193	1	1	1		259	155	125	0	0		0.83	0.72	0.71	0	0		195	206	149	0	0		0.79	0.77	0.73	0	0
	CA_C1093	-	hypothetical protein	#N/A			#NUM!	#NUM!	Mono-Only		0	0	0		1	1	1	1	1		0	1	1	0	1		0	0.05	0.05	1	1		0	0	2	0	1		0	0	0.07	1	1
	CA_C1094	-	cation efflux system protein	#N/A			#NUM!	#NUM!	#NUM!		0	0	0		1	1	1	1	1		0	0	0	1	1		0	0	0	1	1		0	0	0	1	1		0	0	0	1	1
	CA_C1095	-	hypothetical protein	#N/A			0.29956	0.157541	-0.280108		0	0	0		1	1	1	1	1		18	43	17	0	0		0.39	0.48	0.37	0	0		15	35	23	0	0		0.38	0.47	0.4	0	0
	CA_C1096	-	hypothetical protein	#N/A			0.273018	0.0473057	-0.0874628		0	0	0		1	1	1	1	1		34	46	20	0	0		0.5	0.49	0.4	0	0		28	41	23	0	0		0.48	0.49	0.4	0	0
	CA_C1097	-	hypothetical protein	#N/A			0.180572	0	0.415037		0	0	0		1	1	1	1	1		60	13	10	0	0		0.6	0.3	0.28	0	0		52	12	8	0	0		0.58	0.3	0.22	0	0
	CA_C1098	polA	DNA polymerase I	cac03030,cac03410,cac03420,cac03440			-0.128733	-0.244734	0.0336831		0	0	0		1	1	1	1	1		169	177	161	0	0		0.77	0.74	0.75	0	0		190	195	166	0	0		0.79	0.76	0.75	0	0
	CA_C1099	coaE	dephospho-CoA kinase	cac00770,cac01100,cac01240			-0.286304	-0.174834	-0.0059006		0	0	0		1	1	1	1	1		288	235	302	0	0		0.84	0.79	0.84	0	0		350	254	317	0	0		0.86	0.81	0.85	0	0
	CA_C1100	-	murein transglycosylase domain-containing protein	#N/A			-0.0114956	-0.076962	-0.0687128		0	0	0		1	1	1	1	1		145	106	102	0	0		0.74	0.66	0.68	0	0		147	105	112	0	0		0.75	0.67	0.68	0	0
	CA_C1102	-	hypothetical protein	#N/A			0.543622	0.0938669	0.133267		0	0	0		1	1	1	1	1		96	185	85	0	0		0.68	0.75	0.65	0	0		70	158	81	0	0		0.64	0.74	0.63	0	0
	CA_C1103	-	metal-binding domain-containing protein	#N/A			0.459432	0.917538	0		0	0	0		1	1	1	1	1		12	25	10	0	0		0.33	0.4	0.28	0	0		10	12	11	0	0		0.32	0.3	0.27	0	0
	CA_C1104	-	hypothetical protein	#N/A			1.27065	0.943416	-0.5025		1.27065	0	0		0.0375858	0.150951	1	0	1		1232	148	15	0	0		0.95	0.71	0.35	0	0		512	72	22	0	0		0.89	0.6	0.39	0	0
	CA_C1105	-	hypothetical protein	#N/A			1.28926	0.793549	-0.169925		1.28926	0	0		0.00134238	0.18136	1	0	1		752	80	10	0	0		0.92	0.6	0.28	0	0		308	41	13	0	0		0.85	0.49	0.3	0	0
	CA_C1106	-	hypothetical protein	#N/A			1.36345	0.838249	-0.459432		1.36345	0	0		0.000469508	0.113115	1	0	1		818	88	9	0	0		0.93	0.62	0.27	0	0		317	44	15	0	0		0.85	0.51	0.32	0	0
	CA_C1107	-	hypothetical protein	#N/A			1.14514	1.22239	-0.192645		0	0	0		0.100346	1	1	1	1		694	73	9	0	0		0.92	0.59	0.27	0	0		320	28	11	0	0		0.85	0.43	0.27	0	0
	CA_C1108	-	1	#N/A			#NUM!	#NUM!	#NUM!		#NUM!	#NUM!	#NUM!		0	0	0	0	0		0	0	0	1	1		0	0	0	1	1		0	0	0	1	1		0	0	0	1	1
	CA_C1109	-	hypothetical protein	#N/A			1.37306	1.47947	-0.0641303		1.37306	1.47947	0		0.00203789	6.9323e-07	1	0	1		1299	222	28	0	0		0.95	0.78	0.45	0	0		518	72	31	0	0		0.89	0.6	0.45	0	0
	CA_C1110	-	XerC/XerD family integrase/recombinase	#N/A			1.27734	1.46173	-0.0995357		0	1.46173	0		0.185759	0.000188149	1	0	1		1277	237	18	0	0		0.95	0.79	0.38	0	0		534	79	20	0	0		0.9	0.62	0.37	0	0
	CA_C1111	-	hypothetical protein	#N/A			1.36961	1.4021	-0.415037		1.36961	0	0		0.000313729	1	1	0	1		367	56	4	0	0		0.86	0.53	0.17	0	0		145	20	6	0	0		0.75	0.38	0.18	0	0
	CA_C1112	-	hypothetical protein	#N/A			1.25991	1.19114	-1.08746		1.25991	1.19114	0		0.00241899	0.000327293	1	0	1		957	206	10	0	0		0.94	0.77	0.28	0	0		401	84	22	0	0		0.87	0.63	0.39	0	0
	CA_C1113	-	hypothetical protein	#N/A			1.08976	1.24651	0		0	0	0		0.738021	0.066286	1	1	1		1722	586	38	0	0		0.96	0.9	0.51	0	0		807	227	39	0	0		0.93	0.79	0.49	0	0
	CA_C1114	-	hypothetical protein	#N/A			1.32193	1.56884	-0.222392		1.32193	1.56884	0		0.0152633	3.86676e-06	1	0	1		378	137	7	0	0		0.87	0.7	0.24	0	0		152	41	9	0	0		0.75	0.49	0.24	0	0
	CA_C1115	-	hypothetical protein	#N/A			1.07151	1.46778	-0.152003		0	1.46778	0		0.162621	6.6318e-05	1	0	1		588	197	11	0	0		0.9	0.76	0.3	0	0		287	64	14	0	0		0.84	0.58	0.31	0	0
	CA_C1116	-	hypothetical protein	#N/A			1.00401	1.36706	-0.125531		0	1.36706	0		0.45288	0.000886499	1	0	1		1634	425	28	0	0		0.96	0.87	0.45	0	0		832	148	32	0	0		0.93	0.73	0.46	0	0
	CA_C1117	-	hypothetical protein	#N/A			1.07286	1.11018	-0.459432		0	1.11018	0		0.102421	0.0384462	1	0	1		535	205	10	0	0		0.89	0.77	0.28	0	0		257	89	15	0	0		0.83	0.64	0.32	0	0
	CA_C1118	-	phage protein	#N/A			1.17477	1.46877	-0.0931094		1.17477	1.46877	0		0.0375858	5.39748e-06	1	0	1		854	240	19	0	0		0.93	0.79	0.39	0	0		383	77	21	0	0		0.87	0.61	0.38	0	0
	CA_C1119	-	hypothetical protein	#N/A			1.21759	1.6105	0		1.21759	1.6105	0		0.0237894	6.9323e-07	1	0	1		574	261	10	0	0		0.9	0.81	0.28	0	0		251	77	11	0	0		0.83	0.61	0.27	0	0
	CA_C1120	-	phage tail tape measure protein	#N/A			1.12573	1.33295	-0.285402		0	0	0		1	0.549589	1	1	1		2322	1306	40	0	0		0.97	0.95	0.52	0	0		1075	476	51	0	0		0.94	0.88	0.55	0	0
	CA_C1121	-	hypothetical protein	#N/A			0.0888093	0.247928	0.398549		0	0	0		1	1	1	1	1		78	83	35	0	0		0.65	0.61	0.49	0	0		75	64	28	0	0		0.65	0.58	0.43	0	0
	CA_C1123	-	hypothetical protein	#N/A			0.984233	1.28011	-0.415037		0	0	0		0.0932306	1	1	1	1		835	77	4	0	0		0.93	0.6	0.17	0	0		428	28	6	0	0		0.88	0.43	0.18	0	0
	CA_C1124	-	hypothetical protein	#N/A			0.775796	1.19736	-0.241008		0	0	0		1	0.140407	1	1	1		9388	1298	67	0	0		0.99	0.95	0.61	0	0		5575	534	84	0	0		0.98	0.89	0.64	0	0
	CA_C1125	-	hypothetical protein	#N/A			1.04239	1.60716	-0.874469		1.04239	1.60716	0		0.0409366	3.00411e-08	1	0	1		526	200	7	0	0		0.89	0.76	0.24	0	0		252	60	14	0	0		0.83	0.56	0.31	0	0
	CA_C1126	-	hypothetical protein	#N/A			1.11063	1.42742	-0.662965		0	1.42742	0		0.246547	0.000378117	1	0	1		1487	351	15	0	0		0.96	0.85	0.35	0	0		697	121	24	0	0		0.92	0.69	0.41	0	0
	CA_C1127	-	hypothetical protein	#N/A			1.11706	1.35364	-0.777608		0	1.35364	0		0.15775	0.000337289	1	0	1		1060	209	8	0	0		0.94	0.77	0.25	0	0		491	74	16	0	0		0.89	0.61	0.33	0	0
	CA_C1128	-	hypothetical protein	#N/A			1.26096	1.12199	-1.32193		1.26096	0	0		0.00140138	1	1	0	1		317	55	3	0	0		0.85	0.53	0.14	0	0		137	23	7	0	0		0.74	0.4	0.21	0	0
	CA_C1129	-	hypothetical protein	#N/A			1.35288	1.70044	-1.58496		1.35288	0	0		0.000677008	1	1	0	1		246	39	2	0	0		0.82	0.46	0.1	0	0		99	11	4	0	0		0.69	0.29	0.14	0	0
	CA_C1130	-	hypothetical protein	#N/A			1.08091	1.08482	-0.472753		0	0	0		0.903609	0.215864	1	1	1		6495	921	60	0	0		0.99	0.93	0.59	0	0		3088	402	88	0	0		0.98	0.87	0.65	0	0
	CA_C1131	-	hypothetical protein	#N/A			1.05486	1.22869	-0.747813		0	1.22869	0		0.776363	0.0131293	0.47801	0	1		6324	1040	66	0	0		0.99	0.94	0.61	0	0		3019	411	116	0	0		0.98	0.87	0.69	0	0
	CA_C1132	-	hypothetical protein	#N/A			1.46791	1.42884	-0.584963		0	1.42884	0		0.241204	0.0120798	1	0	1		2729	637	25	0	0		0.97	0.91	0.43	0	0		1009	216	39	0	0		0.94	0.78	0.49	0	0
	CA_C1133	-	hypothetical protein	#N/A			1.49614	1.42761	-0.616671		0	1.42761	0		0.23458	0.0238187	1	0	1		2530	806	18	0	0		0.97	0.93	0.38	0	0		910	274	30	0	0		0.93	0.82	0.44	0	0
	CA_C1134	-	hypothetical protein	#N/A			1.384	1.37909	-0.584963		0	1.37909	0		0.374439	0.0285677	1	0	1		1813	760	19	0	0		0.96	0.92	0.39	0	0		709	268	31	0	0		0.92	0.82	0.45	0	0
	CA_C1136	-	hypothetical protein	#N/A			1.11256	1.20236	-0.68966		0	0	0		0.842303	0.12627	1	1	1		4257	870	38	0	0		0.98	0.93	0.51	0	0		2056	363	64	0	0		0.97	0.85	0.59	0	0
	CA_C1137	-	hypothetical protein	#N/A			1.08269	1.21205	-0.347923		0	1.21205	0		0.110334	0.000207662	1	0	1		2046	208	14	0	0		0.97	0.77	0.34	0	0		1026	85	18	0	0		0.94	0.64	0.35	0	0
	CA_C1138	-	hypothetical protein	#N/A			0.592926	0.578551	-0.822695		0	0	0		1	1	0.288414	1	1		5937	1898	178	0	0		0.98	0.97	0.77	0	0		3729	1225	335	0	0		0.98	0.95	0.85	0	0
	CA_C1139	-	hypothetical protein	#N/A			1.65208	0.906891	-1		0	0	0		1	1	1	1	1		25	22	1	0	0		0.45	0.38	0.05	0	1		8	11	3	0	0		0.29	0.29	0.11	0	0
	CA_C1140	-	hypothetical protein	#N/A			1.33151	0.504473	-1.16993		1.33151	0	0		3.74517e-05	0.952124	1	0	1		177	89	5	0	0		0.78	0.62	0.19	0	0		69	60	12	0	0		0.63	0.56	0.28	0	0
	CA_C1141	-	hypothetical protein	#N/A			1.35908	0.544321	-0.415037		1.35908	0	0		7.53331e-05	1	1	0	1		139	52	4	0	0		0.74	0.52	0.17	0	0		54	32	6	0	0		0.59	0.45	0.18	0	0
	CA_C1142	uvrD	ATP-dependent DNA helicase	#N/A			1.24576	0.440573	-1.32193		1.24576	0	0		0.00298039	1	1	0	1		98	56	2	0	0		0.69	0.53	0.1	0	0		41	39	6	0	0		0.54	0.48	0.18	0	0
	CA_C1143	recD	exodeoxyribonuclease V subunit alpha	#N/A			2.80735	1	0		0	0	0		1	1	1	1	1		9	9	1	0	0		0.29	0.25	0.05	0	1		2	5	2	0	0		0.14	0.19	0.07	0	1
	CA_C1146	-	hypothetical protein	#N/A			1.8413	1.02748	0		0	1.02748	0		1	0.00967021	1	0	1		52	78	1	0	0		0.57	0.6	0.05	0	1		13	35	2	0	0		0.36	0.47	0.07	0	1
	CA_C1147	-	hypothetical protein	#N/A			1.45943	1.04629	-1		1.45943	1.04629	0		3.03741e-05	0.0157891	1	0	1		145	138	4	0	0		0.74	0.7	0.17	0	0		51	64	8	0	0		0.58	0.58	0.22	0	0
	CA_C1148	-	hypothetical protein	#N/A			1.76553	1	-1.58496		0	1	0		1	0.028772	1	0	1		41	86	2	0	0		0.53	0.62	0.1	0	0		12	39	5	0	0		0.35	0.48	0.16	0	0
	CA_C1149	-	hypothetical protein	#N/A			1.51457	0.760812	-1		1.51457	0	0		5.16794e-06	0.680281	1	0	1		97	175	5	0	0		0.68	0.74	0.19	0	0		32	101	11	0	0		0.5	0.66	0.27	0	0
	CA_C1150	-	hypothetical protein	#N/A			1.54057	0.817136	-1		0	0	0		1	1	1	1	1		39	53	1	0	0		0.52	0.52	0.05	0	1		13	30	3	0	0		0.36	0.44	0.11	0	0
	CA_C1151	-	hypothetical protein	#N/A			1.6845	0.929611	0		0	0.929611	0		1	0.0260857	1	0	1		54	116	1	0	0		0.58	0.67	0.05	0	1		17	58	2	0	0		0.4	0.56	0.07	0	1
	CA_C1152	-	hypothetical protein	#N/A			2.58496	0.736966	#NUM!		0	0	0		1	1	1	1	1		7	8	0	0	1		0.26	0.24	0	0	1		1	4	1	0	0		0.09	0.17	0.03	0	1
	CA_C1153	-	hypothetical protein	#N/A			2.11548	0.932886	#NUM!		0	0	0		1	1	1	1	1		15	30	0	0	1		0.37	0.42	0	0	1		4	15	1	0	0		0.21	0.34	0.03	0	1
	CA_C1154	-	hypothetical protein	#N/A			2.20163	0.652077	Mono-Only		0	0	0		1	1	1	1	1		29	32	1	0	0		0.47	0.43	0.05	0	1		6	18	2	0	0		0.26	0.36	0.07	0	1
	CA_C1155	-	hypothetical protein	#N/A			1.76081	1.03882	-1.1375		0	0	0		1	0.110979	1	1	1		71	172	6	0	0		0.63	0.74	0.22	0	0		21	76	15	0	0		0.43	0.61	0.32	0	0
	CA_C1156	-	hypothetical protein	#N/A			1.926	1.10128	-1.1375		0	1.10128	0		1	0.00907641	1	0	1		44	177	7	0	0		0.55	0.74	0.24	0	0		11	76	15	0	0		0.33	0.61	0.32	0	0
	CA_C1157	-	hypothetical protein	#N/A			1.90689	1.30066	-1.16993		0	1.30066	0		1	1.83023e-05	1	0	1		36	151	5	0	0		0.51	0.72	0.19	0	0		9	56	12	0	0		0.31	0.55	0.28	0	0
	CA_C1158	-	hypothetical protein	#N/A			1.66091	1.20678	-0.652077		1.66091	1.20678	0		3.66348e-11	0.00449001	1	0	1		138	502	17	0	0		0.74	0.89	0.37	0	0		43	196	30	0	0		0.55	0.77	0.44	0	0
	CA_C1159	-	hypothetical protein	#N/A			1.66297	1.49185	-1.58496		0	0	0		1	1	1	1	1		22	67	2	0	0		0.43	0.57	0.1	0	0		7	21	4	0	0		0.27	0.38	0.14	0	0
	CA_C1160	-	hypothetical protein	#N/A			0.476438	0.299717	-0.336795		0	0	0		1	1	1	1	1		973	1010	311	0	0		0.94	0.94	0.85	0	0		730	814	404	0	0		0.92	0.93	0.87	0	0
	CA_C1161	-	heat shock protein 70	#N/A			1.58496	1.29956	-0.807355		0	1.29956	0		1	0.00242859	1	0	1		57	194	10	0	0		0.59	0.76	0.28	0	0		18	71	18	0	0		0.41	0.6	0.35	0	0
	CA_C1162	-	hypothetical protein	#N/A			1.80735	1.14684	-1		0	0	0		1	1	1	1	1		24	46	2	0	0		0.44	0.49	0.1	0	0		7	19	5	0	0		0.27	0.37	0.16	0	0
	CA_C1163	-	hypothetical protein	#N/A			1.54057	1.39593	-0.736966		0	0	0		1	1	1	1	1		37	78	4	0	0		0.52	0.6	0.17	0	0		13	25	7	0	0		0.36	0.41	0.21	0	0
	CA_C1164	-	hypothetical protein	#N/A			1.16993	1.29177	-0.70044		1.16993	1.29177	0		0.000152336	3.39762e-05	1	0	1		84	219	10	0	0		0.66	0.78	0.28	0	0		37	77	18	0	0		0.52	0.61	0.35	0	0
	CA_C1165	-	hypothetical protein	#N/A			2.32193	1.65208	-1		0	0	0		1	1	1	1	1		12	35	1	0	0		0.33	0.44	0.05	0	1		2	9	3	0	0		0.14	0.26	0.11	0	0
	CA_C1166	-	hypothetical protein	#N/A			1.2115	1.30933	-1.16993		0	1.30933	0		1	3.0182e-05	1	0	1		51	173	5	0	0		0.57	0.74	0.19	0	0		22	61	12	0	0		0.44	0.57	0.28	0	0
	CA_C1167	-	hypothetical protein	#N/A			3	1.22239	0		0	0	0		1	1	1	1	1		9	21	1	0	0		0.29	0.37	0.05	0	1		2	8	2	0	0		0.14	0.25	0.07	0	1
	CA_C1168	-	hypothetical protein	#N/A			2.05889	1.41504	-0.36257		0	1.41504	0		1	0.000378117	1	0	1		30	183	9	0	0		0.48	0.75	0.27	0	0		8	61	12	0	0		0.29	0.57	0.28	0	0
	CA_C1169	-	hypothetical protein	#N/A			0.508147	0.961526	0		0	0.961526	0		0.606757	0.0222458	1	0	1		74	112	29	0	0		0.64	0.66	0.46	0	0		52	52	31	0	0		0.58	0.54	0.45	0	0
	CA_C1170	xerC	site-specific tyrosine recombinase XerC	#N/A			1.078	1.12553	-0.584963		0	0	0		1	1	1	1	1		22	37	5	0	0		0.43	0.45	0.19	0	0		10	15	8	0	0		0.32	0.34	0.22	0	0
	CA_C1171	-	hypothetical protein	#N/A			0.485427	0.888107	-0.4975		0	0	0		1	0.240282	1	1	1		227	184	22	0	0		0.81	0.75	0.41	0	0		163	95	31	0	0		0.76	0.65	0.45	0	0
	CA_C1172	-	integrase	#N/A			0.440238	1.15412	-0.140863		0	1.15412	0		1	0.0212448	1	0	1		346	336	50	0	0		0.86	0.84	0.56	0	0		265	141	58	0	0		0.83	0.72	0.57	0	0
	CA_C1173	-	hypothetical protein	#N/A			0.383787	1.18763	-0.662965		0	1.18763	0		1	0.00480097	1	0	1		158	184	16	0	0		0.76	0.75	0.36	0	0		122	74	26	0	0		0.72	0.61	0.42	0	0
	CA_C1174	-	hypothetical protein	#N/A			1.10604	1.62803	0		1.10604	1.62803	0		0.00117844	7.16708e-11	1	0	1		144	152	11	0	0		0.74	0.72	0.3	0	0		70	42	13	0	0		0.64	0.5	0.3	0	0
	CA_C1175	-	hypothetical protein	#N/A			1.2909	1.17319	-1.08746		1.2909	1.17319	0		0.00100586	0.00967021	1	0	1		134	346	10	0	0		0.73	0.85	0.28	0	0		54	133	24	0	0		0.59	0.71	0.41	0	0
	CA_C1176	-	hypothetical protein	#N/A			1.32193	1.40834	-0.906891		1.32193	1.40834	0		1.03311e-05	4.41403e-05	1	0	1		81	341	10	0	0		0.66	0.84	0.28	0	0		33	109	20	0	0		0.5	0.68	0.37	0	0
	CA_C1177	-	hypothetical protein	#N/A			1.3388	1.57531	-0.584963		0	1.57531	0		1	2.27633e-09	1	0	1		50	232	6	0	0		0.57	0.79	0.22	0	0		20	66	9	0	0		0.43	0.58	0.24	0	0
	CA_C1178	-	hypothetical protein	#N/A			1.32193	1.04182	-1.15754		1.32193	0	0		0.000443188	0.106598	1	0	1		222	640	16	0	0		0.81	0.91	0.36	0	0		91	281	38	0	0		0.68	0.82	0.49	0	0
	CA_C1179	-	hypothetical protein	#N/A			1.10893	1.36441	-0.874469		1.10893	1.36441	0		0.0010669	3.54512e-05	1	0	1		128	339	8	0	0		0.72	0.84	0.25	0	0		59	120	15	0	0		0.6	0.69	0.32	0	0
	CA_C1180	-	hypothetical protein	#N/A			1.25206	1.05114	-0.874469		1.25206	1.05114	0		0.000128182	0.0202648	1	0	1		151	304	8	0	0		0.75	0.83	0.25	0	0		64	128	15	0	0		0.62	0.7	0.32	0	0
	CA_C1181	-	hypothetical protein	#N/A			1.08232	0.660004	-0.415037		0	0	0		0.188967	1	1	1	1		689	549	26	0	0		0.91	0.89	0.44	0	0		327	320	37	0	0		0.86	0.84	0.48	0	0
	CA_C1182	-	hypothetical protein	#N/A			1.05922	0.847048	-0.752072		0	0	0		0.310455	0.493982	1	1	1		850	460	25	0	0		0.93	0.88	0.43	0	0		418	231	42	0	0		0.88	0.79	0.51	0	0
	CA_C1183	-	hypothetical protein	#N/A			1.37851	0.780434	-1.58496		1.37851	0	0		0.000173033	0.57641	1	0	1		122	215	10	0	0		0.72	0.77	0.28	0	0		46	120	31	0	0		0.56	0.69	0.45	0	0
	CA_C1185	-	hypothetical protein	#N/A			0.350497	0.610053	-0.263034		0	0	0		1	1	1	1	1		59	41	12	0	0		0.6	0.47	0.31	0	0		47	27	16	0	0		0.56	0.42	0.33	0	0
	CA_C1186	-	hypothetical protein	#N/A			0.626382	0.604071	-0.485427		0	0	0		0.776363	0.744126	1	1	1		180	114	25	0	0		0.78	0.67	0.43	0	0		120	69	38	0	0		0.72	0.59	0.49	0	0
	CA_C1187	-	hypothetical protein	#N/A			0.698344	0.802319	-0.36257		0	0	0		0.615776	0.447814	1	1	1		198	213	44	0	0		0.79	0.77	0.53	0	0		123	113	60	0	0		0.73	0.68	0.58	0	0
	CA_C1188	-	hypothetical protein	#N/A			1.32193	1.35364	-0.584963		0	0	0		1	1	1	1	1		12	36	5	0	0		0.33	0.45	0.19	0	0		5	13	9	0	0		0.23	0.31	0.24	0	0
	CA_C1189	-	hypothetical protein	#N/A			1.09954	1.26303	-0.70044		0	1.26303	0		1	0.000393869	1	0	1		34	92	10	0	0		0.5	0.63	0.28	0	0		16	34	19	0	0		0.39	0.46	0.36	0	0
	CA_C1190	-	Fe-S-cluster redox protein	#N/A			1.85798	1.16046	-1		0	0	0		1	1	1	1	1		33	56	5	0	0		0.49	0.53	0.19	0	0		9	23	11	0	0		0.31	0.4	0.27	0	0
	CA_C1191	-	hypothetical protein	#N/A			1.9386	1.25939	-1		0	1.25939	0		1	0.000378117	1	0	1		53	119	14	0	0		0.58	0.68	0.34	0	0		14	45	30	0	0		0.37	0.51	0.44	0	0
	CA_C1192	-	replicative DNA helicase	#N/A			1.70044	1.37851	-1.16993		0	0	0		1	1	1	1	1		30	58	6	0	0		0.48	0.54	0.22	0	0		9	22	13	0	0		0.31	0.39	0.3	0	0
	CA_C1193	-	hypothetical protein	#N/A			1.28951	1	-1		0	0	0		1	1	1	1	1		26	49	4	0	0		0.45	0.5	0.17	0	0		10	22	8	0	0		0.32	0.39	0.22	0	0
	CA_C1194	-	hypothetical protein	#N/A			CC-Only	1.58496	0		0	0	0		1	1	1	1	1		5	9	1	0	0		0.22	0.25	0.05	0	1		0	2	2	0	1		0	0.11	0.07	0	1
	CA_C1195	ligA	NAD-dependent DNA ligase LigA	cac03030,cac03410,cac03420,cac03430			-0.0196288	0.566347	-0.228269		0	0	0		1	1	1	1	1		82	116	44	0	0		0.66	0.67	0.53	0	0		86	72	53	0	0		0.67	0.6	0.56	0	0
	CA_C1196	-	hypothetical protein	#N/A			0.415037	1.16993	-1.58496		0	0	0		1	1	1	1	1		17	13	2	0	0		0.39	0.3	0.1	0	0		14	5	5	0	0		0.37	0.19	0.16	0	0
	CA_C1197	-	hypothetical protein	#N/A			0.814444	0.807355	-1		0	0	0		0.307815	0.471437	1	1	1		59	85	12	0	0		0.6	0.62	0.31	0	0		34	44	25	0	0		0.51	0.51	0.41	0	0
	CA_C1198	recJ	single-stranded-DNA-specific exonuclease RecJ	cac03410,cac03430,cac03440			1.34792	0.669851	-1.16993		0	0	0		1	1	1	1	1		33	51	5	0	0		0.49	0.51	0.19	0	0		13	30	12	0	0		0.36	0.44	0.28	0	0
	CA_C1199	-	hypothetical protein	#N/A			1.5025	1.19265	-0.584963		0	0	0		1	1	1	1	1		20	24	2	0	0		0.41	0.39	0.1	0	0		8	10	4	0	0		0.29	0.28	0.14	0	0
	CA_C1200	-	phospho-adenylylsulfate sulfotransferase	#N/A			1.80735	0.917538	-1.32193		0	0	0		1	1	1	1	1		16	26	2	0	0		0.38	0.4	0.1	0	0		5	13	6	0	0		0.23	0.31	0.18	0	0
	CA_C1201	-	hypothetical protein	#N/A			1.73697	0.893085	-1.58496		0	0	0		1	1	1	1	1		12	20	1	0	0		0.33	0.37	0.05	0	1		4	9	4	0	0		0.21	0.26	0.14	0	0
	CA_C1202	-	hypothetical protein	#N/A			0.884523	0.903785	-0.847997		0.884523	0.903785	0		0.0292319	0.0401915	1	0	1		82	85	7	0	0		0.66	0.62	0.24	0	0		46	41	12	0	0		0.56	0.49	0.28	0	0
	CA_C1203	-	hypothetical protein	#N/A			0.827533	0.826464	-0.807355		0.827533	0	0		0.0464986	0.108132	1	0	1		147	194	10	0	0		0.75	0.76	0.28	0	0		83	103	19	0	0		0.67	0.67	0.36	0	0
	CA_C1204	-	hypothetical protein	#N/A			1	1.07039	-1		0	0	0		1	1	1	1	1		34	61	3	0	0		0.5	0.55	0.14	0	0		18	27	6	0	0		0.41	0.42	0.18	0	0
	CA_C1205	-	hypothetical protein	#N/A			1.09954	1.34792	-1		0	0	0		1	1	1	1	1		17	41	2	0	0		0.39	0.47	0.1	0	0		8	15	6	0	0		0.29	0.34	0.18	0	0
	CA_C1206	-	hypothetical protein	#N/A			1.35364	0.70044	-1.58496		0	0	0		1	1	1	1	1		27	37	2	0	0		0.46	0.45	0.1	0	0		11	21	5	0	0		0.33	0.38	0.16	0	0
	CA_C1207	-	hypothetical protein	#N/A			1.37851	0.765535	-1		0	0	0		1	1	1	1	1		15	25	1	0	0		0.37	0.4	0.05	0	1		5	13	3	0	0		0.23	0.31	0.11	0	0
	CA_C1208	-	hypothetical protein	#N/A			1.47393	1	-1		0	0	0		1	1	1	1	1		29	49	2	0	0		0.47	0.5	0.1	0	0		11	22	6	0	0		0.33	0.39	0.18	0	0
	CA_C1209	nrdD	anaerobic ribonucleoside triphosphate reductase	cac00230,cac00240,cac01100,cac01232			1.58496	0.703018	-1.39232		0	0	0		1	0.764193	1	1	1		52	105	10	0	0		0.57	0.66	0.28	0	0		18	60	28	0	0		0.41	0.56	0.43	0	0
	CA_C1210	dut	deoxyuridine 5'triphosphate nucleotidohydrolase	cac00240,cac01100,cac01232			1.25154	0.730393	-1.58496		0	0	0		1	0.471437	1	1	1		58	107	8	0	0		0.6	0.66	0.25	0	0		24	59	24	0	0		0.45	0.56	0.41	0	0
	CA_C1211	-	hypothetical protein	#N/A			1.30256	0.621488	-2.32193		0	0	0		1	0.740782	1	1	1		43	58	3	0	0		0.54	0.54	0.14	0	0		17	37	13	0	0		0.4	0.47	0.3	0	0
	CA_C1212	-	hypothetical protein	#N/A			0.710493	0.782409	-1.41504		0	0	0		0.496582	0.293156	1	1	1		61	65	4	0	0		0.61	0.56	0.17	0	0		38	34	11	0	0		0.53	0.46	0.27	0	0
	CA_C1213	-	hypothetical protein	#N/A			1.37851	1.58496	-1		0	0	0		1	1	1	1	1		15	13	1	0	0		0.37	0.3	0.05	0	1		6	4	2	0	0		0.26	0.17	0.07	0	1
	CA_C1214	-	XRE family transcriptional regulator	#N/A			0.472936	0.198546	-0.405992		0	0	0		1	1	1	1	1		182	301	150	0	0		0.78	0.83	0.74	0	0		135	248	209	0	0		0.74	0.8	0.79	0	0
	CA_C1216	-	hypothetical protein	#N/A			0.784271	0.5603	-1.80735		0	0	0		0.369155	1	1	1	1		72	127	6	0	0		0.64	0.69	0.22	0	0		42	82	19	0	0		0.55	0.63	0.36	0	0
	CA_C1217	-	guanylate kinase	#N/A			1.02046	0.376376	-1.9386		1.02046	0	0		0.0426654	1	1	0	1		84	200	8	0	0		0.66	0.76	0.25	0	0		41	140	31	0	0		0.54	0.72	0.45	0	0
	CA_C1218	-	hypothetical protein	#N/A			1.926	0.415037	-1.32193		0	0	0		1	1	1	1	1		23	36	2	0	0		0.43	0.45	0.1	0	0		5	24	7	0	0		0.23	0.41	0.21	0	0
	CA_C1219	-	hypothetical protein	#N/A			2.32193	1.32193	Mono-Only		0	0	0		1	1	1	1	1		6	14	1	0	0		0.24	0.31	0.05	0	1		1	5	2	0	0		0.09	0.19	0.07	0	1
	CA_C1220	-	hypothetical protein	#N/A			1.87447	0.584963	-2		0	0	0		1	1	1	1	1		13	28	2	0	0		0.34	0.41	0.1	0	0		3	17	5	0	0		0.18	0.35	0.16	0	0
	CA_C1221	-	hypothetical protein	#N/A			2.58496	0.584963	-2		0	0	0		1	1	1	1	1		13	36	2	0	0		0.34	0.45	0.1	0	0		3	21	12	0	0		0.18	0.38	0.28	0	0
	CA_C1222	-	DNA-methyltransferase	cac00270,cac01100			1.61471	0.255839	-1.70044		0	0	0		1	1	1	1	1		57	119	10	0	0		0.59	0.68	0.28	0	0		19	92	34	0	0		0.42	0.65	0.47	0	0
	CA_C1223	dnaE	DNA polymerase III subunit alpha	cac03030,cac03430,cac03440			1.58496	0.415037	-1.87447		0	0	0		1	1	1	1	1		34	48	4	0	0		0.5	0.5	0.17	0	0		12	33	15	0	0		0.35	0.46	0.32	0	0
	CA_C1224	-	hypothetical protein	#N/A			1.27302	0.556393	-1.58496		0	0	0		1	1	1	1	1		33	38	2	0	0		0.49	0.46	0.1	0	0		15	24	8	0	0		0.38	0.41	0.22	0	0
	CA_C1225	-	hypothetical protein	#N/A			0.710493	1	-1.80735		0	0	0		1	1	1	1	1		40	72	3	0	0		0.53	0.58	0.14	0	0		26	33	9	0	0		0.47	0.46	0.24	0	0
	CA_C1226	sigA	RNA polymerase sigma factor	#N/A			0.678072	0.556393	-2		0	0	0		0.603069	1	1	1	1		64	37	2	0	0		0.62	0.45	0.1	0	0		41	24	5	0	0		0.54	0.41	0.16	0	0
	CA_C1227	-	hypothetical protein	#N/A			0.669176	0.302563	-2.16993		0	0	0		0.188748	1	1	1	1		112	53	3	0	0		0.7	0.52	0.14	0	0		72	42	12	0	0		0.64	0.5	0.28	0	0
	CA_C1228	cisA	site-specific DNA recombinase	#N/A			0.231326	0.485427	-0.211504		0	0	0		1	1	1	1	1		30	52	24	0	0		0.48	0.52	0.42	0	0		27	34	29	0	0		0.47	0.46	0.44	0	0
	CA_C1230	-	hypothetical protein	#N/A			0	0	-1.32193		0	0	0		1	1	1	1	1		3	3	3	0	0		0.16	0.13	0.14	0	0		3	3	6	0	0		0.18	0.14	0.18	0	0
	CA_C1231	-	dehydrogenase	cac00562,cac01100,cac01120			-0.438884	0	-0.398549		0	0	0		1	1	1	1	1		52	38	56	0	0		0.57	0.46	0.58	0	0		71	36	78	0	0		0.64	0.47	0.62	0	0
	CA_C1232	-	lytic murein transglycosylase	#N/A			0.736966	0	-1		0	0	0		1	1	1	1	1		6	2	3	0	0		0.24	0.1	0.14	0	0		4	1	6	0	0		0.21	0.06	0.18	0	1
	CA_C1233	chev	chemotaxis protein CheV	cac02020,cac02030			0.352881	-0.113211	-0.29956		0	0	0		1	1	1	1	1		126	70	16	0	0		0.72	0.58	0.36	0	0		95	73	21	0	0		0.68	0.6	0.38	0	0
	CA_C1234	pheB	hypothetical protein	cac00400,cac01100,cac01110,cac01230			-0.556393	-0.0489096	0.247928		0	0	0		0.927381	1	1	1	1		40	42	47	0	0		0.53	0.48	0.54	0	0		57	42	43	0	0		0.6	0.5	0.52	0	0
	CA_C1235	thrB	homoserine kinase	cac00260,cac01100,cac01110,cac01120,cac01230			-0.342392	-0.332575	0.314873		0	0	0		1	1	1	1	1		64	39	64	0	0		0.62	0.46	0.6	0	0		81	46	55	0	0		0.66	0.52	0.56	0	0
	CA_C1236	-	hypothetical protein	#N/A			0.415037	0.415037	0		0	0	0		1	1	1	1	1		5	7	8	0	0		0.22	0.22	0.25	0	0		4	4	9	0	0		0.21	0.17	0.24	0	0
	CA_C1237	-	hypothetical protein	#N/A			-0.0565835	-0.847997	-0.106915		0	0	0		1	1	1	1	1		28	8	16	0	0		0.47	0.24	0.36	0	0		30	12	18	0	0		0.49	0.3	0.35	0	0
	CA_C1238	-	hypothetical protein	#N/A			0.040642	-0.473931	0.133267		0	0	0		1	0.398929	1	1	1		41	27	42	0	0		0.53	0.41	0.53	0	0		40	34	41	0	0		0.54	0.46	0.51	0	0
	CA_C1239	-	hypothetical protein	#N/A			-0.122128	-0.317341	0.135655		0	0	0		1	1	1	1	1		1597	540	481	0	0		0.96	0.89	0.89	0	0		1810	651	457	0	0		0.96	0.91	0.89	0	0
	CA_C1240	maf	Maf-like protein	cac00240,cac01100,cac01232			-0.299125	-0.353207	0.139886		0	0	0		1	1	1	1	1		960	422	375	0	0		0.94	0.87	0.87	0	0		1185	526	352	0	0		0.95	0.89	0.85	0	0
	CA_C1241	radC	DNA repair protein RadC	#N/A			-0.446683	-0.143195	0.0754522		0	0	0		1	1	1	1	1		141	170	195	0	0		0.74	0.74	0.78	0	0		195	173	194	0	0		0.79	0.75	0.78	0	0
	CA_C1242	mreB	rod shape-determining protein MreB	#N/A			-0.315862	-0.252151	0.0366585		0	0	0		1	1	1	1	1		494	564	694	0	0		0.89	0.9	0.92	0	0		611	622	706	0	0		0.91	0.9	0.92	0	0
	CA_C1243	mreC	rod shape-determining protein MreC	#N/A			-0.095759	0.195256	0.0652915		0	0	0		1	1	1	1	1		121	116	140	0	0		0.71	0.67	0.73	0	0		127	93	140	0	0		0.73	0.65	0.72	0	0
	CA_C1244	-	hypothetical protein	#N/A			-0.187627	0.333424	-0.0919225		0	0	0		1	1	1	1	1		83	93	95	0	0		0.66	0.63	0.67	0	0		96	66	107	0	0		0.69	0.58	0.68	0	0
	CA_C1245	pbpA	penicillin-binding protein 2	cac00550,cac01100,cac01501			-0.425587	0.114603	0.0529931		0	0	0		1	1	1	1	1		630	409	379	0	0		0.91	0.87	0.87	0	0		847	346	382	0	0		0.93	0.85	0.87	0	0
	CA_C1246	pbpA	penicillin-binding protein 2	cac00550,cac01100,cac01501			0.192645	-0.0182238	0.197337		0	0	0		1	1	1	1	1		36	347	435	0	0		0.51	0.85	0.88	0	0		32	332	393	0	0		0.5	0.84	0.87	0	0
	CA_C1247	pbpA	penicillin-binding protein 2	cac00550,cac01100,cac01501			CC-Only	0	0		0	0	0		1	1	1	1	1		1	4	7	0	0		0.06	0.15	0.24	0	1		0	3	8	0	1		0	0.14	0.22	0	1
	CA_C1248	minC	septum formation inhibitor	#N/A			0.140284	-1.10818	0.135027		0	-1.10818	0		1	0.000903598	1	0	1		946	175	358	0	0		0.94	0.74	0.86	0	0		868	371	346	0	0		0.93	0.86	0.85	0	0
	CA_C1249	minD	septum site-determining protein MinD	#N/A			#NUM!	#NUM!	#NUM!		#NUM!	#NUM!	#NUM!		0	0	0	0	0		0	0	0	1	1		0	0	0	1	1		0	0	0	1	1		0	0	0	1	1
	CA_C1251	rodA	cell cycle protein FtsW	#N/A			-0.171328	-0.122857	0.36257		0	0	0		1	1	1	1	1		665	128	134	0	0		0.91	0.69	0.72	0	0		748	137	108	0	0		0.92	0.71	0.68	0	0
	CA_C1252	-	membrane metalloendopeptidase	#N/A			-0.222392	0	-0.652077		0	0	0		1	1	1	1	1		7	4	9	0	0		0.26	0.15	0.27	0	0		9	4	15	0	0		0.31	0.17	0.32	0	0
	CA_C1253	-	sporulation protein IVFB-like protein	#N/A			0	#NUM!	0		0	0	0		1	1	1	1	1		1	1	2	0	0		0.06	0.05	0.1	0	1		1	1	3	0	0		0.09	0.06	0.11	0	1
	CA_C1254	-	Fe-S oxidoreductase	#N/A			-0.395929	0	0.222392		0	0	0		1	1	1	1	1		22	31	52	0	0		0.43	0.43	0.56	0	0		29	28	48	0	0		0.48	0.43	0.54	0	0
	CA_C1255	-	hypothetical protein	#N/A			-0.192645	-0.192645	0.106915		0	0	0		1	1	1	1	1		8	11	18	0	0		0.28	0.28	0.38	0	0		9	11	17	0	0		0.31	0.29	0.34	0	0
	CA_C1256	-	ribonuclease G/E family protein	#N/A			0	0	-0.392317		0	0	0		1	1	1	1	1		13	22	21	0	0		0.34	0.38	0.41	0	0		14	21	28	0	0		0.37	0.38	0.43	0	0
	CA_C1257	rplU	50S ribosomal protein L21	cac03010			-0.268408	-0.252964	-0.260839		0	0	0		1	1	1	1	1		15830	6018	5812	0	0		0.99	0.99	0.99	0	0		18906	7252	7174	0	0		0.99	0.99	0.99	0	0
	CA_C1258	-	hypothetical protein	#N/A			-0.547813	-0.00130384	0.0542941		0	0	0		1	1	1	1	1		3827	1625	1345	0	0		0.98	0.96	0.96	0	0		5528	1580	1357	0	0		0.98	0.96	0.96	0	0
	CA_C1259	rpmA	50S ribosomal protein L27	cac03010			-0.180062	-0.0650135	0.103757		0	0	0		1	1	1	1	1		11167	3321	3374	0	0		0.99	0.98	0.98	0	0		12391	3449	3227	0	0		0.99	0.98	0.98	0	0
	CA_C1260	obgE	GTPase ObgE	#N/A			-0.16665	-0.24664	-0.0840643		0	0	0		1	1	1	1	1		56	89	187	0	0		0.59	0.62	0.78	0	0		64	99	209	0	0		0.62	0.66	0.79	0	0
	CA_C1261	-	RNA-binding protein	#N/A			-0.0347654	-0.130061	-0.455195		0	0	0		1	1	1	1	1		45	80	156	0	0		0.55	0.6	0.75	0	0		49	78	229	0	0		0.57	0.62	0.8	0	0
	CA_C1262	nadD	nicotinic acid mononucleotide adenylyltransferase	cac00760,cac01100,cac01240			0.0995357	-0.104337	-0.366782		0	0	0		1	1	1	1	1		34	59	48	0	0		0.5	0.54	0.55	0	0		33	58	66	0	0		0.5	0.56	0.59	0	0
	CA_C1263	-	hydrolase	#N/A			0.195016	-0.357261	0.283009		0	0	0		1	1	1	1	1		102	358	396	0	0		0.69	0.85	0.87	0	0		88	416	335	0	0		0.67	0.87	0.85	0	0
	CA_C1264	lytR	LytR family transcriptional regulator	cac00552			0.308122	0.39927	0.338479		0	0	0		1	1	1	1	1		30	276	331	0	0		0.48	0.82	0.85	0	0		25	181	271	0	0		0.46	0.76	0.83	0	0
	CA_C1265	-	translation initiation inhibitor	#N/A			-0.469032	-0.120742	-0.0565096		0	0	0		0.966609	1	1	1	1		201	1518	1868	0	0		0.8	0.96	0.97	0	0		277	1562	1987	0	0		0.84	0.96	0.97	0	0
	CA_C1266	-	pseudouridylate synthase	#N/A			-0.201298	-0.119483	0.266992		0	0	0		1	1	1	1	1		216	741	815	0	0		0.81	0.92	0.93	0	0		246	741	705	0	0		0.82	0.92	0.92	0	0
	CA_C1267	dacB	D-alanyl-D-alanine carboxypeptidase	cac00550,cac01100			-0.387023	-0.493815	-0.0310269		0	0	0		1	0.600417	1	1	1		79	74	57	0	0		0.65	0.59	0.58	0	0		96	94	61	0	0		0.69	0.65	0.58	0	0
	CA_C1268	comEA	competence ComEA protein	#N/A			0	0	0		0	0	0		1	1	1	1	1		1	2	2	0	0		0.06	0.1	0.1	0	1		2	1	2	0	0		0.14	0.06	0.07	0	1
	CA_C1269	-	cation transport ATPase	#N/A			0.347923	0.347923	0		0	0	0		1	1	1	1	1		16	20	16	0	0		0.38	0.37	0.36	0	0		13	15	18	0	0		0.36	0.34	0.35	0	0
	CA_C1270	-	hypothetical protein	#N/A			0.485427	0.736966	-0.14439		0	0	0		1	1	1	1	1		32	22	24	0	0		0.48	0.38	0.42	0	0		23	12	28	0	0		0.45	0.3	0.43	0	0
	CA_C1273	holA	DNA polymerase III subunit delta	cac03030,cac03430,cac03440			0.182203	-0.311202	-0.146841		0	0	0		1	0.936044	1	1	1		68	78	34	0	0		0.63	0.6	0.48	0	0		61	92	40	0	0		0.61	0.65	0.5	0	0
	CA_C1274	rpsT	30S ribosomal protein S20	cac03010			-0.193166	-0.0119726	0.383527		0	0	0		1	1	1	1	1		3930	369	389	0	0		0.98	0.86	0.87	0	0		4064	319	315	0	0		0.98	0.84	0.84	0	0
	CA_C1275	-	germination protease	#N/A			0	-0.321928	-0.807355		0	0	0		1	1	1	1	1		5	7	5	0	0		0.22	0.22	0.19	0	0		5	8	10	0	0		0.23	0.25	0.26	0	0
	CA_C1276	SpoIIP	stage II sporulation protein P	#N/A			0	#NUM!	Mono-Only		0	0	0		1	1	1	1	1		2	1	0	0	1		0.12	0.05	0	0	1		1	0	2	0	1		0.09	0	0.07	1	1
	CA_C1277	-	hypothetical protein	#N/A			#NUM!	#NUM!	#NUM!		0	0	0		1	1	1	1	1		0	0	0	1	1		0	0	0	1	1		0	0	0	1	1		0	0	0	1	1
	CA_C1278	lepA	GTP-binding protein LepA	#N/A			-0.520154	-0.0503317	0.126177		0	0	0		1	1	1	1	1		149	248	251	0	0		0.75	0.8	0.82	0	0		209	243	236	0	0		0.8	0.8	0.8	0	0
	CA_C1279	hemN	coproporphyrinogen III oxidase	#N/A			-0.137504	0.321928	0.459432		0	0	0		1	1	1	1	1		11	15	14	0	0		0.32	0.32	0.34	0	0		13	11	11	0	0		0.36	0.29	0.27	0	0
	CA_C1280	hrcA	heat-inducible transcription repressor	#N/A			1.47705	0.733692	0.0931094		1.47705	0	0		1.22692e-05	0.623748	1	0	1		254	856	161	0	0		0.83	0.93	0.75	0	0		84	477	156	0	0		0.67	0.88	0.74	0	0
	CA_C1281	grpE	heat shock protein GrpE	#N/A			1.00491	0.52036	0.422233		0	0	0		0.234993	1	1	1	1		1043	7196	1521	0	0		0.94	0.99	0.96	0	0		498	4484	1180	0	0		0.89	0.98	0.95	0	0
	CA_C1282	dnaK	molecular chaperone DnaK	cac03018			0.695145	0.229066	0.368118		0	0	0		1	1	1	1	1		1221	7464	2566	0	0		0.95	0.99	0.97	0	0		703	5754	2037	0	0		0.92	0.99	0.97	0	0
	CA_C1283	dnaJ	molecular chaperone DnaJ	#N/A			-0.11655	-0.018251	0.255898		0	0	0		1	1	1	1	1		1205	3540	2716	0	0		0.95	0.98	0.98	0	0		1268	3409	2332	0	0		0.95	0.98	0.97	0	0
	CA_C1284	prmA	50S ribosomal protein L11 methyltransferase	#N/A			0.0740006	0.0331669	0.566148		0	0	0		1	1	1	1	1		91	326	525	0	0		0.67	0.84	0.9	0	0		87	289	365	0	0		0.67	0.83	0.86	0	0
	CA_C1285	-	16S ribosomal RNA methyltransferase RsmE	#N/A			0.0430687	-0.120294	0.364664		0	0	0		1	1	1	1	1		78	169	247	0	0		0.65	0.74	0.82	0	0		77	166	199	0	0		0.65	0.74	0.78	0	0
	CA_C1286	-	Fe-S oxidoreductase	#N/A			-0.111031	-0.225067	0.221027		0	0	0		1	1	1	1	1		57	114	220	0	0		0.59	0.67	0.8	0	0		63	121	198	0	0		0.62	0.69	0.78	0	0
	CA_C1287	-	HIT family hydrolase	#N/A			-1.73954	-1.44994	-0.161225		-1.73954	-1.44994	0		8.46384e-10	2.71139e-09	1	0	1		131	145	616	0	0		0.73	0.71	0.91	0	0		429	372	725	0	0		0.88	0.86	0.92	0	0
	CA_C1288	rpsU	30S ribosomal protein S21	cac03010			-0.442141	-0.52218	0.49879		0	0	0		1	0.735854	1	1	1		20730	3764	4846	0	0		0.99	0.98	0.99	0	0		28344	4926	3613	0	0		0.99	0.99	0.98	0	0
	CA_C1289	-	hypothetical protein	#N/A			-0.338545	-0.469938	0.17578		0	0	0		1	1	1	1	1		14393	2321	3328	0	0		0.99	0.97	0.98	0	0		18274	3036	3070	0	0		0.99	0.98	0.98	0	0
	CA_C1290	-	hypothetical protein	#N/A			0	0	-0.830075		0	0	0		1	1	1	1	1		3	7	11	0	0		0.16	0.22	0.3	0	0		4	7	21	0	0		0.21	0.23	0.38	0	0
	CA_C1291	-	hypothetical protein	#N/A			-0.192645	-0.103093	-0.50696		0	0	0		1	1	1	1	1		24	40	48	0	0		0.44	0.47	0.55	0	0		28	42	71	0	0		0.48	0.5	0.6	0	0
	CA_C1292	-	HD superfamily hydrolase domain-containing protein	#N/A			-0.0198996	-0.0911479	-0.249614		0	0	0		1	1	1	1	1		82	136	113	0	0		0.66	0.7	0.7	0	0		85	136	141	0	0		0.67	0.71	0.72	0	0
	CA_C1293	-	metalloprotease	#N/A			0.126912	-0.100527	-0.165059		0	0	0		1	1	1	1	1		107	143	124	0	0		0.7	0.71	0.71	0	0		102	142	144	0	0		0.69	0.72	0.73	0	0
	CA_C1294	dgkA/pgpB	bifunctional diacylglycerol kinase/phosphatase B	cac00561,cac00564,cac01100,cac01110			0.289507	-0.0759489	-0.211504		0	0	0		1	1	1	1	1		52	54	48	0	0		0.57	0.52	0.55	0	0		42	53	57	0	0		0.55	0.54	0.56	0	0
	CA_C1295	era	GTP-binding protein Era	#N/A			0.23816	0.172467	-0.454566		0	0	0		1	1	1	1	1		52	107	102	0	0		0.57	0.66	0.68	0	0		45	87	145	0	0		0.56	0.64	0.73	0	0
	CA_C1297	-	hypothetical protein	#N/A			0.0678154	-0.0967532	-0.0995357		0	0	0		1	1	1	1	1		226	259	225	0	0		0.81	0.81	0.81	0	0		217	255	251	0	0		0.81	0.81	0.81	0	0
	CA_C1298	-	hypothetical protein	#N/A			CC-Only	#NUM!	Mono-Only		0	0	0		1	1	1	1	1		1	0	1	0	1		0.06	0	0.05	1	1		0	1	1	0	1		0	0.06	0.03	1	1
	CA_C1299	dnaG	DNA primase	cac03030			-0.372602	-0.652077	-0.155031		0	0	0		1	0.285435	1	1	1		234	128	299	0	0		0.82	0.69	0.84	0	0		309	179	353	0	0		0.85	0.75	0.86	0	0
	CA_C1300	sigA	RNA polymerase sigma factor RpoD	cac02040			-0.0641303	-0.765535	-0.0450879		0	0	0		1	0.310337	1	1	1		329	301	708	0	0		0.85	0.83	0.92	0	0		339	474	771	0	0		0.86	0.88	0.93	0	0
	CA_C1301	-	hypothetical protein	#N/A			0.450661	0.184425	-0.552541		0	0	0		1	1	1	1	1		49	36	19	0	0		0.56	0.45	0.39	0	0		35	30	30	0	0		0.51	0.44	0.44	0	0
	CA_C1302	-	SAM-dependent methyltransferase	#N/A			0.308122	-0.178337	-0.222392		0	0	0		1	1	1	1	1		64	55	46	0	0		0.62	0.53	0.54	0	0		49	59	55	0	0		0.57	0.56	0.56	0	0
	CA_C1303	-	hypothetical protein	#N/A			0.103885	-0.345329	-0.045152		0	0	0		1	1	1	1	1		1017	452	427	0	0		0.94	0.88	0.88	0	0		946	575	455	0	0		0.94	0.9	0.89	0	0
	CA_C1304	-	hypothetical protein	#N/A			0.785875	-0.838249	-0.424256		0	-0.838249	0		0.333032	0.0166527	1	0	1		58	49	147	0	0		0.6	0.5	0.74	0	0		33	82	209	0	0		0.5	0.63	0.79	0	0
	CA_C1305	-	hypothetical protein	#N/A			-0.29956	0.415037	0.120294		0	0	0		1	1	1	1	1		15	25	32	0	0		0.37	0.4	0.47	0	0		18	16	30	0	0		0.41	0.34	0.44	0	0
	CA_C1306	-	hypothetical protein	#N/A			-0.371969	0.176878	0.321928		0	0	0		1	1	1	1	1		57	39	38	0	0		0.59	0.46	0.51	0	0		77	32	32	0	0		0.65	0.45	0.46	0	0
	CA_C1307	-	hypothetical protein	#N/A			-0.836501	0.347923	-0.160465		0	0	0		0.513879	1	1	1	1		16	21	21	0	0		0.38	0.37	0.41	0	0		29	16	25	0	0		0.48	0.34	0.41	0	0
	CA_C1308	-	hypothetical protein	#N/A			-0.415037	0	0.415037		0	0	0		1	1	1	1	1		4	7	5	0	0		0.19	0.22	0.19	0	0		5	6	4	0	0		0.23	0.21	0.14	0	0
	CA_C1309	recO	DNA repair protein RecO	cac03440			-0.209453	0.109229	-0.179706		0	0	0		1	1	1	1	1		73	144	122	0	0		0.64	0.71	0.71	0	0		87	124	147	0	0		0.67	0.7	0.73	0	0
	CA_C1312	-	hypothetical protein	#N/A			0.27711	-0.258734	-0.321928		0	0	0		1	0.986226	1	1	1		113	81	65	0	0		0.71	0.61	0.61	0	0		101	93	84	0	0		0.69	0.65	0.64	0	0
	CA_C1313	-	hypothetical protein	#N/A			0.157952	-0.233672	0.120854		0	0	0		1	1	1	1	1		151	129	139	0	0		0.75	0.69	0.73	0	0		143	151	132	0	0		0.75	0.73	0.71	0	0
	CA_C1314	-	hypothetical protein	#N/A			2	-0.407566	0		0	0	0		1	0.845716	1	1	1		5	352	143	0	0		0.22	0.85	0.73	0	0		1	427	150	0	0		0.09	0.87	0.74	0	1
	CA_C1315	-	peptodoglycan-binding domain-containing protein	#N/A			1.64386	-0.7527	0.0717907		0	0	0		1	0.563492	1	1	1		28	1654	640	0	0		0.47	0.96	0.91	0	0		9	2647	620	0	0		0.31	0.97	0.91	0	0
	CA_C1316	-	hypothetical protein	#N/A			0.2291	-0.126015	-0.0569559		0	0	0		1	1	1	1	1		4385	1036	183	0	0		0.98	0.94	0.78	0	0		3784	1116	198	0	0		0.98	0.94	0.78	0	0
	CA_C1317	-	potassium channel subunit	#N/A			0.415037	1	0		0	0	0		1	1	1	1	1		10	2	3	0	0		0.31	0.1	0.14	0	0		7	2	3	0	0		0.27	0.11	0.11	0	0
	CA_C1318	-	hypothetical protein	#N/A			-0.223696	-0.456378	-0.115477		0	0	0		1	0.623748	1	1	1		377	63	29	0	0		0.87	0.56	0.46	0	0		428	81	34	0	0		0.88	0.62	0.47	0	0
	CA_C1319	glpF	glycerol uptake facilitator protein	#N/A			-1.58496	#NUM!	-1		0	0	0		1	1	1	1	1		2	1	3	0	0		0.12	0.05	0.14	0	1		4	0	6	0	1		0.21	0	0.18	0	1
	CA_C1320	glpP	glycerol-3-phosphate responsive antiterminator	#N/A			0.459432	0.137504	0		0	0	0		1	1	1	1	1		13	16	8	0	0		0.34	0.33	0.25	0	0		9	15	9	0	0		0.31	0.34	0.24	0	0
	CA_C1321	glpK	glycerol kinase	cac00561,cac01100			0.415037	-0.584963	-0.736966		0	0	0		1	1	1	1	1		4	7	4	0	0		0.19	0.22	0.17	0	0		4	9	7	0	0		0.21	0.26	0.21	0	0
	CA_C1322	glpA	glycerol-3-phosphate dehydrogenase	cac00564,cac01110			0	0.169925	-0.280108		0	0	0		1	1	1	1	1		4	14	18	0	0		0.19	0.31	0.38	0	0		4	12	22	0	0		0.21	0.3	0.39	0	0
	CA_C1323	-	NAD(FAD)-dependent dehydrogenase	#N/A			0	0	-0.415037		0	0	0		1	1	1	1	1		1	4	8	0	0		0.06	0.15	0.25	0	1		1	3	11	0	0		0.09	0.14	0.27	0	1
	CA_C1324	-	hypothetical protein	#N/A			-0.415037	-1	-0.321928		0	0	0		1	1	1	1	1		4	4	5	0	0		0.19	0.15	0.19	0	0		4	6	6	0	0		0.21	0.21	0.18	0	0
	CA_C1325	-	hypothetical protein	#N/A			0.0349761	-0.291998	-0.0109711		0	0	0		1	1	1	1	1		193	371	326	0	0		0.79	0.86	0.85	0	0		188	451	339	0	0		0.78	0.88	0.85	0	0
	CA_C1326	-	hypothetical protein	#N/A			CC-Only	#NUM!	Mono-Only		0	0	0		1	1	1	1	1		1	0	0	0	1		0.06	0	0	1	1		0	0	1	0	1		0	0	0.03	1	1
	CA_C1327	-	hypothetical protein	#N/A			0	#NUM!	0		0	0	0		1	1	1	1	1		1	1	1	0	0		0.06	0.05	0.05	1	1		1	1	2	0	0		0.09	0.06	0.07	1	1
	CA_C1329	-	surfactin biosynthesis protein	cac00770,cac01100			0.263034	-0.180572	-0.36257		0	0	0		1	1	1	1	1		13	44	18	0	0		0.34	0.48	0.38	0	0		12	47	23	0	0		0.35	0.52	0.4	0	0
	CA_C1330	-	beta-lactamase superfamily sulfatase	#N/A			0.211504	-0.479168	-0.231326		0	0	0		1	0.534612	1	1	1		77	48	29	0	0		0.65	0.5	0.46	0	0		66	64	34	0	0		0.63	0.58	0.47	0	0
	CA_C1331	-	D-mannonate oxidoreductase	#N/A			0	#NUM!	Mono-Only		0	0	0		1	1	1	1	1		3	1	1	0	0		0.16	0.05	0.05	0	1		3	1	1	0	0		0.18	0.06	0.03	0	1
	CA_C1332	uxuA	mannonate dehydratase	cac00040,cac01100			#NUM!	#NUM!	#NUM!		0	0	0		1	1	1	1	1		0	0	0	1	1		0	0	0	1	1		0	0	1	0	1		0	0	0.03	1	1
	CA_C1333	-	AraC family transcriptional regulator	#N/A			-0.415037	-0.321928	0		0	0	0		1	1	1	1	1		4	6	4	0	0		0.19	0.2	0.17	0	0		5	7	4	0	0		0.23	0.23	0.14	0	0
	CA_C1334	-	MoeA/NarA subfamily Fe-S oxidoreductase	#N/A			-0.269187	-0.238787	-0.215729		0	0	0		1	1	1	1	1		45	73	39	0	0		0.55	0.59	0.51	0	0		54	83	47	0	0		0.59	0.63	0.53	0	0
	CA_C1335	-	spore coat protein CotF-like protein	#N/A			#NUM!	#NUM!	Mono-Only		0	0	0		1	1	1	1	1		0	0	0	1	1		0	0	0	1	1		0	0	2	0	1		0	0	0.07	1	1
	CA_C1336	-	hypothetical protein	#N/A			-1	-0.485427	-0.192645		0	0	0		1	1	1	1	1		5	7	8	0	0		0.22	0.22	0.25	0	0		9	9	10	0	0		0.31	0.26	0.26	0	0
	CA_C1337	-	spore coat protein CotJB	#N/A			-0.584963	-0.584963	-0.321928		0	0	0		1	1	1	1	1		5	6	5	0	0		0.22	0.2	0.19	0	0		7	9	7	0	0		0.27	0.26	0.21	0	0
	CA_C1338	-	spore coat protein CotJC	#N/A			-0.415037	-0.263034	-0.222392		0	0	0		1	1	1	1	1		10	8	8	0	0		0.31	0.24	0.25	0	0		14	8	9	0	0		0.37	0.25	0.24	0	0
	CA_C1339	araE	sugar-proton symporter	#N/A			1	#NUM!	0		0	0	0		1	1	1	1	1		5	1	3	0	0		0.22	0.05	0.14	0	1		2	0	4	0	1		0.14	0	0.14	0	1
	CA_C1340	araR	LacI family transcriptional regulator	#N/A			-0.222392	-0.182864	0.156119		0	0	0		1	1	1	1	1		36	53	48	0	0		0.51	0.52	0.55	0	0		40	59	45	0	0		0.54	0.56	0.53	0	0
	CA_C1341	araD	L-ribulose-5-phosphate 4-epimerase	cac00040,cac01100,cac01120			0	#NUM!	-1		0	0	0		1	1	1	1	1		1	1	2	0	0		0.06	0.05	0.1	0	1		1	1	5	0	0		0.09	0.06	0.16	0	1
	CA_C1342	araA	L-arabinose isomerase	cac00040,cac01100			CC-Only	#NUM!	-1		0	0	0		1	1	1	1	1		1	0	1	0	1		0.06	0	0.05	1	1		0	0	3	0	1		0	0	0.11	0	1
	CA_C1343	-	phosphoketolase	cac00030,cac01100,cac01120			#NUM!	#NUM!	Mono-Only		0	0	0		1	1	1	1	1		0	0	1	0	1		0	0	0.05	1	1		0	0	2	0	1		0	0	0.07	1	1
	CA_C1344	xylB	sugar kinase	#N/A			1	#NUM!	-1		0	0	0		1	1	1	1	1		2	0	1	0	1		0.12	0	0.05	0	1		1	1	2	0	0		0.09	0.06	0.07	1	1
	CA_C1345	xylT	D-xylose-proton symporter	#N/A			1	0	-0.584963		0	0	0		1	1	1	1	1		3	2	2	0	0		0.16	0.1	0.1	0	0		1	2	4	0	0		0.09	0.11	0.14	0	1
	CA_C1346	araA	L-arabinose isomerase	cac00040,cac01100			CC-Only	#NUM!	-1		0	0	0		1	1	1	1	1		1	1	2	0	0		0.06	0.05	0.1	0	1		1	0	3	0	1		0.09	0	0.11	0	1
	CA_C1347	-	translaldolase	cac00030,cac01100,cac01110,cac01120,cac01200,cac01230			0.584963	-0.263034	-0.765535		0	0	0		1	1	1	1	1		3	8	12	0	0		0.16	0.24	0.31	0	0		2	8	23	0	0		0.14	0.25	0.4	0	0
	CA_C1348	-	transketolase	cac00030,cac01100,cac01110,cac01120,cac01200,cac01230			0	0	-0.652077		0	0	0		1	1	1	1	1		3	6	9	0	0		0.16	0.2	0.27	0	0		2	6	15	0	0		0.14	0.21	0.32	0	0
	CA_C1349	galM	aldose-1-epimerase	cac00010,cac00052,cac01100,cac01110,cac01120			0.222392	0	-0.584963		0	0	0		1	1	1	1	1		8	7	11	0	0		0.28	0.22	0.3	0	0		6	7	16	0	0		0.26	0.23	0.33	0	0
	CA_C1351	-	periplasmic sugar-binding protein	cac02010			0.415037	Mono-Only	0		0	0	0		1	1	1	1	1		4	1	8	0	0		0.19	0.05	0.25	0	1		4	1	9	0	0		0.21	0.06	0.24	0	1
	CA_C1352	-	membrane associated chemotaxis sensory transducer	#N/A			0	Mono-Only	0		0	0	0		1	1	1	1	1		1	1	6	0	0		0.06	0.05	0.22	0	1		1	1	7	0	0		0.09	0.06	0.21	0	1
	CA_C1353	-	PTS system transporter subunit IIC	cac00520,cac02060			-0.300468	-0.263034	0.427421		0	0	0		1	1	1	1	1		359	22	48	0	0		0.86	0.38	0.55	0	0		418	24	39	0	0		0.88	0.41	0.49	0	0
	CA_C1354	-	PTS system transporter subunit IIA	cac00010,cac00500,cac00520,cac01100,cac02060			-0.596935	-0.192645	0.286304		0	0	0		0.98985	1	1	1	1		723	52	185	0	0		0.92	0.52	0.78	0	0		1135	55	162	0	0		0.95	0.55	0.75	0	0
	CA_C1355	-	BglG family transcriptional antiterminator	#N/A			-0.415037	-0.584963	0		0	0	0		1	1	1	1	1		14	4	9	0	0		0.35	0.15	0.27	0	0		19	4	9	0	0		0.42	0.17	0.24	0	0
	CA_C1356	thiH	thiamine biosynthesis protein ThiH	cac00730,cac01100,cac01240			-1.35192	-1.06044	-0.344648		0	0	0		0.244062	0.050144	1	1	1		557	282	78	0	0		0.9	0.82	0.64	0	0		1375	542	104	0	0		0.96	0.89	0.67	0	0
	CA_C1357	-	hypothetical protein	#N/A			-1.24063	-0.508147	0.912537		-1.24063	0	0		0.000883046	0.292188	1	0	1		184	67	40	0	0		0.79	0.57	0.52	0	0		380	89	22	0	0		0.87	0.64	0.39	0	0
	CA_C1358	-	hypothetical protein	#N/A			#NUM!	#NUM!	#NUM!		0	0	0		1	1	1	1	1		0	0	0	1	1		0	0	0	1	1		0	0	0	1	1		0	0	0	1	1
	CA_C1359	-	xylanase/chitin deacetylase	#N/A			#NUM!	#NUM!	#NUM!		0	0	0		1	1	1	1	1		0	0	0	1	1		0	0	0	1	1		0	0	1	0	1		0	0	0.03	1	1
	CA_C1360	bioY	hypothetical protein	cac02010			-1	0.415037	0.293731		0	0	0		1	1	1	1	1		7	11	47	0	0		0.26	0.28	0.54	0	0		14	8	39	0	0		0.37	0.25	0.49	0	0
	CA_C1361	bioD	dithiobiotin synthetase	cac00780,cac01100,cac01240			-1.36257	0.263034	0.453718		0	0	0		1	1	1	1	1		7	18	78	0	0		0.26	0.35	0.64	0	0		21	14	58	0	0		0.43	0.33	0.57	0	0
	CA_C1362	bioA	adenosylmethionine-8-amino-7-oxononanoate aminotransferase	cac00780,cac01100,cac01240			-0.906891	0	0.440573		0	0	0		1	1	1	1	1		9	12	48	0	0		0.29	0.29	0.55	0	0		17	11	35	0	0		0.4	0.29	0.47	0	0
	CA_C1363	sodC	Cu/Zn family superoxide dismutase	#N/A			-0.214125	-0.530515	0		0	0	0		1	1	1	1	1		29	13	37	0	0		0.47	0.3	0.5	0	0		34	19	38	0	0		0.51	0.37	0.49	0	0
	CA_C1364	-	phospholipase D	#N/A			#NUM!	#NUM!	#NUM!		0	0	0		1	1	1	1	1		0	0	1	0	1		0	0	0.05	1	1		1	0	0	0	1		0.09	0	0	1	1
	CA_C1365	cbiM	cobalt transport protein CbiM	cac02010			-2.37851	0.0671142	0.255257		-2.37851	0	0		2.74547e-25	1	1	0	1		5	31	46	0	0		0.22	0.43	0.54	0	0		30	29	39	0	0		0.49	0.43	0.49	0	0
	CA_C1366	-	hypothetical protein	cac02010			-2.43296	0.192645	0.216811		-2.43296	0	0		1.51123e-21	1	1	0	1		6	35	53	0	0		0.24	0.44	0.57	0	0		31	30	47	0	0		0.5	0.44	0.53	0	0
	CA_C1367	cbiQ	cobalt permease	cac02010			-2.22239	0.289507	0.321928		0	0	0		1	1	1	1	1		4	17	25	0	0		0.19	0.34	0.43	0	0		16	12	21	0	0		0.39	0.3	0.38	0	0
	CA_C1368	cbiO	cobalt transport ATPase	cac02010			-2	-0.192645	0.192645		0	0	0		1	1	1	1	1		3	11	20	0	0		0.16	0.28	0.4	0	0		14	11	18	0	0		0.37	0.29	0.35	0	0
	CA_C1369	hisC	histidinol-phosphate aminotransferase	cac00860,cac01100			-1.80735	0	0.152003		0	0	0		1	1	1	1	1		2	8	13	0	0		0.12	0.24	0.33	0	0		8	6	13	0	0		0.29	0.21	0.3	0	0
	CA_C1370	cbiG	cobalamin biosynthesis protein CbiG	cac00860,cac01100,cac01240			-2	0.222392	0.289507		0	0	0		1	1	1	1	1		2	10	14	0	0		0.12	0.26	0.34	0	0		10	8	12	0	0		0.32	0.25	0.28	0	0
	CA_C1371	-	kinase	cac00860,cac01100			-1.32193	-0.415037	0.36257		0	0	0		1	1	1	1	1		2	4	11	0	0		0.12	0.15	0.3	0	0		6	5	10	0	0		0.26	0.19	0.26	0	0
	CA_C1372	cobT	nicotinate-nucleotide--dimethylbenzimidazole phosphoribosyltransferase	cac00860,cac01100,cac01240			-1.73697	-0.206451	0		0	0	0		1	1	1	1	1		3	19	36	0	0		0.16	0.36	0.5	0	0		11	21	38	0	0		0.33	0.38	0.49	0	0
	CA_C1373	cbiK	anaerobic cobalt chelatase	cac00860,cac01100,cac01240			#NUM!	#NUM!	#NUM!		#NUM!	#NUM!	#NUM!		0	0	0	0	0		0	0	0	1	1		0	0	0	1	1		0	0	0	1	1		0	0	0	1	1
	CA_C1374	cbiP	cobyric acid synthase	cac00860,cac01100,cac01240			-1.58496	-0.152003	0.247928		0	0	0		1	1	1	1	1		4	14	24	0	0		0.19	0.31	0.42	0	0		14	13	22	0	0		0.37	0.31	0.39	0	0
	CA_C1375	cobB	cobyrinic acid a	cac00860,cac01100,cac01240			#NUM!	#NUM!	#NUM!		#NUM!	#NUM!	#NUM!		0	0	0	0	0		0	0	0	1	1		0	0	0	1	1		0	0	0	1	1		0	0	0	1	1
	CA_C1376	cbiC	precorrin-8X methylmutase	cac00860,cac01100,cac01240			-1.80735	-0.415037	0.192645		0	0	0		1	1	1	1	1		3	9	20	0	0		0.16	0.25	0.4	0	0		8	11	18	0	0		0.29	0.29	0.35	0	0
	CA_C1377	cbiD	cobalt-precorrin-6A synthase	cac00860,cac01100,cac01240			-2	-0.222392	0.115477		0	0	0		1	1	1	1	1		2	9	17	0	0		0.12	0.25	0.37	0	0		5	10	16	0	0		0.23	0.28	0.33	0	0
	CA_C1378	cbiT	precorrin-6B methylase CbiT	cac00860,cac01100,cac01240			-1	0	0		0	0	0		1	1	1	1	1		2	7	13	0	0		0.12	0.22	0.33	0	0		5	7	13	0	0		0.23	0.23	0.3	0	0
	CA_C1379	cobI/cbiL	cobalt-precorrin-2 C(20)-methyltransferase	cac00860,cac01100,cac01240			-1	-0.192645	-0.247928		0	0	0		1	1	1	1	1		2	10	20	0	0		0.12	0.26	0.4	0	0		5	12	25	0	0		0.23	0.3	0.41	0	0
	CA_C1380	cbiF/cobM	precorrin-4 methylase cbiF	cac00860,cac01100,cac01240			-1	-0.36257	-0.137504		0	0	0		1	1	1	1	1		2	21	38	0	0		0.12	0.37	0.51	0	0		5	24	44	0	0		0.23	0.41	0.52	0	0
	CA_C1381	cbiJ/cobK	cobalt-precorrin-6x reductase	cac00860,cac01100,cac01240			-1	0	0		0	0	0		1	1	1	1	1		1	4	8	0	0		0.06	0.15	0.25	0	1		2	4	8	0	0		0.14	0.17	0.22	0	0
	CA_C1382	cbiH/cobJ	precorrin-3B C(17)-methyltransferase	cac00860,cac01100,cac01240			0	0	0		0	0	0		1	1	1	1	1		1	3	7	0	0		0.06	0.13	0.24	0	1		1	3	7	0	0		0.09	0.14	0.21	0	1
	CA_C1383	cobU	adenosylcobinamide kinase	cac00860,cac01100,cac01240			-0.736966	-0.152003	0.0780025		0	0	0		1	1	1	1	1		3	13	23	0	0		0.16	0.3	0.42	0	0		6	13	24	0	0		0.26	0.31	0.41	0	0
	CA_C1384	cobS	cobalamin synthase	cac00860,cac01100,cac01240			-1.58496	0.169925	0		0	0	0		1	1	1	1	1		4	13	16	0	0		0.19	0.3	0.36	0	0		10	11	17	0	0		0.32	0.29	0.34	0	0
	CA_C1385	cobC	alpha-ribazole-5'-phosphate phosphatase	cac00860,cac01100,cac01240			0.394398	-0.323614	-0.483816		0	0	0		1	1	1	1	1		387	241	158	0	0		0.87	0.79	0.75	0	0		306	307	230	0	0		0.85	0.83	0.8	0	0
	CA_C1386	-	zinc-dependent hydrolase	#N/A			0.469788	-0.14828	-0.0644167		0	0	0		1	1	1	1	1		844	562	272	0	0		0.93	0.9	0.83	0	0		618	599	297	0	0		0.91	0.9	0.84	0	0
	CA_C1387	-	membrane associated chemotaxis sensory transducer	cac02020,cac02030			-0.222392	0.152003	-0.736966		0	0	0		1	1	1	1	1		7	15	8	0	0		0.26	0.32	0.25	0	0		8	12	13	0	0		0.29	0.3	0.3	0	0
	CA_C1388	manC	mannose-6-phosphate isomerase	#N/A			1	-0.469485	-0.447459		0	0	0		1	1	1	1	1		25	19	14	0	0		0.45	0.36	0.34	0	0		13	26	19	0	0		0.36	0.42	0.36	0	0
	CA_C1389	-	ChW repeat-containing and cell-adhesion domain-containing protein	#N/A			0.334419	-0.378512	0.835563		0	0	0		1	0.980166	1	1	1		34	103	539	0	0		0.5	0.65	0.9	0	0		26	127	319	0	0		0.47	0.7	0.85	0	0
	CA_C1390	purE	phosphoribosylaminoimidazole carboxylase catalytic subunit	cac00230,cac01100,cac01110			0.73961	0.50472	-0.685891		0	0	0		1	1	0.538028	1	1		3000	821	114	0	0		0.98	0.93	0.7	0	0		1701	523	196	0	0		0.96	0.89	0.78	0	0
	CA_C1391	purC	phosphoribosylaminoimidazole-succinocarboxamide synthase	cac00230,cac01100,cac01110			0.882125	0.652753	-0.854149		0	0	0		0.724578	0.951841	0.187978	1	1		1693	459	64	0	0		0.96	0.88	0.6	0	0		907	260	126	0	0		0.93	0.81	0.71	0	0
	CA_C1392	purF	amidophosphoribosyltransferase	cac00230,cac00250,cac01100,cac01110			0.386468	0.457851	-1.1745		0	0	-1.1745		1	1	0.018481	0	1		692	343	44	0	0		0.92	0.84	0.53	0	0		527	225	107	0	0		0.9	0.79	0.68	0	0
	CA_C1393	purM	phosphoribosylaminoimidazole synthetase	cac00230,cac01100,cac01110			0.497974	0.353309	-1.1964		0	0	-1.1964		1	1	0.0116942	0	1		812	364	60	0	0		0.93	0.85	0.59	0	0		585	259	148	0	0		0.91	0.81	0.73	0	0
	CA_C1394	purN	phosphoribosylglycinamide formyltransferase	cac00230,cac00670,cac01100,cac01110			0.100305	0.24731	-1.27302		0	0	-1.27302		1	1	0.00357543	0	1		153	217	45	0	0		0.76	0.77	0.54	0	0		144	168	116	0	0		0.75	0.75	0.69	0	0
	CA_C1395	purH	bifunctional phosphoribosylaminoimidazolecarboxamide formyltransferase/IMP cyclohydrolase	cac00230,cac00670,cac01100,cac01110			0.528379	0.537209	-1.02934		0	0	0		1	1	0.389187	1	1		599	466	92	0	0		0.91	0.88	0.66	0	0		422	291	199	0	0		0.88	0.83	0.78	0	0
	CA_C1396	purD	phosphoribosylamine--glycine ligase	cac00230,cac01100,cac01110			0.348498	0.293359	-0.584963		0	0	0		1	1	1	1	1		776	188	45	0	0		0.93	0.75	0.54	0	0		615	140	72	0	0		0.91	0.72	0.61	0	0
	CA_C1397	-	PHP superfamily hydrolase	#N/A			-0.584963	-0.347923	-0.152003		0	0	0		1	1	1	1	1		14	17	11	0	0		0.35	0.34	0.3	0	0		21	20	13	0	0		0.43	0.38	0.3	0	0
	CA_C1398	-	hypothetical protein	#N/A			-0.925999	-0.392317	-0.514573		0	0	0		1	1	1	1	1		12	24	18	0	0		0.33	0.39	0.38	0	0		22	29	26	0	0		0.44	0.43	0.42	0	0
	CA_C1399	-	ABC transporter permease	#N/A			-0.263034	0	-0.652077		0	0	0		1	1	1	1	1		5	13	9	0	0		0.22	0.3	0.27	0	0		8	12	15	0	0		0.29	0.3	0.32	0	0
	CA_C1400	-	ABC transporter substrate-binding protein	#N/A			-0.584963	-0.0473057	-0.415037		0	0	0		0.740692	1	1	1	1		18	45	30	0	0		0.39	0.49	0.46	0	0		28	42	42	0	0		0.48	0.5	0.51	0	0
	CA_C1401	-	ABC transporter ATPase	#N/A			-0.518467	0.415037	-0.436099		0	0	0		0.949824	1	1	1	1		42	42	21	0	0		0.54	0.48	0.41	0	0		62	29	31	0	0		0.61	0.43	0.45	0	0
	CA_C1402	-	hypothetical protein	#N/A			#NUM!	#NUM!	#NUM!		0	0	0		1	1	1	1	1		0	0	0	1	1		0	0	0	1	1		0	0	0	1	1		0	0	0	1	1
	CA_C1403	-	zinc-dependent hydrolase	#N/A			-0.331206	-0.241008	-0.0703893		0	0	0		1	1	1	1	1		36	64	49	0	0		0.51	0.56	0.55	0	0		45	72	53	0	0		0.56	0.6	0.56	0	0
	CA_C1404	-	sugar metabolism transcriptional regulator	#N/A			-0.183446	0.0478285	-0.140481		0	0	0		1	1	1	1	1		68	138	109	0	0		0.63	0.7	0.69	0	0		77	125	126	0	0		0.65	0.7	0.71	0	0
	CA_C1405	bglA	beta-glucosidase	cac00010,cac00500			1.96057	0.318069	0.169264		1.96057	0	0		7.57983e-08	1	1	0	1		475	2000	1686	0	0		0.88	0.97	0.96	0	0		116	1616	1501	0	0		0.71	0.96	0.96	0	0
	CA_C1406	-	BglG family transcriptional antiterminator	#N/A			0.847997	0.584963	-0.485427		0	0	0		1	1	1	1	1		10	5	13	0	0		0.31	0.18	0.33	0	0		6	3	19	0	0		0.26	0.14	0.36	0	0
	CA_C1407	-	PTS system beta-glucosides-specific transporter subunit IIABC	cac02060			CC-Only	#NUM!	Mono-Only		0	0	0		1	1	1	1	1		1	0	0	0	1		0.06	0	0	1	1		0	0	1	0	1		0	0	0.03	1	1
	CA_C1408	-	phospho-beta-glucosidase	cac00010,cac00500			0	0	0		0	0	0		1	1	1	1	1		2	3	2	0	0		0.12	0.13	0.1	0	0		2	2	3	0	0		0.14	0.11	0.11	0	0
	CA_C1410	-	hypothetical protein	#N/A			-0.415037	0.584963	-1.58496		0	0	0		1	1	1	1	1		7	13	2	0	0		0.26	0.3	0.1	0	0		10	9	4	0	0		0.32	0.26	0.14	0	0
	CA_C1411	-	toxic anion resistance protein TerA	#N/A			-0.459432	0.459432	-0.584963		0	0	0		1	1	1	1	1		10	34	10	0	0		0.31	0.44	0.28	0	0		12	22	16	0	0		0.35	0.39	0.33	0	0
	CA_C1412	cdrC	methyl methane sulfonate/mytomycin C/UV resistance protein	#N/A			-0.615659	0.346922	-0.82103		0	0	0		0.476772	1	1	1	1		142	196	38	0	0		0.74	0.76	0.51	0	0		216	142	70	0	0		0.8	0.72	0.6	0	0
	CA_C1413	-	hypothetical protein	#N/A			-0.459432	0.369234	-0.710493		0	0	0		1	1	1	1	1		9	47	14	0	0		0.29	0.5	0.34	0	0		13	32	24	0	0		0.36	0.45	0.41	0	0
	CA_C1414	-	stress response protein	#N/A			-0.192645	0.08092	-0.374396		0	0	0		1	1	1	1	1		32	81	34	0	0		0.48	0.61	0.48	0	0		37	72	46	0	0		0.52	0.6	0.53	0	0
	CA_C1415	-	TerC family protein	#N/A			-0.349584	0	-0.289507		0	0	0		1	1	1	1	1		72	64	34	0	0		0.64	0.56	0.48	0	0		92	61	43	0	0		0.68	0.57	0.52	0	0
	CA_C1416	-	acetyltransferase	#N/A			0.127112	-0.130199	-0.330721		0	0	0		1	1	1	1	1		93	266	284	0	0		0.68	0.81	0.84	0	0		88	276	380	0	0		0.67	0.82	0.87	0	0
	CA_C1417	-	hypothetical protein	#N/A			0.0671142	-0.0227201	-0.153623		0	0	0		1	1	1	1	1		25	94	111	0	0		0.45	0.63	0.7	0	0		24	88	131	0	0		0.45	0.64	0.71	0	0
	CA_C1418	-	nitroreductase	#N/A			-0.146841	-0.160465	0.147845		0	0	0		1	1	1	1	1		33	155	191	0	0		0.49	0.72	0.78	0	0		35	157	180	0	0		0.51	0.74	0.76	0	0
	CA_C1419	-	hypothetical protein	#N/A			-0.0801703	0.201634	0.100694		0	0	0		1	1	1	1	1		40	104	111	0	0		0.53	0.65	0.7	0	0		43	81	111	0	0		0.55	0.62	0.68	0	0
	CA_C1420	-	hypothetical protein	#N/A			#NUM!	Mono-Only	-1		0	0	0		1	1	1	1	1		0	1	2	0	1		0	0.05	0.1	0	1		0	1	3	0	1		0	0.06	0.11	0	1
	CA_C1421	-	pyruvate-formate lyase-activating enzyme	#N/A			CC-Only	0	0		0	0	0		1	1	1	1	1		1	2	3	0	0		0.06	0.1	0.14	0	1		0	1	3	0	1		0	0.06	0.11	0	1
	CA_C1422	-	hypothetical protein	#N/A			#NUM!	#NUM!	0		0	0	0		1	1	1	1	1		0	0	1	0	1		0	0	0.05	1	1		0	0	2	0	1		0	0	0.07	1	1
	CA_C1423	-	dehydrogenase	#N/A			0	-0.321928	-0.584963		0	0	0		1	1	1	1	1		6	6	5	0	0		0.24	0.2	0.19	0	0		5	7	7	0	0		0.23	0.23	0.21	0	0
	CA_C1424	-	zinc-dependent hydrolase	#N/A			-0.121306	-0.401098	-0.140863		0	0	0		1	0.775207	1	1	1		65	113	48	0	0		0.62	0.67	0.55	0	0		71	145	55	0	0		0.64	0.73	0.56	0	0
	CA_C1425	dut	deoxyuridine 5'-triphosphate nucleotidohydrolase	cac00240,cac01100,cac01232			-0.507105	-0.176878	-0.256775		0	0	0		1	1	1	1	1		426	397	189	0	0		0.88	0.87	0.78	0	0		598	443	232	0	0		0.91	0.88	0.8	0	0
	CA_C1426	-	transcriptional regulator	#N/A			0	1	0		0	0	0		1	1	1	1	1		1	3	5	0	0		0.06	0.13	0.19	0	1		1	2	5	0	0		0.09	0.11	0.16	0	1
	CA_C1427	gabT	4-aminobutyrate aminotransferase	cac00250,cac00280,cac00310,cac00410,cac00640,cac00650,cac01100,cac01120			0	0	0.874469		0	0	0		1	1	1	1	1		4	4	13	0	0		0.19	0.15	0.33	0	0		4	4	8	0	0		0.21	0.17	0.22	0	0
	CA_C1428	-	hypothetical protein	#N/A			-0.486591	-0.241008	-0.652077		0	0	0		0.920053	1	1	1	1		200	32	17	0	0		0.8	0.43	0.37	0	0		283	36	30	0	0		0.84	0.47	0.44	0	0
	CA_C1429	galE	UDP-glucose 4-epimerase	cac00052,cac00520,cac00541,cac01100,cac01250			-0.257798	-0.189478	-0.0710831		0	0	0		1	1	1	1	1		318	252	369	0	0		0.85	0.8	0.86	0	0		379	269	399	0	0		0.87	0.82	0.87	0	0
	CA_C1430	-	sugar metabolism transcriptional regulator	#N/A			0.192645	0.0874628	0.395929		0	0	0		1	1	1	1	1		19	26	31	0	0		0.4	0.4	0.47	0	0		16	23	25	0	0		0.39	0.4	0.41	0	0
	CA_C1431	rpiA	ribose 5-phosphate isomerase	cac00030,cac01100,cac01110,cac01120,cac01200,cac01230			0	0.125531	0.241008		0	0	0		1	1	1	1	1		12	18	16	0	0		0.33	0.35	0.36	0	0		12	16	14	0	0		0.35	0.34	0.31	0	0
	CA_C1432	-	undecaprenyl pyrophosphate synthase related enzyme	cac00550,cac00900,cac01110			0.0489096	0.160465	0.321928		0	0	0		1	1	1	1	1		35	29	19	0	0		0.5	0.42	0.39	0	0		33	24	16	0	0		0.5	0.41	0.33	0	0
	CA_C1433	-	hypothetical protein	#N/A			0.561879	0.459432	-0.893085		0	0	0		1	1	1	1	1		38	96	8	0	0		0.52	0.64	0.25	0	0		24	67	17	0	0		0.45	0.58	0.34	0	0
	CA_C1434	-	alkaline phosphatase	cac00552,cac00561,cac01100			-0.0995357	-0.137504	0.0703893		0	0	0		1	1	1	1	1		32	14	26	0	0		0.48	0.31	0.44	0	0		35	15	27	0	0		0.51	0.34	0.43	0	0
	CA_C1435	-	S-adenosylmethionine-dependent methyltransferase	#N/A			-1	-0.459432	0.295456		-1	0	0		0.0248095	1	1	0	1		29	13	33	0	0		0.47	0.3	0.48	0	0		56	16	29	0	0		0.6	0.34	0.44	0	0
	CA_C1436	-	hypothetical protein	#N/A			0.387023	-0.440573	0.206451		0	0	0		1	1	1	1	1		19	21	38	0	0		0.4	0.37	0.51	0	0		15	26	35	0	0		0.38	0.42	0.47	0	0
	CA_C1437	-	ATPase AAA	#N/A			0.584963	-0.387023	0.0641303		0	0	0		1	1	1	1	1		45	20	29	0	0		0.55	0.37	0.46	0	0		30	22	30	0	0		0.49	0.39	0.44	0	0
	CA_C1438	-	hypothetical protein	#N/A			-0.137504	-0.169925	-0.229482		0	0	0		1	1	1	1	1		11	12	36	0	0		0.32	0.29	0.5	0	0		13	13	45	0	0		0.36	0.31	0.53	0	0
	CA_C1439	-	hypothetical protein	#N/A			-0.0874628	-0.530515	-0.0780025		0	0	0		1	1	1	1	1		17	14	44	0	0		0.39	0.31	0.53	0	0		19	19	51	0	0		0.42	0.37	0.55	0	0
	CA_C1440	-	hypothetical protein	#N/A			-0.321928	0	-0.36257		0	0	0		1	1	1	1	1		5	4	9	0	0		0.22	0.15	0.27	0	0		6	3	12	0	0		0.26	0.14	0.28	0	0
	CA_C1441	-	hypothetical protein	#N/A			0.192645	0.263034	-0.736966		0	0	0		1	1	1	1	1		17	10	19	0	0		0.39	0.26	0.39	0	0		16	8	34	0	0		0.39	0.25	0.47	0	0
	CA_C1443	-	hypothetical protein	#N/A			#NUM!	#NUM!	#NUM!		0	0	0		1	1	1	1	1		0	0	0	1	1		0	0	0	1	1		0	0	0	1	1		0	0	0	1	1
	CA_C1444	-	hypothetical protein	#N/A			-0.357552	0	-0.263034		0	0	0		1	1	1	1	1		37	16	13	0	0		0.52	0.33	0.33	0	0		47	15	16	0	0		0.56	0.34	0.33	0	0
	CA_C1445	-	hypothetical protein	#N/A			Mono-Only	#NUM!	#NUM!		0	0	0		1	1	1	1	1		1	0	0	0	1		0.06	0	0	1	1		1	0	1	0	1		0.09	0	0.03	1	1
	CA_C1446	-	hypothetical protein	#N/A			#NUM!	#NUM!	#NUM!		0	0	0		1	1	1	1	1		0	0	0	1	1		0	0	0	1	1		0	0	0	1	1		0	0	0	1	1
	CA_C1447	-	MDR-type permease	#N/A			0	0	-0.415037		0	0	0		1	1	1	1	1		5	4	4	0	0		0.22	0.15	0.17	0	0		4	3	5	0	0		0.21	0.14	0.16	0	0
	CA_C1448	tetP/tetQ	tetracycline resistance protein	#N/A			0	0.263034	-0.192645		0	0	0		1	1	1	1	1		7	10	8	0	0		0.26	0.26	0.25	0	0		7	7	11	0	0		0.27	0.23	0.27	0	0
	CA_C1449	-	hypothetical protein	#N/A			0.0740006	-1.19265	0.192645		0	-1.19265	0		1	0.0012206	1	0	1		75	30	30	0	0		0.64	0.42	0.46	0	0		66	64	27	0	0		0.63	0.58	0.43	0	0
	CA_C1450	-	alpha/beta hydrolase	#N/A			-0.040642	-0.280108	-0.125531		0	0	0		1	1	1	1	1		41	60	27	0	0		0.53	0.55	0.45	0	0		42	71	31	0	0		0.55	0.6	0.45	0	0
	CA_C1451	-	AraC family transcriptional regulator	#N/A			0.777608	-0.0931094	-0.206451		0	0	0		1	1	1	1	1		14	22	17	0	0		0.35	0.38	0.37	0	0		8	22	19	0	0		0.29	0.39	0.36	0	0
	CA_C1452	-	MDR-type permease	#N/A			-0.584963	0	-1		0	0	0		1	1	1	1	1		2	3	3	0	0		0.12	0.13	0.14	0	0		3	3	5	0	0		0.18	0.14	0.16	0	0
	CA_C1453	rbsB	ribose ABC transporter substrate-binding protein	cac02010,cac02030			0	-0.415037	0.106915		0	0	0		1	0.642527	1	1	1		13	39	52	0	0		0.34	0.46	0.56	0	0		13	49	50	0	0		0.36	0.53	0.54	0	0
	CA_C1454	-	membrane associated histidine kinase-like ATPase	#N/A			0	0.263034	-0.378512		0	0	0		1	1	1	1	1		2	9	13	0	0		0.12	0.25	0.33	0	0		2	8	17	0	0		0.14	0.25	0.34	0	0
	CA_C1455	-	two-component system regulatory protein	#N/A			0.415037	-0.137504	-0.176878		0	0	0		1	1	1	1	1		4	15	28	0	0		0.19	0.32	0.45	0	0		3	15	34	0	0		0.18	0.34	0.47	0	0
	CA_C1456	-	sugar-binding periplasmic protein	#N/A			0.321928	0	-0.289507		0	0	0		1	1	1	1	1		6	7	12	0	0		0.24	0.22	0.31	0	0		5	6	14	0	0		0.23	0.21	0.31	0	0
	CA_C1457	-	PTS system fructose(mannose)-specific transporter subunit IIA	cac00052,cac01100,cac02060			#NUM!	#NUM!	0		0	0	0		1	1	1	1	1		0	0	2	0	1		0	0	0.1	0	1		0	0	2	0	1		0	0	0.07	1	1
	CA_C1458	-	PTS system fructose(mannose)-specific transporter subunit IIB	#N/A			#NUM!	CC-Only	0		0	0	0		1	1	1	1	1		0	1	2	0	1		0	0.05	0.1	0	1		1	1	2	0	0		0.09	0.06	0.07	1	1
	CA_C1459	-	PTS system fructose(mannose)-specific transporter subunit IIC	#N/A			-0.415037	-1	-0.321928		0	0	0		1	1	1	1	1		3	3	5	0	0		0.16	0.13	0.19	0	0		5	5	6	0	0		0.23	0.19	0.18	0	0
	CA_C1460	-	PTS system fructose(mannose)-specific transporter subunit IID	#N/A			-1	-1	0		0	0	0		1	1	1	1	1		2	2	3	0	0		0.12	0.1	0.14	0	0		2	3	3	0	0		0.14	0.14	0.11	0	0
	CA_C1461	-	hypothetical protein	#N/A			0	CC-Only	0		0	0	0		1	1	1	1	1		2	2	2	0	0		0.12	0.1	0.1	0	0		1	0	3	0	1		0.09	0	0.11	0	1
	CA_C1462	-	levanase/invertase	cac00051			0	-0.584963	-0.263034		0	0	0		1	1	1	1	1		3	7	6	0	0		0.16	0.22	0.22	0	0		3	9	8	0	0		0.18	0.26	0.22	0	0
	CA_C1463	-	transcriptional regulator	#N/A			Mono-Only	0	0		0	0	0		1	1	1	1	1		1	1	2	0	0		0.06	0.05	0.1	0	1		1	1	2	0	0		0.09	0.06	0.07	1	1
	CA_C1464	-	UvrA-like protein	#N/A			-0.0280144	0.347923	0.530515		0	0	0		1	1	1	1	1		60	22	16	0	0		0.6	0.38	0.36	0	0		61	16	12	0	0		0.61	0.34	0.28	0	0
	CA_C1465	-	MarR family transcriptional regulator	#N/A			0.29956	0.263034	0.152003		0	0	0		1	1	1	1	1		37	8	12	0	0		0.52	0.24	0.31	0	0		31	8	12	0	0		0.5	0.25	0.28	0	0
	CA_C1466	-	hypothetical protein	#N/A			CC-Only	#NUM!	#NUM!		0	0	0		1	1	1	1	1		1	0	0	0	1		0.06	0	0	1	1		0	0	1	0	1		0	0	0.03	1	1
	CA_C1467	-	Lpr family transcriptional regulator	#N/A			0.0780025	0.353637	-0.135352		0	0	0		1	1	1	1	1		22	67	76	0	0		0.43	0.57	0.64	0	0		22	49	86	0	0		0.44	0.53	0.64	0	0
	CA_C1468	-	acetyltransferase	#N/A			0.106915	0.251539	-0.049753		0	0	0		1	1	1	1	1		32	72	71	0	0		0.48	0.58	0.62	0	0		31	59	76	0	0		0.5	0.56	0.62	0	0
	CA_C1469	-	iron-dependent transcription repressor	#N/A			0.17897	0.192645	-0.189034		0	0	0		1	1	1	1	1		68	115	124	0	0		0.63	0.67	0.71	0	0		62	98	146	0	0		0.61	0.66	0.73	0	0
	CA_C1470	-	2-hydroxy-6-oxo-6-phenylhexa-2	#N/A			#NUM!	#NUM!	#NUM!		#NUM!	#NUM!	#NUM!		0	0	0	0	0		0	0	0	1	1		0	0	0	1	1		0	0	0	1	1		0	0	0	1	1
	CA_C1471	arbA	ketopantoate reductase	#N/A			-0.191366	0	-0.357157		0	0	0		1	1	1	1	1		159	141	110	0	0		0.76	0.7	0.69	0	0		185	137	147	0	0		0.78	0.71	0.73	0	0
	CA_C1472	-	amino acid permease	#N/A			-0.306661	-0.459432	1.20645		0	0	0		1	1	1	1	1		45	12	37	0	0		0.55	0.29	0.5	0	0		54	15	17	0	0		0.59	0.34	0.34	0	0
	CA_C1473	-	proline/glycine betaine ABC transporter permease	cac02010			#NUM!	CC-Only	-1		0	0	0		1	1	1	1	1		0	1	1	0	1		0	0.05	0.05	1	1		0	0	3	0	1		0	0	0.11	0	1
	CA_C1474	-	proline/glycine betaine ABC transporter substrate-binding protein	cac02010			#NUM!	0	-0.584963		0	0	0		1	1	1	1	1		0	2	5	0	1		0	0.1	0.19	0	1		0	2	8	0	1		0	0.11	0.22	0	1
	CA_C1475	-	glycine/betaine ABC transporter ATPase	cac02010			-1	0	-0.36257		0	0	0		1	1	1	1	1		2	5	8	0	0		0.12	0.18	0.25	0	0		2	5	11	0	0		0.14	0.19	0.27	0	0
	CA_C1476	-	glycine/betaine ABC transporter permease	cac02010			0	0	-0.415037		0	0	0		1	1	1	1	1		4	3	4	0	0		0.19	0.13	0.17	0	0		4	3	5	0	0		0.21	0.14	0.16	0	0
	CA_C1477	-	hypothetical protein	#N/A			#NUM!	#NUM!	#NUM!		0	0	0		1	1	1	1	1		0	0	0	1	1		0	0	0	1	1		0	0	0	1	1		0	0	0	1	1
	CA_C1478	rpsD	30S ribosomal protein S4	cac03010			-0.371969	-0.943416	-1.16993		0	-0.943416	0		1	0.00121706	1	0	1		20	38	10	0	0		0.41	0.46	0.28	0	0		25	70	23	0	0		0.46	0.59	0.4	0	0
	CA_C1479	ilvE	branched-chain amino acid aminotransferase	cac00270,cac00280,cac00290,cac00770,cac01100,cac01110,cac01210,cac01230,cac01240			0.26904	-0.422537	0.398395		0	0	0		1	1	1	1	1		4744	2166	2084	0	0		0.98	0.97	0.97	0	0		3843	2845	1632	0	0		0.98	0.98	0.97	0	0
	CA_C1480	-	dehydrogenase	#N/A			0.422233	-0.578268	0.455679		0	0	0		1	0.424458	1	1	1		158	212	119	0	0		0.76	0.77	0.71	0	0		115	296	90	0	0		0.71	0.83	0.65	0	0
	CA_C1481	-	LysR family transcriptional regulator	#N/A			0.584963	-0.50696	0.125531		0	0	0		1	0.323759	1	1	1		29	27	14	0	0		0.47	0.41	0.34	0	0		19	37	15	0	0		0.42	0.47	0.32	0	0
	CA_C1482	-	hypothetical protein	#N/A			0.547488	-0.180572	0.169925		0	0	0		1	1	1	1	1		22	22	12	0	0		0.43	0.38	0.31	0	0		16	24	10	0	0		0.39	0.41	0.26	0	0
	CA_C1483	-	transcriptional regulator	#N/A			-0.0995357	0	0.321928		0	0	0		1	1	1	1	1		17	3	6	0	0		0.39	0.13	0.22	0	0		18	3	6	0	0		0.41	0.14	0.18	0	0
	CA_C1484	-	nitroreductase	#N/A			0.0287973	0.0339473	0.0551416		0	0	0		1	1	1	1	1		296	124	99	0	0		0.84	0.68	0.68	0	0		284	118	96	0	0		0.84	0.69	0.66	0	0
	CA_C1485	-	cell wall biosynthesis glycosyltransferase	#N/A			CC-Only	0	0		0	0	0		1	1	1	1	1		1	1	1	0	0		0.06	0.05	0.05	1	1		0	1	2	0	1		0	0.06	0.07	1	1
	CA_C1486	-	hypothetical protein	#N/A			0.321928	-0.263034	-0.459432		0	0	0		1	1	1	1	1		5	8	10	0	0		0.22	0.24	0.28	0	0		5	8	14	0	0		0.23	0.25	0.31	0	0
	CA_C1487	-	small acid-soluble spore protein Tlp	#N/A			#NUM!	#NUM!	Mono-Only		0	0	0		1	1	1	1	1		0	0	0	1	1		0	0	0	1	1		0	0	2	0	1		0	0	0.07	1	1
	CA_C1488	-	cell wall biosynthesis glycosyltransferase	#N/A			-0.231326	-0.0389941	0.227952		0	0	0		1	1	1	1	1		209	109	162	0	0		0.8	0.66	0.76	0	0		251	104	143	0	0		0.83	0.67	0.73	0	0
	CA_C1489	-	phosphatidic acid phosphatase	#N/A			-0.175367	-0.167457	0.187627		0	0	0		1	1	1	1	1		172	95	101	0	0		0.77	0.64	0.68	0	0		195	103	92	0	0		0.79	0.67	0.65	0	0
	CA_C1490	-	hypothetical protein	#N/A			0.338169	-0.152003	-0.430634		0	0	0		1	1	1	1	1		75	53	29	0	0		0.64	0.52	0.46	0	0		62	55	40	0	0		0.61	0.55	0.5	0	0
	CA_C1491	-	ATPase	#N/A			0.400538	-0.182864	0.106915		0	0	0		1	1	1	1	1		77	53	35	0	0		0.65	0.52	0.49	0	0		58	60	34	0	0		0.6	0.56	0.47	0	0
	CA_C1492	-	hypothetical protein	#N/A			-0.137504	0	0		0	0	0		1	1	1	1	1		12	12	5	0	0		0.33	0.29	0.19	0	0		13	13	5	0	0		0.36	0.31	0.16	0	0
	CA_C1495	-	dihydrofolate reductase	#N/A			0	0.222392	0		0	0	0		1	1	1	1	1		14	11	10	0	0		0.35	0.28	0.28	0	0		15	8	11	0	0		0.38	0.25	0.27	0	0
	CA_C1496	-	hypothetical protein	#N/A			0.263034	-0.328623	0.0824622		0	0	0		1	0.879404	1	1	1		21	64	45	0	0		0.42	0.56	0.54	0	0		18	75	44	0	0		0.41	0.61	0.52	0	0
	CA_C1497	-	hypothetical protein	#N/A			-0.465664	-0.0840643	0.13245		0	0	0		1	1	1	1	1		25	74	71	0	0		0.45	0.59	0.62	0	0		34	74	68	0	0		0.51	0.61	0.6	0	0
	CA_C1498	-	flavoprotein	#N/A			-1	0	0		0	0	0		1	1	1	1	1		1	1	2	0	0		0.06	0.05	0.1	0	1		2	1	2	0	0		0.14	0.06	0.07	0	1
	CA_C1499	-	A/G-specific adenine glycosylase	cac03410			0.463947	-0.0331669	-0.0931094		0	0	0		1	1	1	1	1		46	64	19	0	0		0.55	0.56	0.39	0	0		34	60	21	0	0		0.51	0.56	0.38	0	0
	CA_C1501	-	DNA-methyltransferase	cac00270,cac01100			-0.209453	0.22741	-0.040642		0	0	0		1	1	1	1	1		37	72	44	0	0		0.52	0.58	0.53	0	0		44	55	47	0	0		0.55	0.55	0.53	0	0
	CA_C1502	-	hypothetical protein	#N/A			-0.10188	-0.115477	0		0	0	0		1	1	1	1	1		49	107	55	0	0		0.56	0.66	0.57	0	0		51	106	57	0	0		0.58	0.67	0.56	0	0
	CA_C1504	-	MDR-type permease	#N/A			0.584963	0.0671142	0		0	0	0		1	1	1	1	1		10	33	18	0	0		0.31	0.44	0.38	0	0		7	29	18	0	0		0.27	0.43	0.35	0	0
	CA_C1505	-	hypothetical protein	#N/A			0.169925	-0.040642	-0.241008		0	0	0		1	1	1	1	1		21	52	28	0	0		0.42	0.52	0.45	0	0		19	51	34	0	0		0.42	0.54	0.47	0	0
	CA_C1506	phoP	response regulator	#N/A			0.415037	-0.115477	0.152003		0	0	0		1	1	1	1	1		13	18	12	0	0		0.34	0.35	0.31	0	0		11	19	12	0	0		0.33	0.37	0.28	0	0
	CA_C1507	phoR	sensory transduction histidine kinase	#N/A			0	0.415037	0		0	0	0		1	1	1	1	1		11	6	6	0	0		0.32	0.2	0.22	0	0		11	5	7	0	0		0.33	0.19	0.21	0	0
	CA_C1508	-	hypothetical protein	#N/A			#NUM!	#NUM!	#NUM!		0	0	0		1	1	1	1	1		0	0	0	1	1		0	0	0	1	1		0	0	1	0	1		0	0	0.03	1	1
	CA_C1509	-	RNA polymerase sigma subunit	#N/A			0.415037	0.36257	-0.192645		0	0	0		1	1	1	1	1		4	14	9	0	0		0.19	0.31	0.27	0	0		3	10	10	0	0		0.18	0.28	0.26	0	0
	CA_C1510	-	hypothetical protein	#N/A			0	0.321928	-0.321928		0	0	0		1	1	1	1	1		3	8	5	0	0		0.16	0.24	0.19	0	0		3	5	7	0	0		0.18	0.19	0.21	0	0
	CA_C1511	-	FNR-like catabolite gene activator protein	#N/A			0.0911479	-0.106915	0.192645		0	0	0		1	1	1	1	1		56	19	19	0	0		0.59	0.36	0.39	0	0		53	20	18	0	0		0.58	0.38	0.35	0	0
	CA_C1512	nirC	formate/nitrate transporter	#N/A			0	Mono-Only	0		0	0	0		1	1	1	1	1		1	1	3	0	0		0.06	0.05	0.14	0	1		1	2	3	0	0		0.09	0.11	0.11	0	1
	CA_C1513	asrA	anaerobic sulfite reductase Fe-S subunit	cac00920,cac01100,cac01120			0	0	-0.222392		0	0	0		1	1	1	1	1		1	4	7	0	0		0.06	0.15	0.24	0	1		1	5	9	0	0		0.09	0.19	0.24	0	1
	CA_C1514	asrB	anaerobic sulfite reductase subunit B	cac00920,cac01100,cac01120			-0.584963	0	-0.169925		0	0	0		1	1	1	1	1		2	9	10	0	0		0.12	0.25	0.28	0	0		3	8	12	0	0		0.18	0.25	0.28	0	0
	CA_C1515	asrC	anaerobic sulfite reduction subunit C	cac00920,cac01100,cac01120			-0.469485	-0.115477	-0.222392		0	0	0		1	1	1	1	1		15	17	16	0	0		0.37	0.34	0.36	0	0		20	18	18	0	0		0.43	0.36	0.35	0	0
	CA_C1516	-	response regulator	#N/A			0	-0.0931094	0.0588937		0	0	0		1	1	1	1	1		31	44	32	0	0		0.48	0.48	0.47	0	0		32	46	32	0	0		0.5	0.52	0.46	0	0
	CA_C1517	-	membrane associated sensory transduction histidine kinase	#N/A			-0.131245	-0.115477	-0.371969		0	0	0		1	1	1	1	1		23	18	22	0	0		0.43	0.35	0.41	0	0		27	19	29	0	0		0.47	0.37	0.44	0	0
	CA_C1518	-	ABC transporter ATPase	#N/A			-1	0	0		0	0	0		1	1	1	1	1		3	19	19	0	0		0.16	0.36	0.39	0	0		5	16	19	0	0		0.23	0.34	0.36	0	0
	CA_C1519	-	permease	#N/A			-0.415037	0.321928	-0.485427		0	0	0		1	1	1	1	1		4	8	7	0	0		0.19	0.24	0.24	0	0		5	5	9	0	0		0.23	0.19	0.24	0	0
	CA_C1520	-	hypothetical protein	#N/A			0	-0.584963	-0.415037		0	0	0		1	1	1	1	1		4	3	4	0	0		0.19	0.13	0.17	0	0		3	4	6	0	0		0.18	0.17	0.18	0	0
	CA_C1521	-	hypothetical protein	#N/A			-0.584963	-0.584963	-0.584963		0	0	0		1	1	1	1	1		2	4	3	0	0		0.12	0.15	0.14	0	0		3	4	4	0	0		0.18	0.17	0.14	0	0
	CA_C1522	-	small acid-soluble spore protein	#N/A			#NUM!	#NUM!	#NUM!		0	0	0		1	1	1	1	1		0	0	0	1	1		0	0	0	1	1		0	0	0	1	1		0	0	0	1	1
	CA_C1523	-	fructokinase	cac00051,cac00500,cac00520,cac01100,cac01110,cac01250			-0.471937	-0.531156	0.266075		0	0	0		1	0.561879	1	1	1		1795	253	235	0	0		0.96	0.8	0.81	0	0		2434	348	207	0	0		0.97	0.85	0.79	0	0
	CA_C1524	-	methyl-accepting chemotaxis-like protein	#N/A			CC-Only	0	1		0	0	0		1	1	1	1	1		1	2	2	0	0		0.06	0.1	0.1	0	1		0	1	2	0	1		0	0.06	0.07	1	1
	CA_C1525	-	hypothetical protein	#N/A			#NUM!	#NUM!	CC-Only		0	0	0		1	1	1	1	1		0	1	1	0	1		0	0.05	0.05	1	1		0	1	1	0	1		0	0.06	0.03	1	1
	CA_C1526	-	amidase	#N/A			-0.584963	0.222392	0.415037		0	0	0		1	1	1	1	1		14	21	10	0	0		0.35	0.37	0.28	0	0		21	17	7	0	0		0.43	0.35	0.21	0	0
	CA_C1527	-	spore germination protein GerKB	#N/A			#NUM!	#NUM!	#NUM!		0	0	0		1	1	1	1	1		0	0	0	1	1		0	0	0	1	1		0	0	0	1	1		0	0	0	1	1
	CA_C1529	-	glycosyl hydrolase	#N/A			#NUM!	#NUM!	0		0	0	0		1	1	1	1	1		0	1	1	0	1		0	0.05	0.05	1	1		0	0	1	0	1		0	0	0.03	1	1
	CA_C1530	lacY	galactoside permease	#N/A			#NUM!	#NUM!	#NUM!		0	0	0		1	1	1	1	1		0	0	0	1	1		0	0	0	1	1		0	0	0	1	1		0	0	0	1	1
	CA_C1531	-	hypothetical protein	#N/A			#NUM!	#NUM!	Mono-Only		0	0	0		1	1	1	1	1		0	0	1	0	1		0	0	0.05	1	1		0	0	3	0	1		0	0	0.11	0	1
	CA_C1532	-	ChW repeat-containing protein	#N/A			0	-0.910203	-0.346966		0	0	0		1	0.140407	1	1	1		28	338	939	0	0		0.47	0.84	0.94	0	0		29	622	1244	0	0		0.48	0.9	0.96	0	0
	CA_C1533	-	hypothetical protein	#N/A			0	-0.397335	-0.125531		0	0	0		1	0.883488	1	1	1		3	61	96	0	0		0.16	0.55	0.67	0	0		3	75	110	0	0		0.18	0.61	0.68	0	0
	CA_C1534	-	permease	#N/A			0.584963	0.777608	0.485427		0	0	0		1	1	1	1	1		3	18	9	0	0		0.16	0.35	0.27	0	0		2	10	7	0	0		0.14	0.28	0.21	0	0
	CA_C1535	-	ABC transporter ATPase	#N/A			0.584963	0.956931	0.347923		0	0	0		1	1	1	1	1		3	50	18	0	0		0.16	0.51	0.38	0	0		2	22	15	0	0		0.14	0.39	0.32	0	0
	CA_C1536	-	AcrR family transcriptional regulator	#N/A			0.584963	0.788496	0		0	0	0		1	1	1	1	1		4	28	6	0	0		0.19	0.41	0.22	0	0		2	16	7	0	0		0.14	0.34	0.21	0	0
	CA_C1537	-	hypothetical protein	#N/A			-0.387023	0	-0.289507		0	0	0		1	1	1	1	1		14	4	11	0	0		0.35	0.15	0.3	0	0		20	5	15	0	0		0.43	0.19	0.32	0	0
	CA_C1538	-	permease	#N/A			0	-0.241008	0		0	0	0		1	1	1	1	1		64	16	15	0	0		0.62	0.33	0.35	0	0		63	17	15	0	0		0.62	0.35	0.32	0	0
	CA_C1538a	-	hypothetical protein	#N/A			-0.0983892	-0.460071	-0.16946		0	0	0		1	0.431212	1	1	1		2548	291	421	0	0		0.97	0.82	0.88	0	0		2769	383	487	0	0		0.97	0.86	0.89	0	0
	CA_C1539	-	gamma-glutamylcysteine synthetase	cac00270,cac00480,cac01100,cac01240			0.0544478	0.0183785	-0.0500407		0	0	0		1	1	1	1	1		32	120	107	0	0		0.48	0.68	0.69	0	0		30	105	113	0	0		0.49	0.67	0.69	0	0
	CA_C1540	-	hypothetical protein	#N/A			-0.00882385	-0.28273	-0.289697		0	0	0		1	1	1	1	1		548	1433	858	0	0		0.9	0.96	0.93	0	0		565	1664	1101	0	0		0.9	0.96	0.95	0	0
	CA_C1541	-	hypothetical protein	#N/A			-0.415037	0	-0.584963		0	0	0		1	1	1	1	1		4	3	6	0	0		0.19	0.13	0.22	0	0		4	3	8	0	0		0.21	0.14	0.22	0	0
	CA_C1542	-	hypothetical protein	#N/A			0.0101372	-0.219781	0.209992		0	0	0		1	1	1	1	1		1828	115	311	0	0		0.97	0.67	0.85	0	0		1811	129	276	0	0		0.96	0.7	0.83	0	0
	CA_C1543	-	lactate dehydrogenase	#N/A			0.527247	-0.211107	-0.126377		0	0	0		1	1	1	1	1		57	246	179	0	0		0.59	0.8	0.77	0	0		39	261	203	0	0		0.53	0.81	0.78	0	0
	CA_C1544	-	cytidine deaminase	cac00240,cac01100,cac01232			0.621488	-0.178903	-0.0333972		0	0	0		0.776363	1	1	1	1		115	530	534	0	0		0.71	0.89	0.9	0	0		76	554	568	0	0		0.65	0.9	0.9	0	0
	CA_C1545	deoC	deoxyribose-phosphate aldolase	cac00030,cac01100			0.857981	-0.145263	-0.0442703		0	0	0		1	1	1	1	1		34	350	439	0	0		0.5	0.85	0.88	0	0		19	355	468	0	0		0.42	0.85	0.89	0	0
	CA_C1546	deoA	pyrimidine-nucleoside phosphorylase	cac00240,cac01100,cac01232			0.400538	-0.239609	-0.104066		0	0	0		1	1	1	1	1		151	1057	1075	0	0		0.75	0.94	0.94	0	0		113	1197	1202	0	0		0.71	0.95	0.95	0	0
	CA_C1547	trxA	thioredoxin	#N/A			-0.61891	1.36839	-0.823122		0	1.36839	0		0.719796	0.000886499	1	0	1		35	596	16	0	0		0.5	0.9	0.36	0	0		51	238	30	0	0		0.58	0.8	0.44	0	0
	CA_C1548	trxB	thioredoxin reductase	cac00450			-0.584963	1.17177	-0.788496		0	1.17177	0		0.724863	0.0153065	1	0	1		20	278	14	0	0		0.41	0.82	0.34	0	0		29	123	25	0	0		0.48	0.7	0.41	0	0
	CA_C1549	bsaA	glutathione peroxidase	cac00480,cac01100			-0.0780025	0.779135	-0.718818		0	0	0		1	0.563492	0.597241	1	1		174	554	60	0	0		0.78	0.89	0.59	0	0		184	338	101	0	0		0.78	0.84	0.67	0	0
	CA_C1550	-	methionine sulfoxide reductase B	#N/A			-0.222392	-0.643856	0		0	0	0		1	0.12627	1	1	1		14	24	17	0	0		0.35	0.39	0.37	0	0		16	35	19	0	0		0.39	0.47	0.36	0	0
	CA_C1551	-	nitroreductase	#N/A			0.592825	-0.197037	0.460004		0	0	0		0.944229	1	1	1	1		111	521	384	0	0		0.7	0.89	0.87	0	0		70	585	288	0	0		0.64	0.9	0.83	0	0
	CA_C1552	-	response regulator	#N/A			-0.263034	-0.0489096	-0.115477		0	0	0		1	1	1	1	1		6	43	76	0	0		0.24	0.48	0.64	0	0		7	41	85	0	0		0.27	0.49	0.64	0	0
	CA_C1553	-	sensory transduction histidine kinase	#N/A			0	0.0418202	0.0213737		0	0	0		1	1	1	1	1		8	52	85	0	0		0.28	0.52	0.65	0	0		8	47	86	0	0		0.29	0.52	0.64	0	0
	CA_C1554	-	heavy metal-binding domain-containing protein	#N/A			0.180572	-0.152003	0.222392		0	0	0		1	1	1	1	1		20	26	35	0	0		0.41	0.4	0.49	0	0		17	29	30	0	0		0.4	0.43	0.44	0	0
	CA_C1555	-	flagellin	cac02020,cac02040			0.678072	-0.152003	0		0	0	0		1	1	1	1	1		10	13	6	0	0		0.31	0.3	0.22	0	0		6	14	6	0	0		0.26	0.33	0.18	0	0
	CA_C1556	-	chitinase	#N/A			1	#NUM!	-1		0	0	0		1	1	1	1	1		2	1	1	0	0		0.12	0.05	0.05	0	1		1	1	2	0	0		0.09	0.06	0.07	1	1
	CA_C1557	-	acetyltransferase	#N/A			0.0207586	0.0418202	0.245112		0	0	0		1	1	1	1	1		79	53	40	0	0		0.65	0.52	0.52	0	0		81	48	36	0	0		0.66	0.52	0.48	0	0
	CA_C1558	-	ABC transporter ATPase	#N/A			-0.169925	0	0		0	0	0		1	1	1	1	1		19	15	14	0	0		0.4	0.32	0.34	0	0		21	13	14	0	0		0.43	0.31	0.31	0	0
	CA_C1559	-	transcriptional regulator	#N/A			-0.53842	-0.432959	0.129283		0	0	0		0.731663	0.493982	1	1	1		302	58	44	0	0		0.84	0.54	0.53	0	0		417	74	41	0	0		0.88	0.61	0.51	0	0
	CA_C1560	-	hypothetical protein	#N/A			-1.83551	-0.387023	0		-1.83551	0	0		7.0022e-11	1	1	0	1		351	20	7	0	0		0.86	0.37	0.24	0	0		1165	23	9	0	0		0.95	0.4	0.24	0	0
	CA_C1561	-	cell wall biosynthesis glycosyltransferase	#N/A			-1.67807	0	Mono-Only		0	0	0		1	1	1	1	1		6	2	1	0	0		0.24	0.1	0.05	0	1		18	3	2	0	0		0.41	0.14	0.07	0	1
	CA_C1562	-	hypothetical protein	#N/A			-1.37851	-0.584963	-1		0	0	0		1	1	1	1	1		5	4	1	0	0		0.22	0.15	0.05	0	1		14	4	3	0	0		0.37	0.17	0.11	0	0
	CA_C1563	-	hypothetical protein	#N/A			-1.58496	0	CC-Only		0	0	0		1	1	1	1	1		2	3	1	0	0		0.12	0.13	0.05	0	1		7	3	1	0	0		0.27	0.14	0.03	0	1
	CA_C1564	-	Closely related to alginate O-acetylation protein (algI)	#N/A			-1.22239	0	0		0	0	0		1	1	1	1	1		4	3	1	0	0		0.19	0.13	0.05	0	1		8	3	2	0	0		0.29	0.14	0.07	0	1
	CA_C1565	-	hypothetical protein	#N/A			-1.80735	Mono-Only	#NUM!		0	0	0		1	1	1	1	1		2	1	0	0	1		0.12	0.05	0	0	1		8	1	1	0	0		0.29	0.06	0.03	0	1
	CA_C1566	-	diguanylate cyclase/phosphodiesterase	#N/A			-1.58496	CC-Only	Mono-Only		0	0	0		1	1	1	1	1		4	2	1	0	0		0.19	0.1	0.05	0	1		13	1	2	0	0		0.36	0.06	0.07	0	1
	CA_C1567	-	hypothetical protein	#N/A			-1.16993	CC-Only	#NUM!		0	0	0		1	1	1	1	1		5	1	1	0	0		0.22	0.05	0.05	0	1		11	0	0	0	1		0.33	0	0	0	1
	CA_C1568	-	diguanylate cyclase/phosphodiesterase	#N/A			0.0547059	-0.106915	-0.232977		0	0	0		1	1	1	1	1		242	187	121	0	0		0.82	0.75	0.71	0	0		242	198	147	0	0		0.82	0.77	0.73	0	0
	CA_C1569	-	MarR family transcriptional regulator	#N/A			0.338802	-0.0931094	-0.263034		0	0	0		1	1	1	1	1		54	21	7	0	0		0.58	0.37	0.24	0	0		39	22	8	0	0		0.53	0.39	0.22	0	0
	CA_C1570	bsaA	glutathione peroxidase	cac00480,cac01100			-1.09657	1.04532	-0.459432		-1.09657	0	0		0.0123463	0.0830956	1	0	1		219	416	30	0	0		0.81	0.87	0.46	0	0		493	204	42	0	0		0.89	0.77	0.51	0	0
	CA_C1571	-	glutathione peroxidase	cac00480,cac01100			-1.02704	1.14487	-0.476438		-1.02704	1.14487	0		0.0320422	0.0238187	1	0	1		212	445	29	0	0		0.8	0.88	0.46	0	0		448	202	41	0	0		0.88	0.77	0.51	0	0
	CA_C1572	-	fructose-1	cac00010,cac00030,cac00051,cac00680,cac01100,cac01110,cac01120			#NUM!	#NUM!	#NUM!		#NUM!	#NUM!	#NUM!		0	0	0	0	0		0	0	0	1	1		0	0	0	1	1		0	0	0	1	1		0	0	0	1	1
	CA_C1573	-	hypothetical protein	#N/A			-0.195551	0.237039	-0.115477		0	0	0		1	1	1	1	1		71	48	30	0	0		0.63	0.5	0.46	0	0		82	39	34	0	0		0.66	0.48	0.47	0	0
	CA_C1574	-	NAD-dependent 4-hydroxybutyrate dehydrogenase	cac00650,cac01100,cac01200			-0.284453	0.118644	-0.186413		0	0	0		1	1	1	1	1		91	57	36	0	0		0.67	0.53	0.5	0	0		110	48	43	0	0		0.71	0.52	0.52	0	0
	CA_C1575	-	hypothetical protein	#N/A			-1.22239	0.415037	-1.22239		0	0	0		1	1	1	1	1		3	6	4	0	0		0.16	0.2	0.17	0	0		8	5	9	0	0		0.29	0.19	0.24	0	0
	CA_C1576	-	oxidoreductase	#N/A			-0.0317089	-0.29956	-0.206451		0	0	0		1	1	1	1	1		53	20	17	0	0		0.58	0.37	0.37	0	0		53	22	19	0	0		0.58	0.39	0.36	0	0
	CA_C1577	-	hypothetical protein	#N/A			0.120294	-0.420843	-0.13493		0	0	0		1	0.592151	1	1	1		115	90	62	0	0		0.71	0.63	0.6	0	0		106	115	71	0	0		0.7	0.69	0.6	0	0
	CA_C1578	-	transcriptional regulator	#N/A			0.103093	-0.321928	-0.321928		0	0	0		1	1	1	1	1		35	5	6	0	0		0.5	0.18	0.22	0	0		31	7	6	0	0		0.5	0.23	0.18	0	0
	CA_C1579	-	methyl-accepting chemotaxis-like protein	#N/A			-0.192645	0.338802	-0.328054		0	0	0		1	1	1	1	1		41	65	59	0	0		0.53	0.56	0.59	0	0		46	46	79	0	0		0.56	0.52	0.63	0	0
	CA_C1580	-	hypothetical protein	#N/A			-0.40439	0.526748	-0.343484		0	0	0		1	1	1	1	1		76	134	119	0	0		0.65	0.69	0.71	0	0		105	79	160	0	0		0.7	0.62	0.74	0	0
	CA_C1581	-	response regulator	#N/A			0.415037	-0.321928	-1		0	0	0		1	1	1	1	1		9	6	3	0	0		0.29	0.2	0.14	0	0		8	7	5	0	0		0.29	0.23	0.16	0	0
	CA_C1582	-	membrane associated histidine kinase-like ATPase	#N/A			0.111031	-0.0824622	-0.289507		0	0	0		1	1	1	1	1		30	24	11	0	0		0.48	0.39	0.3	0	0		30	26	14	0	0		0.49	0.42	0.31	0	0
	CA_C1583	-	P-loop ATPase	#N/A			0.438594	0.269187	0.176878		0	0	0		1	1	1	1	1		3212	271	97	0	0		0.98	0.81	0.67	0	0		2277	213	89	0	0		0.97	0.78	0.65	0	0
	CA_C1584	-	ribonuclease Z	#N/A			-0.141661	-0.40691	-0.201634		0	0	0		1	0.917893	1	1	1		143	130	75	0	0		0.74	0.69	0.63	0	0		161	164	89	0	0		0.76	0.74	0.65	0	0
	CA_C1585	-	MDR-type permease	#N/A			0	0	0.192645		0	0	0		1	1	1	1	1		32	7	20	0	0		0.48	0.22	0.4	0	0		33	7	18	0	0		0.5	0.23	0.35	0	0
	CA_C1586	-	hypothetical protein	#N/A			0.36257	0.123735	0.131245		0	0	0		1	1	1	1	1		62	106	86	0	0		0.61	0.66	0.65	0	0		49	93	82	0	0		0.57	0.65	0.63	0	0
	CA_C1587	-	camphor resistance protein CrcB	#N/A			0.36257	0.173332	0.269187		0	0	0		1	1	1	1	1		41	76	58	0	0		0.53	0.59	0.58	0	0		33	65	51	0	0		0.5	0.58	0.55	0	0
	CA_C1588	-	LysR family transcriptional regulator	#N/A			-0.321928	-0.485427	0.485427		0	0	0		1	1	1	1	1		19	8	9	0	0		0.4	0.24	0.27	0	0		23	10	7	0	0		0.45	0.28	0.21	0	0
	CA_C1589	malS	malate dehydrogenase	cac00620,cac01200,cac02020			-1.34104	-0.787006	-0.723482		-1.34104	0	0		0.0152955	0.0776237	0.725822	0	1		124	72	53	0	0		0.72	0.58	0.57	0	0		320	124	90	0	0		0.85	0.7	0.65	0	0
	CA_C1590	-	2-oxoglutarate/malate translocator	#N/A			-1.5536	-0.657112	-1.9542		-1.5536	0	0		3.21179e-07	0.13441	1	0	1		37	36	9	0	0		0.52	0.45	0.27	0	0		111	58	40	0	0		0.71	0.56	0.5	0	0
	CA_C1591	-	hypothetical protein	#N/A			0.584963	0	-1		0	0	0		1	1	1	1	1		4	3	2	0	0		0.19	0.13	0.1	0	0		2	3	2	0	0		0.14	0.14	0.07	0	1
	CA_C1592	-	permease	#N/A			#NUM!	0	-1		0	0	0		1	1	1	1	1		0	2	2	0	1		0	0.1	0.1	0	1		0	1	2	0	1		0	0.06	0.07	1	1
	CA_C1593	-	surface adhesin A	cac02010			0.554589	0.137504	0		0	0	0		1	1	1	1	1		55	32	21	0	0		0.59	0.43	0.41	0	0		37	27	22	0	0		0.52	0.42	0.39	0	0
	CA_C1594	rpsD	30S ribosomal protein S4	cac03010			#NUM!	#NUM!	Mono-Only		0	0	0		1	1	1	1	1		1	0	0	0	1		0.06	0	0	1	1		0	0	1	0	1		0	0	0.03	1	1
	CA_C1595	-	XerC/XerD family integrase/recombinase	#N/A			-0.0544478	-0.192645	-0.234465		0	0	0		1	1	1	1	1		117	11	22	0	0		0.71	0.28	0.41	0	0		127	11	27	0	0		0.73	0.29	0.43	0	0
	CA_C1596	malS	malate dehydrogenase	cac00620,cac01200,cac02020			-1.24936	-0.708951	-0.605721		-1.24936	0	0		0.0350945	0.17009	1	0	1		125	74	58	0	0		0.72	0.59	0.58	0	0		303	119	89	0	0		0.85	0.69	0.65	0	0
	CA_C1599	-	hypothetical protein	#N/A			0.0962153	0.0995357	0		0	0	0		1	1	1	1	1		36	22	14	0	0		0.51	0.38	0.34	0	0		34	19	14	0	0		0.51	0.37	0.31	0	0
	CA_C1600	-	methyl-accepting chemotaxis-like protein	#N/A			-0.0588937	0.173332	-0.237039		0	0	0		1	1	1	1	1		28	80	36	0	0		0.47	0.6	0.5	0	0		29	63	44	0	0		0.48	0.57	0.52	0	0
	CA_C1601	-	methyl-accepting chemotaxis-like protein	#N/A			-0.25634	0.231326	-0.311944		0	0	0		1	1	1	1	1		42	81	37	0	0		0.54	0.61	0.5	0	0		50	62	47	0	0		0.57	0.57	0.53	0	0
	CA_C1602	-	diverged CheY-domain-containing protein	#N/A			1.32193	-0.917538	-0.584963		0	0	0		1	1	1	1	1		13	13	5	0	0		0.34	0.3	0.19	0	0		5	24	8	0	0		0.23	0.41	0.22	0	0
	CA_C1603	-	hypothetical protein	#N/A			0.119299	-0.988685	-1.22239		0	-0.988685	-1.22239		1	0.00102928	0.00620641	0	1		218	93	52	0	0		0.81	0.63	0.56	0	0		202	181	121	0	0		0.79	0.76	0.7	0	0
	CA_C1604	mgsA	methylglyoxal synthase	cac00640,cac01100,cac01120			-0.20482	0.0278119	-0.321928		0	0	0		1	1	1	1	1		133	612	338	0	0		0.73	0.9	0.86	0	0		156	567	446	0	0		0.76	0.9	0.89	0	0
	CA_C1605	arbA	ketopantoate reductase	#N/A			0.0798533	0.138923	0.210679		0	0	0		1	1	1	1	1		151	443	230	0	0		0.75	0.87	0.81	0	0		143	380	207	0	0		0.75	0.86	0.79	0	0
	CA_C1606	-	hypothetical protein	#N/A			0.289507	0.341037	-0.415037		0	0	0		1	1	1	1	1		14	28	15	0	0		0.35	0.41	0.35	0	0		10	21	21	0	0		0.32	0.38	0.38	0	0
	CA_C1607	-	hypothetical protein	#N/A			0.304855	0.25634	-0.169925		0	0	0		1	1	1	1	1		25	63	30	0	0		0.45	0.56	0.46	0	0		20	50	35	0	0		0.43	0.53	0.47	0	0
	CA_C1608	-	HIT family hydrolase	#N/A			0.0848889	-0.0874628	-0.478047		0	0	0		1	1	1	1	1		82	47	35	0	0		0.66	0.5	0.49	0	0		77	48	49	0	0		0.65	0.52	0.54	0	0
	CA_C1609	-	Zn-finger containing protein	#N/A			0.327575	0.0306968	0.0780025		0	0	0		1	1	1	1	1		151	278	167	0	0		0.75	0.82	0.76	0	0		118	251	164	0	0		0.72	0.81	0.75	0	0
	CA_C1610	brnQ	branched-chain amino acid permease	#N/A			0.148863	0	-0.777608		0	0	0		1	1	1	1	1		61	14	8	0	0		0.61	0.31	0.25	0	0		53	14	16	0	0		0.58	0.33	0.33	0	0
	CA_C1613	-	multidrug/protein/lipid ABC transporter membrane ATPase	#N/A			-1.07505	-0.0424353	-0.0356239		0	0	0		0.120186	1	1	1	1		115	99	99	0	0		0.71	0.64	0.68	0	0		250	97	107	0	0		0.82	0.66	0.68	0	0
	CA_C1614	-	glycosyltransferase	#N/A			1	0	0		0	0	0		1	1	1	1	1		4	3	1	0	0		0.19	0.13	0.05	0	1		3	3	1	0	0		0.18	0.14	0.03	0	1
	CA_C1615	-	glycosyltransferase	#N/A			#NUM!	#NUM!	#NUM!		0	0	0		1	1	1	1	1		0	1	0	0	1		0	0.05	0	1	1		0	0	1	0	1		0	0	0.03	1	1
	CA_C1616	-	hypothetical protein	#N/A			#NUM!	#NUM!	Mono-Only		0	0	0		1	1	1	1	1		0	0	0	1	1		0	0	0	1	1		0	0	1	0	1		0	0	0.03	1	1
	CA_C1617	-	hypothetical protein	#N/A			-0.584963	0	-1.078		0	0	0		1	1	1	1	1		11	7	11	0	0		0.32	0.22	0.3	0	0		18	8	25	0	0		0.41	0.25	0.41	0	0
	CA_C1618	-	hypothetical protein	#N/A			0.117039	-0.584963	-0.269187		0	0	0		1	0.210848	1	1	1		693	311	289	0	0		0.92	0.83	0.84	0	0		662	465	360	0	0		0.91	0.88	0.86	0	0
	CA_C1619	-	hypothetical protein	#N/A			0.18893	-0.195256	-0.286304		0	0	0		1	1	1	1	1		309	99	103	0	0		0.85	0.64	0.68	0	0		285	109	129	0	0		0.84	0.68	0.71	0	0
	CA_C1620	-	small acid-soluble spore protein	#N/A			-0.625934	-0.63743	-1.32193		0	0	0		0.645656	1	1	1	1		95	12	5	0	0		0.68	0.29	0.19	0	0		147	19	14	0	0		0.75	0.37	0.31	0	0
	CA_C1621	-	Fe-S oxidoreductase	#N/A			0.294061	-0.253448	-0.214594		0	0	0		1	1	1	1	1		162	444	132	0	0		0.76	0.88	0.72	0	0		133	503	161	0	0		0.74	0.89	0.75	0	0
	CA_C1622	-	pyridoxamine kinase	cac00750,cac01100,cac01240			0.185556	-0.0255351	-0.0300572		0	0	0		1	1	1	1	1		67	328	118	0	0		0.63	0.84	0.71	0	0		59	310	125	0	0		0.6	0.83	0.7	0	0
	CA_C1623	-	hypothetical protein	#N/A			0.358454	0.0345572	-0.276331		0	0	0		1	1	1	1	1		56	248	114	0	0		0.59	0.8	0.7	0	0		46	220	144	0	0		0.56	0.79	0.73	0	0
	CA_C1624	-	hypothetical protein	#N/A			0.16665	0.162939	-0.602929		0	0	0		1	1	1	1	1		62	305	167	0	0		0.61	0.83	0.76	0	0		57	249	271	0	0		0.6	0.8	0.83	0	0
	CA_C1625	-	phosphoserine phosphatase	#N/A			0.137504	0.360176	-0.0671142		0	0	0		1	1	1	1	1		25	128	52	0	0		0.45	0.69	0.56	0	0		23	89	58	0	0		0.45	0.64	0.57	0	0
	CA_C1626	-	glycerol dehydrogenase	cac00564,cac01110			0.190684	0.111317	-0.0131754		0	0	0		1	1	1	1	1		121	295	136	0	0		0.71	0.83	0.73	0	0		107	255	143	0	0		0.7	0.81	0.73	0	0
	CA_C1627	gyrB	DNA topoisomerase IV subunit B	#N/A			0.060121	0.0473057	0.292782		0	0	0		1	1	1	1	1		57	93	122	0	0		0.59	0.63	0.71	0	0		55	83	104	0	0		0.59	0.63	0.67	0	0
	CA_C1628	gyrA	DNA topoisomerase IV subunit A	#N/A			0.121991	0.201634	0.040642		0	0	0		1	1	1	1	1		42	34	45	0	0		0.54	0.44	0.54	0	0		39	27	46	0	0		0.53	0.42	0.53	0	0
	CA_C1629	-	intracellular protease/amidase	#N/A			0.366428	0.107915	-0.0874628		0	0	0		1	1	1	1	1		365	324	180	0	0		0.86	0.84	0.77	0	0		292	280	198	0	0		0.84	0.82	0.78	0	0
	CA_C1630	-	zinc-dependent peptidase	#N/A			-0.263034	0.443607	0.283793		0	0	0		1	1	1	1	1		23	53	35	0	0		0.43	0.52	0.49	0	0		27	34	30	0	0		0.47	0.46	0.44	0	0
	CA_C1631	-	biotin synthase	cac00780,cac01100,cac01240			-0.233672	0.0759489	0		0	0	0		1	1	1	1	1		105	57	51	0	0		0.7	0.53	0.56	0	0		124	51	52	0	0		0.73	0.54	0.55	0	0
	CA_C1632	-	endonuclease IV	cac03410			0.321928	-0.192645	0.222392		0	0	0		1	1	1	1	1		42	10	8	0	0		0.54	0.26	0.25	0	0		32	11	8	0	0		0.5	0.29	0.22	0	0
	CA_C1633	-	bacterioferritin family protein	#N/A			0.415037	0	-1		0	0	0		1	1	1	1	1		5	4	1	0	0		0.22	0.15	0.05	0	1		4	4	2	0	0		0.21	0.17	0.07	0	1
	CA_C1634	-	flagellin	cac02020,cac02040			-0.347853	-0.400538	0.139551		0	0	0		1	0.854125	1	1	1		1763	221	175	0	0		0.96	0.78	0.76	0	0		2101	280	166	0	0		0.97	0.82	0.75	0	0
	CA_C1635	-	hypothetical protein	#N/A			-0.481406	-0.402098	-0.0489096		0	0	0		1	0.687397	1	1	1		179	41	36	0	0		0.78	0.47	0.5	0	0		249	52	39	0	0		0.82	0.54	0.49	0	0
	CA_C1636	-	hypothetical protein	#N/A			0.111031	-0.214125	0.217418		0	0	0		1	1	1	1	1		96	261	240	0	0		0.68	0.81	0.81	0	0		86	281	212	0	0		0.67	0.82	0.79	0	0
	CA_C1637	-	hypothetical protein	#N/A			-0.0356239	-0.304153	-0.198736		0	0	0		1	1	1	1	1		90	290	401	0	0		0.67	0.82	0.87	0	0		93	342	475	0	0		0.68	0.85	0.89	0	0
	CA_C1638	-	hypothetical protein	#N/A			-0.23816	-0.31895	0.157541		0	0	0		1	0.884715	1	1	1		90	293	396	0	0		0.67	0.83	0.87	0	0		105	335	372	0	0		0.7	0.84	0.86	0	0
	CA_C1641	-	ankyrin repeat-containing protein	#N/A			0.0267173	0.27208	-0.0223678		0	0	0		1	1	1	1	1		125	95	80	0	0		0.72	0.64	0.64	0	0		126	73	85	0	0		0.73	0.6	0.64	0	0
	CA_C1643	-	hypothetical protein	#N/A			0.584963	0	-0.584963		0	0	0		1	1	1	1	1		3	3	2	0	0		0.16	0.13	0.1	0	0		3	2	4	0	0		0.18	0.11	0.14	0	0
	CA_C1644	-	hypothetical protein	#N/A			0	-0.192645	-0.36257		0	0	0		1	1	1	1	1		8	10	10	0	0		0.28	0.26	0.28	0	0		8	11	11	0	0		0.29	0.29	0.27	0	0
	CA_C1645	-	ankyrin repeat-containing protein	#N/A			1	-0.321928	-0.321928		0	0	0		1	1	1	1	1		2	6	6	0	0		0.12	0.2	0.22	0	0		2	6	7	0	0		0.14	0.21	0.21	0	0
	CA_C1646	-	hypothetical protein	#N/A			0.321928	-0.222392	0.192645		0	0	0		1	1	1	1	1		6	18	10	0	0		0.24	0.35	0.28	0	0		4	19	9	0	0		0.21	0.37	0.24	0	0
	CA_C1647	-	hypothetical protein	#N/A			0	0	0		0	0	0		1	1	1	1	1		4	6	3	0	0		0.19	0.2	0.14	0	0		3	5	3	0	0		0.18	0.19	0.11	0	0
	CA_C1648	-	hypothetical protein	#N/A			0	0	-0.321928		0	0	0		1	1	1	1	1		3	6	5	0	0		0.16	0.2	0.19	0	0		4	6	6	0	0		0.21	0.21	0.18	0	0
	CA_C1649	-	hypothetical protein	#N/A			0	0	-0.321928		0	0	0		1	1	1	1	1		2	6	6	0	0		0.12	0.2	0.22	0	0		2	5	6	0	0		0.14	0.19	0.18	0	0
	CA_C1651	-	GTPase	#N/A			-0.163499	-0.360176	0.177787		0	0	0		1	1	1	1	1		119	100	86	0	0		0.71	0.64	0.65	0	0		129	117	78	0	0		0.73	0.69	0.62	0	0
	CA_C1652	aspA	aspartate ammonia-lyase	cac00250,cac01100			-0.342888	-0.21864	0.149378		0	0	0		1	1	1	1	1		48	81	75	0	0		0.56	0.61	0.63	0	0		60	88	70	0	0		0.61	0.64	0.6	0	0
	CA_C1653	-	cell wall biosynthesis glycosyltransferase	cac01100			-0.137504	-0.415037	-0.321928		0	0	0		1	1	1	1	1		11	8	15	0	0		0.32	0.24	0.35	0	0		13	11	18	0	0		0.36	0.29	0.35	0	0
	CA_C1654	-	Zn-dependent metalloprotease	#N/A			-0.222392	-0.115477	-0.378512		0	0	0		1	1	1	1	1		14	17	25	0	0		0.35	0.34	0.43	0	0		17	18	34	0	0		0.4	0.36	0.47	0	0
	CA_C1655	purQ/purL	bifunctional phosphoribosylformylglycinamidine synthase	cac00230,cac01100,cac01110			0.493282	0.473371	-1.12029		0	0	0		1	1	1	1	1		504	214	29	0	0		0.89	0.77	0.46	0	0		356	140	67	0	0		0.86	0.72	0.59	0	0
	CA_C1656	-	hypothetical protein	#N/A			-0.339692	-0.423916	-0.310849		0	0	0		1	0.822691	1	1	1		553	344	226	0	0		0.9	0.85	0.81	0	0		655	447	290	0	0		0.91	0.88	0.84	0	0
	CA_C1657	-	hypothetical protein	#N/A			-0.0874628	-0.246161	0.0565835		0	0	0		1	1	1	1	1		19	64	33	0	0		0.4	0.56	0.48	0	0		19	69	33	0	0		0.42	0.59	0.46	0	0
	CA_C1658	-	phospholipase D	#N/A			0.0565835	-0.125531	-0.456378		0	0	0		1	1	1	1	1		30	96	54	0	0		0.48	0.64	0.57	0	0		29	98	77	0	0		0.48	0.66	0.62	0	0
	CA_C1660	-	butyrate kinase	cac00650,cac01100			0	0	-0.736966		0	0	0		1	1	1	1	1		4	2	3	0	0		0.19	0.1	0.14	0	0		5	2	6	0	0		0.23	0.11	0.18	0	0
	CA_C1661	-	nucleic acid binding protein	#N/A			-0.159724	-0.316857	-0.189602		0	0	0		1	0.961633	1	1	1		462	250	222	0	0		0.88	0.8	0.8	0	0		533	299	265	0	0		0.9	0.83	0.82	0	0
	CA_C1662	-	hypothetical protein	#N/A			-0.321928	0	0		0	0	0		1	1	1	1	1		4	2	5	0	0		0.19	0.1	0.19	0	0		6	2	6	0	0		0.26	0.11	0.18	0	0
	CA_C1663	-	hypothetical protein	#N/A			0	0	-0.584963		0	0	0		1	1	1	1	1		5	2	5	0	0		0.22	0.1	0.19	0	0		6	2	8	0	0		0.26	0.11	0.22	0	0
	CA_C1664	glgP	glycogen phosphorylase	cac00500,cac01100,cac01110			0	-0.459432	0.451379		0	0	0		1	1	1	1	1		2	24	83	0	0		0.12	0.39	0.65	0	0		1	31	63	0	0		0.09	0.45	0.58	0	1
	CA_C1665	-	amidohydrolase	#N/A			0.0641303	-0.352302	0.163499		0	0	0		1	0.794255	1	1	1		26	69	34	0	0		0.45	0.57	0.48	0	0		25	83	33	0	0		0.46	0.63	0.46	0	0
	CA_C1666	-	hypothetical protein	#N/A			0.280108	-0.183446	0		0	0	0		1	1	1	1	1		40	86	18	0	0		0.53	0.62	0.38	0	0		31	90	18	0	0		0.5	0.65	0.35	0	0
	CA_C1667	-	HD family hydrolase	#N/A			0.060121	0.0305344	0.16273		0	0	0		1	1	1	1	1		170	279	92	0	0		0.77	0.82	0.66	0	0		160	260	87	0	0		0.76	0.81	0.64	0	0
	CA_C1668	-	AcrR family transcriptional regulator	#N/A			0.252766	0.118644	0.0972972		0	0	0		1	1	1	1	1		128	164	57	0	0		0.72	0.73	0.58	0	0		108	145	56	0	0		0.7	0.73	0.56	0	0
	CA_C1669	CstA	carbon starvation protein	#N/A			0.263034	-0.807355	0		0	0	0		1	1	1	1	1		27	5	14	0	0		0.46	0.18	0.34	0	0		24	10	14	0	0		0.45	0.28	0.31	0	0
	CA_C1670	-	response regulator	#N/A			0.415037	0	-0.321928		0	0	0		1	1	1	1	1		5	7	5	0	0		0.22	0.22	0.19	0	0		4	7	6	0	0		0.21	0.23	0.18	0	0
	CA_C1671	-	recombination factor protein RarA	#N/A			-0.247928	-0.257158	0.140863		0	0	0		1	0.997872	1	1	1		19	61	54	0	0		0.4	0.55	0.57	0	0		21	69	51	0	0		0.43	0.59	0.55	0	0
	CA_C1672	-	Rad3-related DNA helicase	cac03420			0.0995357	0	-0.0995357		0	0	0		1	1	1	1	1		17	34	35	0	0		0.39	0.44	0.49	0	0		16	32	40	0	0		0.39	0.45	0.5	0	0
	CA_C1673	gltA	NADH-dependent glutamate synthase large subunit	cac00250,cac00910,cac01100,cac01110,cac01120,cac01230			-0.0671142	-0.115477	0.47663		0	0	0		1	1	1	1	1		24	54	405	0	0		0.44	0.52	0.88	0	0		25	54	304	0	0		0.46	0.54	0.84	0	0
	CA_C1674	gltB	NADPH-dependent glutamate synthase small subunit	cac00250,cac00910,cac01100,cac01110,cac01120,cac01230			-0.440573	-0.0874628	0.435293		0	0	0		1	1	1	1	1		48	71	649	0	0		0.56	0.58	0.91	0	0		64	72	500	0	0		0.62	0.6	0.89	0	0
	CA_C1675	-	transcriptional regulator	#N/A			0.00749454	-0.355278	-0.32073		0	0	0		1	1	1	1	1		1358	791	296	0	0		0.95	0.92	0.84	0	0		1346	1041	368	0	0		0.95	0.94	0.86	0	0
	CA_C1676	-	hypothetical protein	#N/A			0	0	-1		0	0	0		1	1	1	1	1		8	4	2	0	0		0.28	0.15	0.1	0	0		8	3	3	0	0		0.29	0.14	0.11	0	0
	CA_C1677	-	permease	#N/A			0	0	0		0	0	0		1	1	1	1	1		3	1	1	0	0		0.16	0.05	0.05	0	1		4	1	1	0	0		0.21	0.06	0.03	0	1
	CA_C1678	alaS	alanyl-tRNA synthetase	cac00970			-0.329501	0.0116818	0.0200378		0	0	0		1	1	1	1	1		174	187	181	0	0		0.78	0.75	0.77	0	0		221	166	189	0	0		0.81	0.74	0.77	0	0
	CA_C1679	-	hypothetical protein	#N/A			0.0269986	0.0305883	0.243235		0	0	0		1	1	1	1	1		1983	1033	1019	0	0		0.97	0.94	0.94	0	0		1980	947	903	0	0		0.97	0.93	0.94	0	0
	CA_C1680	-	Holliday junction resolvase-like protein	#N/A			0.26628	-0.220474	0.0128813		0	0	0		1	1	1	1	1		312	632	560	0	0		0.85	0.9	0.9	0	0		259	688	571	0	0		0.83	0.91	0.9	0	0
	CA_C1681	-	hypothetical protein	#N/A			-0.0850487	-0.146088	0.236583		0	0	0		1	1	1	1	1		871	1569	1556	0	0		0.93	0.96	0.96	0	0		958	1604	1382	0	0		0.94	0.96	0.96	0	0
	CA_C1682	-	ferric uptake regulation protein	#N/A			-0.117458	-0.340595	-0.0732364		0	0	0		1	1	1	1	1		510	1277	1407	0	0		0.89	0.95	0.96	0	0		555	1521	1528	0	0		0.9	0.96	0.96	0	0
	CA_C1683	-	metal-dependent hydrolase	cac03018			-0.880352	-0.187125	0.0296165		0	0	0		0.949084	1	1	1	1		617	1452	855	0	0		0.91	0.96	0.93	0	0		1115	1524	867	0	0		0.95	0.96	0.94	0	0
	CA_C1684	-	TypA/BipA type GTPase	#N/A			-0.387425	-0.0411573	0.305149		0	0	0		1	1	1	1	1		741	1363	1428	0	0		0.92	0.96	0.96	0	0		958	1323	1182	0	0		0.94	0.95	0.95	0	0
	CA_C1685	-	hypothetical protein	#N/A			0.0473057	0.331206	-0.0463556		0	0	0		1	1	1	1	1		70	294	305	0	0		0.63	0.83	0.84	0	0		71	207	330	0	0		0.64	0.77	0.85	0	0
	CA_C1686	-	S-adenosylmethionine-dependent methyltransferase	#N/A			-0.260063	0.506226	-0.163242		0	0	0		1	1	1	1	1		92	777	749	0	0		0.68	0.92	0.92	0	0		114	493	868	0	0		0.71	0.89	0.94	0	0
	CA_C1687	-	collagenase protease	#N/A			-0.389412	0.295776	-0.0260807		0	0	0		1	1	1	1	1		403	912	750	0	0		0.87	0.93	0.92	0	0		543	687	796	0	0		0.9	0.91	0.93	0	0
	CA_C1688	-	penicillin-binding protein	#N/A			#NUM!	0	-0.584963		0	0	0		1	1	1	1	1		0	2	3	0	1		0	0.1	0.14	0	1		0	1	4	0	1		0	0.06	0.14	0	1
	CA_C1689	sigK	sporulation sigma factor SigK	#N/A			Mono-Only	1	-1.32193		0	0	0		1	1	1	1	1		0	3	3	0	1		0	0.13	0.14	0	1		1	2	7	0	0		0.09	0.11	0.21	0	1
	CA_C1690	pilT	twitching motility protein PilT	#N/A			-0.264972	-0.272372	0		0	0	0		1	1	1	1	1		142	113	104	0	0		0.74	0.67	0.68	0	0		171	129	109	0	0		0.77	0.7	0.68	0	0
	CA_C1691	-	glycosyltransferase	#N/A			-0.802554	-0.189718	0.27163		0	0	0		1	1	1	1	1		752	273	375	0	0		0.92	0.81	0.87	0	0		1269	288	327	0	0		0.95	0.83	0.85	0	0
	CA_C1692	ftsA	cell division protein FtsA	#N/A			0.00523665	-0.239338	0.135655		0	0	0		1	1	1	1	1		314	199	482	0	0		0.85	0.76	0.89	0	0		315	218	467	0	0		0.85	0.79	0.89	0	0
	CA_C1693	ftsZ	cell division protein FtsZ	#N/A			-0.527357	-0.471853	0.209873		0	0	0		1	1	1	1	1		1548	1148	1728	0	0		0.96	0.95	0.96	0	0		2160	1525	1569	0	0		0.97	0.96	0.96	0	0
	CA_C1694	-	sigma factor E processing protein SpoIIGA	#N/A			Mono-Only	0	0.652077		0	0	0		1	1	1	1	1		1	4	27	0	0		0.06	0.15	0.45	0	1		1	3	18	0	0		0.09	0.14	0.35	0	1
	CA_C1695	sigE	sporulation sigma factor SigE	#N/A			#NUM!	0.263034	0.658963		0	0	0		1	1	1	1	1		0	9	37	0	1		0	0.25	0.5	0	1		0	7	24	0	1		0	0.23	0.41	0	1
	CA_C1696	sigG	sporulation sigma factor SigG	#N/A			0	0	0.459432		0	0	0		1	1	1	1	1		2	14	67	0	0		0.12	0.31	0.61	0	0		1	13	52	0	0		0.09	0.31	0.55	0	1
	CA_C1697	-	hypothetical protein	#N/A			0.115477	0	0.0874628		0	0	0		1	1	1	1	1		14	10	21	0	0		0.35	0.26	0.41	0	0		14	8	21	0	0		0.37	0.25	0.38	0	0
	CA_C1698	nrdR	transcriptional regulator NrdR	#N/A			0.0458037	-0.574803	-0.216492		0	0	0		1	0.419424	1	1	1		494	265	130	0	0		0.89	0.81	0.72	0	0		468	386	156	0	0		0.89	0.86	0.74	0	0
	CA_C1699	-	hypothetical protein	cac00230,cac00270,cac01100,cac01232			0.337035	0.201634	0.0931094		0	0	0		1	1	1	1	1		27	103	100	0	0		0.46	0.65	0.68	0	0		22	84	97	0	0		0.44	0.63	0.66	0	0
	CA_C1700	-	response regulator	cac02020			0.169925	0.116814	-0.214594		0	0	0		1	1	1	1	1		21	135	131	0	0		0.42	0.7	0.72	0	0		19	115	160	0	0		0.42	0.69	0.74	0	0
	CA_C1701	-	sensor histidine kinase	cac02020			0.222392	0.366782	0.160465		0	0	0		1	1	1	1	1		16	75	72	0	0		0.38	0.59	0.63	0	0		14	52	66	0	0		0.37	0.54	0.59	0	0
	CA_C1702	-	hypothetical protein	#N/A			#NUM!	#NUM!	Mono-Only		0	0	0		1	1	1	1	1		0	1	1	0	1		0	0.05	0.05	1	1		0	0	2	0	1		0	0	0.07	1	1
	CA_C1705	-	phosphate-binding protein	cac02010,cac02020			0.584963	0.378512	-0.169925		0	0	0		1	1	1	1	1		3	19	10	0	0		0.16	0.36	0.28	0	0		2	13	11	0	0		0.14	0.31	0.27	0	0
	CA_C1706	-	phosphate permease	cac02010			#NUM!	0	0		0	0	0		1	1	1	1	1		1	4	3	0	0		0.06	0.15	0.14	0	1		0	2	4	0	1		0	0.11	0.14	0	1
	CA_C1707	-	permease of ATP-dependent phosphate uptake system	cac02010			0	0.584963	-0.222392		0	0	0		1	1	1	1	1		2	8	8	0	0		0.12	0.24	0.25	0	0		1	5	9	0	0		0.09	0.19	0.24	0	1
	CA_C1708	-	phosphate transporter ATP-binding protein	cac02010			0	0.415037	0		0	0	0		1	1	1	1	1		1	13	11	0	0		0.06	0.3	0.3	0	1		1	8	11	0	0		0.09	0.25	0.27	0	1
	CA_C1709	phoU	phosphate uptake regulator	#N/A			0	0.807355	-0.415037		0	0	0		1	1	1	1	1		2	11	7	0	0		0.12	0.28	0.24	0	0		2	6	11	0	0		0.14	0.21	0.27	0	0
	CA_C1710	-	Fe-S oxidoreductase	#N/A			-0.553598	0.0671142	0.334419		0	0	0		0.694421	1	1	1	1		70	33	36	0	0		0.63	0.44	0.5	0	0		107	28	30	0	0		0.7	0.43	0.44	0	0
	CA_C1711	engA	GTP-binding protein EngA	#N/A			-0.334419	-0.0671142	0.389042		0	0	0		1	1	1	1	1		53	63	69	0	0		0.58	0.56	0.62	0	0		67	60	55	0	0		0.63	0.56	0.56	0	0
	CA_C1712	gpsA	NAD(P)H-dependent glycerol-3-phosphate dehydrogenase	cac00564,cac01110			-1.08573	-0.194269	0.0239789		-1.08573	0	0		0.0160642	1	1	0	1		111	167	225	0	0		0.7	0.73	0.81	0	0		237	173	233	0	0		0.82	0.75	0.8	0	0
	CA_C1713	-	coat morphogenesis sporulation protein SpoIVA	#N/A			-0.847075	-0.317482	-0.0912958		0	0	0		0.45288	1	1	1	1		200	192	247	0	0		0.8	0.76	0.82	0	0		358	224	275	0	0		0.86	0.79	0.83	0	0
	CA_C1714	ansA	L-asparaginase	cac00250,cac00460,cac01100,cac01110			-0.341037	-0.347923	-0.0384741		0	0	0		1	0.874563	1	1	1		87	49	46	0	0		0.67	0.5	0.54	0	0		111	57	50	0	0		0.71	0.56	0.54	0	0
	CA_C1715	-	PLP-dependent aminotransferase	cac00300,cac01100,cac01110,cac01230			0	0.152003	-0.347923		0	0	0		1	1	1	1	1		4	15	15	0	0		0.19	0.32	0.35	0	0		5	12	18	0	0		0.23	0.3	0.35	0	0
	CA_C1716	-	hypothetical protein	#N/A			-0.180572	0.0232698	0.0256866		0	0	0		1	1	1	1	1		154	188	212	0	0		0.76	0.75	0.8	0	0		180	167	216	0	0		0.78	0.74	0.79	0	0
	CA_C1717	-	hypothetical protein	#N/A			-0.206451	-0.167945	0.00516171		0	0	0		1	1	1	1	1		163	242	348	0	0		0.77	0.79	0.86	0	0		191	246	360	0	0		0.79	0.8	0.86	0	0
	CA_C1718	gmk	guanylate kinase	cac00230,cac01100,cac01232			-0.126856	0.0433926	0.0491875		0	0	0		1	1	1	1	1		304	408	449	0	0		0.85	0.87	0.89	0	0		344	355	459	0	0		0.86	0.85	0.89	0	0
	CA_C1719	rpoZ	DNA-directed RNA polymerase subunit omega	cac03020			-0.564282	-0.33985	-0.231966		0	0	0		1	1	1	1	1		1012	838	938	0	0		0.94	0.93	0.94	0	0		1501	1000	1164	0	0		0.96	0.94	0.95	0	0
	CA_C1720	-	bifunctional phosphopantothenoylcysteine decarboxylase/phosphopantothenate synthase	cac00770,cac01100,cac01240			-0.324311	-0.206451	0.0230836		0	0	0		1	1	1	1	1		561	269	312	0	0		0.9	0.81	0.85	0	0		695	285	319	0	0		0.92	0.82	0.85	0	0
	CA_C1721	rpiA	primosome assembly protein PriA	cac03440			0	0	0.111031		0	0	0		1	1	1	1	1		23	21	34	0	0		0.43	0.37	0.48	0	0		24	19	33	0	0		0.45	0.37	0.46	0	0
	CA_C1722	def	peptide deformylase	#N/A			-0.0276563	-0.321928	-0.0473057		0	0	0		1	0.888292	1	1	1		177	177	224	0	0		0.78	0.74	0.81	0	0		184	210	241	0	0		0.78	0.78	0.81	0	0
	CA_C1723	fmt	methionyl-tRNA formyltransferase	cac00670,cac00970,cac01100			-0.121306	-0.155795	-0.0367118		0	0	0		1	1	1	1	1		65	169	241	0	0		0.62	0.74	0.82	0	0		72	175	257	0	0		0.64	0.75	0.82	0	0
	CA_C1724	-	metal-dependent peptidase	#N/A			-0.200299	-0.0885367	0.232661		0	0	0		1	1	1	1	1		54	117	177	0	0		0.58	0.67	0.77	0	0		63	112	156	0	0		0.62	0.68	0.74	0	0
	CA_C1725	-	rRNA methylase	#N/A			-0.211504	0.176878	0.0324215		0	0	0		1	1	1	1	1		22	39	57	0	0		0.43	0.46	0.58	0	0		26	31	58	0	0		0.47	0.45	0.57	0	0
	CA_C1726	-	ribosomal RNA large subunit methyltransferase N	#N/A			-0.0489096	0.0259952	0.125531		0	0	0		1	1	1	1	1		34	84	121	0	0		0.5	0.61	0.71	0	0		36	74	117	0	0		0.52	0.61	0.69	0	0
	CA_C1727	-	Ser/Thr phosphatase	#N/A			0.0824622	0.0395284	-0.346803		0	0	0		1	1	1	1	1		21	56	115	0	0		0.42	0.53	0.7	0	0		19	49	155	0	0		0.42	0.53	0.74	0	0
	CA_C1728	-	serine/threonine protein kinase	#N/A			-0.175087	0.0093987	-0.0520885		0	0	0		1	1	1	1	1		108	231	340	0	0		0.7	0.79	0.86	0	0		120	208	367	0	0		0.72	0.78	0.86	0	0
	CA_C1729	-	ribosome-associated GTPase	cac00730,cac01100			-0.0458037	0.271302	-0.0981804		0	0	0		1	1	1	1	1		35	53	90	0	0		0.5	0.52	0.66	0	0		37	39	101	0	0		0.52	0.48	0.67	0	0
	CA_C1730	-	ribulose-phosphate 3-epimerase	cac00030,cac00040,cac01100,cac01110,cac01120,cac01200,cac01230			-0.495527	0.22741	-0.203533		0	0	0		0.88576	1	1	1	1		69	72	125	0	0		0.63	0.58	0.71	0	0		98	56	151	0	0		0.69	0.55	0.74	0	0
	CA_C1731	-	hypothetical protein	cac00730,cac01100,cac01240			-0.10188	0.415037	0		0	0	0		1	1	1	1	1		46	12	18	0	0		0.55	0.29	0.38	0	0		52	8	18	0	0		0.58	0.25	0.35	0	0
	CA_C1732	-	hypothetical protein	#N/A			0.0860398	0.0506261	-0.443607		0	0	0		1	1	1	1	1		210	43	62	0	0		0.8	0.48	0.6	0	0		208	40	90	0	0		0.8	0.49	0.65	0	0
	CA_C1733	rpmB	50S ribosomal protein L28	cac03010			0.0720962	-0.268935	0.249229		0	0	0		1	1	1	1	1		2451	172	253	0	0		0.97	0.74	0.82	0	0		2310	199	218	0	0		0.97	0.77	0.79	0	0
	CA_C1734	-	hypothetical protein	#N/A			-0.113501	0.0892673	-0.0209469		0	0	0		1	1	1	1	1		315	368	680	0	0		0.85	0.85	0.92	0	0		355	319	729	0	0		0.86	0.84	0.92	0	0
	CA_C1735	-	hydroxyacetone kinase-like kinase	#N/A			-0.222392	0.164119	0.156504		0	0	0		1	1	1	1	1		138	284	532	0	0		0.74	0.82	0.9	0	0		163	224	500	0	0		0.76	0.79	0.89	0	0
	CA_C1736	recG	RecG helicase	cac03440			0.263034	0	-0.0641303		0	0	0		1	1	1	1	1		7	12	27	0	0		0.26	0.29	0.45	0	0		6	11	30	0	0		0.26	0.29	0.44	0	0
	CA_C1737	-	N-6 adenine-specific DNA methylase	#N/A			-0.60245	0.058103	0.104108		0	0	0		0.578288	1	1	1	1		186	230	196	0	0		0.79	0.79	0.79	0	0		287	203	195	0	0		0.84	0.77	0.78	0	0
	CA_C1738	kdtB	phosphopantetheine adenylyltransferase	cac00770,cac01100,cac01240			-0.643003	-0.0479345	0.0713846		0	0	0		0.498499	1	1	1	1		230	218	181	0	0		0.82	0.77	0.77	0	0		369	207	179	0	0		0.86	0.77	0.76	0	0
	CA_C1739	-	hypothetical protein	#N/A			-0.409113	-0.131245	-0.114171		0	0	0		1	1	1	1	1		207	123	106	0	0		0.8	0.68	0.69	0	0		284	123	121	0	0		0.84	0.7	0.7	0	0
	CA_C1740	-	hypothetical protein	#N/A			0	#NUM!	0		0	0	0		1	1	1	1	1		1	0	1	0	1		0.06	0	0.05	1	1		1	0	1	0	1		0.09	0	0.03	1	1
	CA_C1741	-	hypothetical protein	#N/A			-0.510195	-0.5025	0.222392		0	0	0		0.903609	1	1	1	1		38	18	17	0	0		0.52	0.35	0.37	0	0		55	24	16	0	0		0.59	0.41	0.33	0	0
	CA_C1742	eutD	phosphotransacetylase	cac00430,cac00620,cac00640,cac00680,cac01100,cac01120,cac01200			-0.379589	-0.429044	0.190005		0	0	0		1	0.952124	1	1	1		367	616	774	0	0		0.86	0.9	0.93	0	0		457	754	709	0	0		0.88	0.92	0.92	0	0
	CA_C1743	askA	acetate kinase	cac00430,cac00620,cac00640,cac00680,cac01100,cac01120,cac01200			-0.318361	-0.389652	-0.0577155		0	0	0		1	0.961633	1	1	1		96	191	244	0	0		0.68	0.76	0.82	0	0		115	225	265	0	0		0.71	0.79	0.82	0	0
	CA_C1745	rpmF	50S ribosomal protein L32	cac03010			-0.351579	-0.382104	0.161638		0	0	0		1	0.93085	1	1	1		5327	621	797	0	0		0.98	0.9	0.93	0	0		6470	754	750	0	0		0.98	0.92	0.93	0	0
	CA_C1746	plsX	glycerol-3-phosphate acyltransferase PlsX	cac00561,cac01100,cac01110			-1.89607	0.0750507	0.0970245		-1.89607	0	0		4.97148e-05	1	1	0	1		251	331	457	0	0		0.82	0.84	0.89	0	0		959	277	455	0	0		0.94	0.82	0.89	0	0
	CA_C1747	acpP	acyl carrier protein	cac01100,cac01110			-0.36731	-0.178498	0.233867		0	0	0		1	1	1	1	1		34546	3457	4718	0	0		0.99	0.98	0.99	0	0		43577	3673	4220	0	0		0.99	0.98	0.99	0	0
	CA_C1748	rnc	ribonuclease III	#N/A			-0.71473	-0.103093	0.258233		0	0	0		0.357409	1	1	1	1		194	357	442	0	0		0.79	0.85	0.88	0	0		316	364	381	0	0		0.85	0.86	0.87	0	0
	CA_C1749	-	BioB/LipA-like protein	#N/A			-0.629162	0.0816838	0.372659		0	0	0		0.432763	1	1	1	1		87	160	152	0	0		0.67	0.73	0.74	0	0		134	140	121	0	0		0.74	0.72	0.7	0	0
	CA_C1750	-	SpoVS-like protein	#N/A			0	-0.716207	0.478047		0	0	0		1	1	1	1	1		107	20	96	0	0		0.7	0.37	0.67	0	0		102	31	71	0	0		0.69	0.45	0.6	0	0
	CA_C1751	smc	chromosome segregation protein SMC	#N/A			0	0.121991	0.129768		0	0	0		1	1	1	1	1		40	57	117	0	0		0.53	0.53	0.7	0	0		42	44	113	0	0		0.55	0.51	0.69	0	0
	CA_C1752	ftsY	signal recognition particle GTPase FtsY	cac02024,cac03060,cac03070			-0.219242	0.0573332	-0.0259952		0	0	0		1	1	1	1	1		301	111	204	0	0		0.84	0.66	0.79	0	0		357	102	218	0	0		0.86	0.67	0.79	0	0
	CA_C1753	-	DNA-binding protein	#N/A			-0.475733	0.0554951	-0.106915		0	0	0		0.981353	1	1	1	1		148	76	64	0	0		0.75	0.59	0.6	0	0		209	71	72	0	0		0.8	0.6	0.61	0	0
	CA_C1754	ffh	signal recognition particle GTPase Ffh	cac02024,cac03060,cac03070			-0.653051	0.257559	0.29844		0	0	0		0.67682	1	1	1	1		317	389	245	0	0		0.85	0.86	0.82	0	0		481	308	209	0	0		0.89	0.83	0.79	0	0
	CA_C1755	rpsP	30S ribosomal protein S16	cac03010			-0.396299	-0.467574	0.40764		0	0	0		1	1	1	1	1		44837	12339	5930	0	0		1	0.99	0.99	0	0		57139	16370	4674	0	0		1	0.99	0.99	0	0
	CA_C1756	-	hypothetical protein	#N/A			-0.179502	-0.379781	0.0768795		0	0	0		1	1	1	1	1		31795	8110	4127	0	0		0.99	0.99	0.99	0	0		35650	10185	4073	0	0		0.99	0.99	0.99	0	0
	CA_C1757	rimM	16S rRNA-processing protein RimM	#N/A			-1	0.514573	-0.0740006		0	0	0		1	1	1	1	1		6	16	24	0	0		0.24	0.33	0.42	0	0		11	9	27	0	0		0.33	0.26	0.43	0	0
	CA_C1758	trmD	tRNA (guanine-N(1)-)-methyltransferase	#N/A			-0.866733	0.353637	0.0840643		0	0	0		0.120186	1	1	1	1		20	35	65	0	0		0.41	0.44	0.61	0	0		36	25	65	0	0		0.52	0.41	0.59	0	0
	CA_C1759	rplS	50S ribosomal protein L19	cac03010			-0.390589	-0.16442	0.0473748		0	0	0		1	1	1	1	1		11904	995	1713	0	0		0.99	0.94	0.96	0	0		15561	1043	1772	0	0		0.99	0.94	0.97	0	0
	CA_C1760	-	signal peptidase I	cac03060			-1.04307	0.514573	0		-1.04307	0	0		0.0420729	1	1	0	1		37	31	70	0	0		0.52	0.43	0.62	0	0		79	19	75	0	0		0.66	0.37	0.61	0	0
	CA_C1761	rbgA	ribosomal biogenesis GTPase	#N/A			-1.30743	0.526069	0.31774		-1.30743	0	0		0.000431664	1	1	0	1		46	54	107	0	0		0.55	0.52	0.69	0	0		113	34	92	0	0		0.71	0.46	0.65	0	0
	CA_C1762	rnhB	ribonuclease HII	cac03030			-0.762136	-0.133267	0.049753		0	0	0		0.234083	1	1	1	1		142	93	146	0	0		0.74	0.63	0.74	0	0		244	95	150	0	0		0.82	0.65	0.74	0	0
	CA_C1763	-	hypothetical protein	#N/A			0	Mono-Only	0		0	0	0		1	1	1	1	1		2	1	1	0	0		0.12	0.05	0.05	0	1		1	1	1	0	0		0.09	0.06	0.03	1	1
	CA_C1764	-	glutamine amidotransferase	#N/A			0.359542	-0.24664	0.0614005		0	0	0		1	1	1	1	1		82	85	60	0	0		0.66	0.62	0.59	0	0		62	94	60	0	0		0.61	0.65	0.58	0	0
	CA_C1765	-	competence protein ATPase ComM	#N/A			#NUM!	#NUM!	#NUM!		0	0	0		1	1	1	1	1		0	0	0	1	1		0	0	0	1	1		0	0	0	1	1		0	0	0	1	1
	CA_C1766	-	RNA polymerase factor sigma-70	#N/A			0	0.378512	-1		0	0	0		1	1	1	1	1		1	20	9	0	0		0.06	0.37	0.27	0	1		1	14	18	0	0		0.09	0.33	0.35	0	1
	CA_C1767	-	hypothetical protein	#N/A			0.125531	0.0473057	-0.415037		0	0	0		1	1	1	1	1		27	46	26	0	0		0.46	0.49	0.44	0	0		25	41	37	0	0		0.46	0.49	0.48	0	0
	CA_C1768	-	hypothetical protein	#N/A			1	-0.415037	-0.0824622		0	0	0		1	1	1	1	1		2	18	21	0	0		0.12	0.35	0.41	0	0		1	23	23	0	0		0.09	0.4	0.4	0	1
	CA_C1770	-	RNA polymerase sigma factor SigI	#N/A			0	0.584963	-0.584963		0	0	0		1	1	1	1	1		3	4	3	0	0		0.16	0.15	0.14	0	0		2	2	4	0	0		0.14	0.11	0.14	0	0
	CA_C1771	-	hypothetical protein	#N/A			#NUM!	#NUM!	Mono-Only		0	0	0		1	1	1	1	1		0	1	1	0	1		0	0.05	0.05	1	1		0	0	2	0	1		0	0	0.07	1	1
	CA_C1772	sacB1	levansucrase	cac00500,cac01100,cac02020			-0.0995357	0	0		0	0	0		1	1	1	1	1		32	15	10	0	0		0.48	0.32	0.28	0	0		35	14	10	0	0		0.51	0.33	0.26	0	0
	CA_C1773	sacC	levanase	cac00500			-0.584963	0.584963	-0.192645		0	0	0		1	1	1	1	1		3	9	9	0	0		0.16	0.25	0.27	0	0		4	6	10	0	0		0.21	0.21	0.26	0	0
	CA_C1774	sacB2	levansucrase	#N/A			-0.321928	0.192645	0.152003		0	0	0		1	1	1	1	1		10	11	12	0	0		0.31	0.28	0.31	0	0		12	10	13	0	0		0.35	0.28	0.3	0	0
	CA_C1775	-	hypothetical protein	#N/A			0.137504	-0.113281	0.355182		0	0	0		1	1	1	1	1		12	1785	3379	0	0		0.33	0.96	0.98	0	0		12	1684	2737	0	0		0.35	0.96	0.98	0	0
	CA_C1776	-	HAD family phosphatase	cac00625,cac01100,cac01120			0.440573	-0.328623	0		0	0	0		1	0.879404	1	1	1		21	62	64	0	0		0.42	0.55	0.6	0	0		16	75	65	0	0		0.39	0.61	0.59	0	0
	CA_C1777	-	Nudix (MutT-like) hydrolase	#N/A			-0.0671142	0.0671142	0.450661		0	0	0		1	1	1	1	1		24	34	51	0	0		0.44	0.44	0.56	0	0		25	28	39	0	0		0.46	0.43	0.49	0	0
	CA_C1778	-	amidase	#N/A			0.0901978	0	0.103093		0	0	0		1	1	1	1	1		38	27	36	0	0		0.52	0.41	0.5	0	0		35	25	35	0	0		0.51	0.41	0.47	0	0
	CA_C1779	-	hypothetical protein	#N/A			#NUM!	CC-Only	#NUM!		0	0	0		1	1	1	1	1		1	2	0	0	1		0.06	0.1	0	0	1		0	1	0	0	1		0	0.06	0	1	1
	CA_C1780	-	nicotinate phosphoribosyltransferase	cac00760,cac01100,cac01240			0.485427	0.341037	-0.485427		0	0	0		1	1	1	1	1		8	29	7	0	0		0.28	0.42	0.24	0	0		6	21	9	0	0		0.26	0.38	0.24	0	0
	CA_C1781	-	nucleotidyltransferase	#N/A			0	1	0		0	0	0		1	1	1	1	1		1	6	1	0	0		0.06	0.2	0.05	0	1		1	3	1	0	0		0.09	0.14	0.03	0	1
	CA_C1782	nadE	NAD synthetase	cac00760,cac01100,cac01240			0.415037	0.36257	0		0	0	0		1	1	1	1	1		5	14	4	0	0		0.22	0.31	0.17	0	0		4	9	5	0	0		0.21	0.26	0.16	0	0
	CA_C1783	gltT	proton/sodium-glutamate symport protein	#N/A			-0.139403	-0.250808	-0.0473057		0	0	0		1	1	1	1	1		162	114	149	0	0		0.76	0.67	0.74	0	0		173	131	158	0	0		0.77	0.71	0.74	0	0
	CA_C1784	smf	DNA uptake protein	#N/A			-0.241008	-0.263034	-0.36257		0	0	0		1	1	1	1	1		14	14	17	0	0		0.35	0.31	0.37	0	0		15	16	23	0	0		0.38	0.34	0.4	0	0
	CA_C1785	topA	DNA topoisomerase I	#N/A			-0.31034	-0.36257	0.0146468		0	0	0		1	1	1	1	1		57	75	123	0	0		0.59	0.59	0.71	0	0		71	85	128	0	0		0.64	0.64	0.71	0	0
	CA_C1786	codY	transcriptional repressor CodY	#N/A			-0.068306	0.150243	-0.0853915		0	0	0		1	1	1	1	1		193	135	103	0	0		0.79	0.7	0.68	0	0		201	111	114	0	0		0.79	0.68	0.69	0	0
	CA_C1787	rpsB	30S ribosomal protein S2	cac03010			-0.416766	0.162891	0.164218		0	0	0		1	1	1	1	1		2900	997	1100	0	0		0.98	0.94	0.95	0	0		3888	801	1027	0	0		0.98	0.92	0.95	0	0
	CA_C1788	tsf	elongation factor Ts	#N/A			-0.548159	0.0178849	0.182979		0	0	0		1	1	1	1	1		1457	728	846	0	0		0.96	0.92	0.93	0	0		2104	647	779	0	0		0.97	0.91	0.93	0	0
	CA_C1789	pyrH	uridylate kinase	cac00240,cac01100,cac01232,cac01240			-0.209719	0.0120225	0.0500407		0	0	0		1	1	1	1	1		340	363	438	0	0		0.86	0.85	0.88	0	0		390	323	443	0	0		0.87	0.84	0.89	0	0
	CA_C1790	frr	ribosome recycling factor	#N/A			-0.15792	-0.11877	0.245683		0	0	0		1	1	1	1	1		754	455	695	0	0		0.92	0.88	0.92	0	0		849	463	607	0	0		0.93	0.88	0.91	0	0
	CA_C1791	-	undecaprenyl pyrophosphate synthase	cac00550,cac00900,cac01110			-0.314873	-0.0565835	0		0	0	0		1	1	1	1	1		48	73	62	0	0		0.56	0.59	0.6	0	0		60	71	66	0	0		0.61	0.6	0.59	0	0
	CA_C1793	lexA	P-loop ATPase domain-containing fused to LexA-like protein	#N/A			-0.258734	-0.0324215	-0.0577155		0	0	0		1	1	1	1	1		65	66	61	0	0		0.62	0.57	0.6	0	0		78	60	67	0	0		0.65	0.56	0.59	0	0
	CA_C1794	-	permease	#N/A			-0.0874628	-0.192645	0.206451		0	0	0		1	1	1	1	1		19	20	19	0	0		0.4	0.37	0.39	0	0		21	22	17	0	0		0.43	0.39	0.34	0	0
	CA_C1795	-	1-deoxy-D-xylulose 5-phosphate reductoisomerase	cac00900,cac01100,cac01110			0.0558532	-0.315096	-0.0962153		0	0	0		1	1	1	1	1		93	182	144	0	0		0.68	0.75	0.74	0	0		89	217	158	0	0		0.68	0.78	0.74	0	0
	CA_C1796	-	membrane-associated Zn-dependent protease	#N/A			-0.754888	-0.14274	-0.0731664		0	0	0		0.250862	1	1	1	1		37	187	216	0	0		0.52	0.75	0.8	0	0		61	187	236	0	0		0.61	0.76	0.8	0	0
	CA_C1797	ispG	4-hydroxy-3-methylbut-2-en-1-yl diphosphate synthase	cac00900,cac01100,cac01110			-0.0101958	-0.0759489	-0.0569024		0	0	0		1	1	1	1	1		163	269	217	0	0		0.77	0.81	0.8	0	0		165	268	236	0	0		0.77	0.82	0.8	0	0
	CA_C1798	-	hypothetical protein	#N/A			-0.352106	0.534336	0.178337		0	0	0		1	1	1	1	1		137	62	108	0	0		0.74	0.55	0.69	0	0		186	39	100	0	0		0.78	0.48	0.67	0	0
	CA_C1799	nusA	transcription elongation factor NusA	#N/A			-0.295456	0.302029	0.203747		0	0	0		1	1	1	1	1		125	134	256	0	0		0.72	0.69	0.82	0	0		159	99	232	0	0		0.76	0.66	0.8	0	0
	CA_C1800	-	hypothetical protein	#N/A			-0.222392	0.36257	-0.0954196		0	0	0		1	1	1	1	1		41	82	147	0	0		0.53	0.61	0.74	0	0		50	57	167	0	0		0.57	0.56	0.75	0	0
	CA_C1801	-	ribosomal protein L7Ae family protein	#N/A			-0.0255351	0.548621	0.0599821		0	0	0		1	0.992605	1	1	1		63	151	282	0	0		0.61	0.72	0.83	0	0		68	89	288	0	0		0.63	0.64	0.83	0	0
	CA_C1802	infB	translation initiation factor IF-2	#N/A			-0.275007	0.181113	0.221053		0	0	0		1	1	1	1	1		115	268	451	0	0		0.71	0.81	0.89	0	0		143	211	403	0	0		0.75	0.78	0.87	0	0
	CA_C1803	rbfA	ribosome-binding factor A	#N/A			-0.559427	0.229482	0.0588937		0	0	0		1	1	1	1	1		22	50	63	0	0		0.43	0.51	0.6	0	0		33	38	64	0	0		0.5	0.48	0.59	0	0
	CA_C1804	-	exopolyphosphatase	cac00920,cac01100,cac01120			-0.401363	0.344648	-0.11211		0	0	0		1	1	1	1	1		124	117	124	0	0		0.72	0.67	0.71	0	0		165	85	141	0	0		0.77	0.64	0.72	0	0
	CA_C1805	truB	tRNA pseudouridine synthase B	#N/A			-0.498806	0.342888	-0.0931094		0	0	0		0.942296	1	1	1	1		54	78	94	0	0		0.58	0.6	0.67	0	0		77	54	105	0	0		0.65	0.54	0.67	0	0
	CA_C1806	-	bifunctional riboflavin kinase/FMN adenylyltransferase	cac00740,cac01100,cac01110,cac01240			-0.473931	0.263034	0		0	0	0		1	1	1	1	1		20	17	20	0	0		0.41	0.34	0.4	0	0		30	13	22	0	0		0.49	0.31	0.39	0	0
	CA_C1807	rpsO	30S ribosomal protein S15	cac03010			-0.11625	-0.0873271	-0.0734121		0	0	0		1	1	1	1	1		3373	918	755	0	0		0.98	0.93	0.92	0	0		3407	896	816	0	0		0.98	0.93	0.93	0	0
	CA_C1808	pnpA	polynucleotide phosphorylase	cac03018			-0.43472	-0.124987	0.053638		0	0	0		1	1	1	1	1		317	653	686	0	0		0.85	0.91	0.92	0	0		426	652	690	0	0		0.88	0.91	0.92	0	0
	CA_C1809	-	hypothetical protein	#N/A			-0.182864	0.192645	-0.190331		0	0	0		1	1	1	1	1		42	95	98	0	0		0.54	0.64	0.67	0	0		50	74	120	0	0		0.57	0.61	0.7	0	0
	CA_C1810	dapG	aspartate kinase	cac00260,cac00261,cac00270,cac00300,cac01100,cac01110,cac01120,cac01210,cac01230			-0.120294	0.0450879	-0.0714351		0	0	0		1	1	1	1	1		81	191	246	0	0		0.66	0.76	0.82	0	0		87	170	270	0	0		0.67	0.75	0.82	0	0
	CA_C1811	-	serine protease	#N/A			-0.16665	0.16711	-0.0652915		0	0	0		1	1	1	1	1		58	96	136	0	0		0.6	0.64	0.73	0	0		64	77	148	0	0		0.62	0.61	0.73	0	0
	CA_C1812	-	sporulation protein SpoIIIE	#N/A			0	0.356144	-0.278301		0	0	0		1	1	1	1	1		21	48	59	0	0		0.42	0.5	0.59	0	0		21	34	77	0	0		0.43	0.46	0.62	0	0
	CA_C1813	-	Fe-S oxidoreductase	#N/A			-0.38109	0.207595	-0.0794345		0	0	0		1	1	1	1	1		99	142	133	0	0		0.69	0.71	0.72	0	0		130	114	147	0	0		0.73	0.69	0.73	0	0
	CA_C1814	pgsA	phosphatidylglycerophosphate synthase	cac00564,cac01100			-0.303676	0.356144	0.202629		0	0	0		1	1	1	1	1		203	189	181	0	0		0.8	0.75	0.77	0	0		250	137	168	0	0		0.82	0.71	0.75	0	0
	CA_C1815	recA	recombinase A	cac03440			-0.339507	-0.189068	-0.111508		0	0	0		1	1	1	1	1		1346	2096	697	0	0		0.95	0.97	0.92	0	0		1682	2400	776	0	0		0.96	0.97	0.93	0	0
	CA_C1816	-	phosphodiesterase	cac03018			-0.250631	-0.315935	-0.0424901		0	0	0		1	1	1	1	1		1133	2636	2373	0	0		0.94	0.98	0.97	0	0		1299	3031	2545	0	0		0.95	0.98	0.98	0	0
	CA_C1817	-	stage V sporulation protein SpoVS	#N/A			0.322844	-0.794876	-0.276202		0	0	0		1	0.292188	1	1	1		11756	1518	3501	0	0		0.99	0.96	0.98	0	0		9779	2538	4616	0	0		0.99	0.97	0.99	0	0
	CA_C1818	-	phosphoribose diphosphate:decaprenyl-phosphate phosphoribosyltransferase	#N/A			-0.494765	0.0347654	0.0766213		0	0	0		1	1	1	1	1		26	63	73	0	0		0.45	0.56	0.63	0	0		36	54	73	0	0		0.52	0.54	0.61	0	0
	CA_C1819	aspB	aspartate aminotransferase	cac00220,cac00250,cac00270,cac00330,cac00350,cac00360,cac00400,cac00401,cac01100,cac01110,cac01210,cac01230			-0.450033	-0.259243	0.202493		0	0	0		1	1	1	1	1		130	186	208	0	0		0.73	0.75	0.79	0	0		176	207	188	0	0		0.77	0.77	0.77	0	0
	CA_C1820	-	phosphocarrier protein HPr	cac02060			0.131164	-0.395138	0.223378		0	0	0		1	0.883111	1	1	1		4203	422	603	0	0		0.98	0.87	0.91	0	0		3608	515	543	0	0		0.98	0.89	0.9	0	0
	CA_C1821	purB	adenylosuccinate lyase	cac00230,cac00250,cac01100,cac01110,cac01232,cac01240			-0.161463	0.347923	0.157541		0	0	0		1	1	1	1	1		88	64	36	0	0		0.67	0.56	0.5	0	0		98	45	34	0	0		0.69	0.51	0.47	0	0
	CA_C1822	-	fused Zn-dependent amidase/peptidase/peptodoglycan-binding domain-containing protein	#N/A			0.146541	-0.298819	0.0514468		0	0	0		1	1	1	1	1		1410	525	387	0	0		0.96	0.89	0.87	0	0		1259	624	383	0	0		0.95	0.9	0.87	0	0
	CA_C1823	-	hypothetical protein	#N/A			0.0142139	-0.334867	-0.371448		0	0	0		1	0.822691	1	1	1		117	162	157	0	0		0.71	0.73	0.75	0	0		118	198	209	0	0		0.72	0.77	0.79	0	0
	CA_C1824	clpA	ATP-dependent Clp proteinase	#N/A			0	0	0		0	0	0		1	1	1	1	1		61	110	108	0	0		0.61	0.66	0.69	0	0		60	102	111	0	0		0.61	0.67	0.68	0	0
	CA_C1825	metB	homoserine O-succinyltransferase	cac00270,cac00920,cac01100,cac01110,cac01230			-0.5025	-0.48755	-0.971431		0	0	0		0.986961	0.834106	0.093515	1	1		144	533	63	0	0		0.74	0.89	0.6	0	0		190	770	132	0	0		0.79	0.92	0.71	0	0
	CA_C1826	-	hypothetical protein	#N/A			-0.584963	-0.514573	-2		0	0	0		1	1	1	1	1		3	10	2	0	0		0.16	0.26	0.1	0	0		3	14	6	0	0		0.18	0.33	0.18	0	0
	CA_C1828	-	TldD protein	#N/A			0	-0.291766	-0.370368		0	0	0		1	1	1	1	1		12	86	52	0	0		0.33	0.62	0.56	0	0		11	96	70	0	0		0.33	0.66	0.6	0	0
	CA_C1829	-	hypothetical protein	#N/A			-0.351472	-0.0840643	-0.253757		0	0	0		1	1	1	1	1		33	71	32	0	0		0.49	0.58	0.47	0	0		42	74	42	0	0		0.55	0.61	0.51	0	0
	CA_C1831	-	Zn-finger domain-containing protein	#N/A			-0.542112	0.0207586	0.157541		0	0	0		1	1	1	1	1		532	208	360	0	0		0.89	0.77	0.86	0	0		790	194	334	0	0		0.93	0.76	0.85	0	0
	CA_C1832	lexA	LexA repressor	#N/A			0.0580056	0.0946673	-0.0366807		0	0	0		1	1	1	1	1		950	1153	291	0	0		0.94	0.95	0.84	0	0		917	1049	308	0	0		0.93	0.94	0.84	0	0
	CA_C1833	-	aluminum resistance protein	#N/A			-0.459762	-0.228269	0.515765		0	0	0		1	1	1	1	1		451	102	214	0	0		0.88	0.65	0.8	0	0		624	116	158	0	0		0.91	0.69	0.74	0	0
	CA_C1834	-	host factor I protein Hfq	cac02024,cac03018			0.0867346	-0.36311	-0.311202		0	0	0		1	0.938671	1	1	1		1249	435	735	0	0		0.95	0.87	0.92	0	0		1212	535	941	0	0		0.95	0.89	0.94	0	0
	CA_C1835	miaA	tRNA delta(2)-isopentenylpyrophosphate transferase	cac01100,cac01110			-0.25634	0.156119	-0.283793		0	0	0		1	1	1	1	1		41	117	114	0	0		0.53	0.67	0.7	0	0		50	94	147	0	0		0.57	0.65	0.73	0	0
	CA_C1836	mutL	DNA mismatch repair protein	cac03430			-0.186413	-0.0280144	-0.337035		0	0	0		1	1	1	1	1		33	76	95	0	0		0.49	0.59	0.67	0	0		38	71	125	0	0		0.53	0.6	0.7	0	0
	CA_C1837	mutS	DNA mismatch repair protein MutS	cac03430			-0.115477	0.160465	0.0703893		0	0	0		1	1	1	1	1		14	58	79	0	0		0.35	0.54	0.64	0	0		16	45	79	0	0		0.39	0.51	0.63	0	0
	CA_C1838	-	(dimethylallyl)adenosine tRNA methylthiotransferase	#N/A			-0.864345	-0.096676	-0.00927781		0	0	0		0.108311	1	1	1	1		45	150	192	0	0		0.55	0.71	0.78	0	0		83	147	200	0	0		0.67	0.73	0.78	0	0
	CA_C1839	-	hypothetical protein	#N/A			#NUM!	#NUM!	#NUM!		0	0	0		1	1	1	1	1		0	0	0	1	1		0	0	0	1	1		0	0	1	0	1		0	0	0.03	1	1
	CA_C1840	-	acetyltransferase domain-containing protein	#N/A			0.387023	0.0968615	-0.123989		0	0	0		1	1	1	1	1		95	111	97	0	0		0.68	0.66	0.67	0	0		76	101	111	0	0		0.65	0.66	0.68	0	0
	CA_C1841	-	hypothetical protein	#N/A			#NUM!	0.736966	0.169925		0	0	0		1	1	1	1	1		0	8	12	0	1		0	0.24	0.31	0	1		1	4	10	0	0		0.09	0.17	0.26	0	1
	CA_C1842	-	hypothetical protein	#N/A			-0.0874628	0.0559736	0.401753		0	0	0		1	1	1	1	1		111	1979	5177	0	0		0.7	0.97	0.99	0	0		120	1912	4101	0	0		0.72	0.97	0.99	0	0
	CA_C1843	-	transcriptional regulator	#N/A			-0.392317	-0.335184	-0.102811		0	0	0		1	0.961633	1	1	1		75	95	217	0	0		0.64	0.64	0.8	0	0		99	116	239	0	0		0.69	0.69	0.81	0	0
	CA_C1844	-	hypothetical protein	#N/A			#NUM!	#NUM!	#NUM!		0	0	0		1	1	1	1	1		0	1	0	0	1		0	0.05	0	1	1		0	0	0	1	1		0	0	0	1	1
	CA_C1845	motB	flagellar motor protein MotB	cac02030,cac02040			-0.152003	0.321928	-0.137504		0	0	0		1	1	1	1	1		10	8	13	0	0		0.31	0.24	0.33	0	0		11	6	14	0	0		0.33	0.21	0.31	0	0
	CA_C1846	motA	flagellar motor protein MotA	cac02020,cac02030,cac02040			-0.222392	0.485427	-0.115477		0	0	0		1	1	1	1	1		8	10	16	0	0		0.28	0.26	0.36	0	0		8	7	18	0	0		0.29	0.23	0.35	0	0
	CA_C1847	lytB	4-hydroxy-3-methylbut-2-enyl diphosphate reductase	cac00900,cac01100,cac01110,cac03010			0.112475	0.0343515	-0.172181		0	0	0		1	1	1	1	1		184	127	176	0	0		0.79	0.69	0.77	0	0		170	112	211	0	0		0.77	0.68	0.79	0	0
	CA_C1848	cmk	cytidylate kinase	cac00240,cac01100,cac01232			0.150203	-0.192645	0.169925		0	0	0		1	1	1	1	1		513	203	305	0	0		0.89	0.76	0.84	0	0		465	210	287	0	0		0.89	0.78	0.83	0	0
	CA_C1849	-	flavoprotein	#N/A			0.280108	0.241008	0.0740006		0	0	0		1	1	1	1	1		19	38	26	0	0		0.4	0.46	0.44	0	0		16	30	25	0	0		0.39	0.44	0.41	0	0
	CA_C1850	-	RpiR family transcriptional regulator	#N/A			0.273018	0.0931094	0.415037		0	0	0		1	1	1	1	1		34	47	25	0	0		0.5	0.5	0.43	0	0		29	40	20	0	0		0.48	0.49	0.37	0	0
	CA_C1851	-	pseudouridylate synthase	#N/A			0.0995357	0.0801703	0.222392		0	0	0		1	1	1	1	1		34	56	44	0	0		0.5	0.53	0.53	0	0		33	49	39	0	0		0.5	0.53	0.49	0	0
	CA_C1852	-	magnesium/cobalt transporter CorA	#N/A			-0.137504	0.321928	0		0	0	0		1	1	1	1	1		12	15	13	0	0		0.33	0.32	0.33	0	0		14	11	14	0	0		0.37	0.29	0.31	0	0
	CA_C1853	-	hypothetical protein	#N/A			0.678072	-0.169925	-0.106915		0	0	0		1	1	1	1	1		39	35	17	0	0		0.52	0.44	0.37	0	0		23	37	18	0	0		0.45	0.47	0.35	0	0
	CA_C1854	-	MutT/NUDIX family hydrolase	cac00230,cac00740,cac01100			0.763933	-0.186413	0.0901978		0	0	0		0.398777	1	1	1	1		108	82	41	0	0		0.7	0.61	0.52	0	0		62	91	39	0	0		0.61	0.65	0.49	0	0
	CA_C1855	-	hypothetical protein	#N/A			#NUM!	#NUM!	0		0	0	0		1	1	1	1	1		1	0	1	0	1		0.06	0	0.05	1	1		0	0	1	0	1		0	0	0.03	1	1
	CA_C1856	-	ribonuclease HI	#N/A			-0.0995357	-0.0473057	-0.212994		0	0	0		1	1	1	1	1		16	45	55	0	0		0.38	0.49	0.57	0	0		18	41	68	0	0		0.41	0.49	0.6	0	0
	CA_C1857	-	metal-dependent peptidase	#N/A			-0.169925	0.0544478	-0.10188		0	0	0		1	1	1	1	1		9	41	52	0	0		0.29	0.47	0.56	0	0		11	34	60	0	0		0.33	0.46	0.58	0	0
	CA_C1858	-	MoxR-like ATPase	#N/A			0.0824622	-0.253757	0.186413		0	0	0		1	1	1	1	1		41	40	42	0	0		0.53	0.47	0.53	0	0		40	42	38	0	0		0.54	0.5	0.49	0	0
	CA_C1859	-	hypothetical protein	#N/A			-0.060121	0.140863	0.178337		0	0	0		1	1	1	1	1		54	65	54	0	0		0.58	0.56	0.57	0	0		57	52	51	0	0		0.6	0.54	0.55	0	0
	CA_C1860	-	hypothetical protein	#N/A			#NUM!	#NUM!	#NUM!		0	0	0		1	1	1	1	1		0	0	0	1	1		0	0	0	1	1		0	0	0	1	1		0	0	0	1	1
	CA_C1862	-	hypothetical protein	#N/A			0.514573	0	-0.321928		0	0	0		1	1	1	1	1		11	5	5	0	0		0.32	0.18	0.19	0	0		9	5	6	0	0		0.31	0.19	0.18	0	0
	CA_C1863	-	hypothetical protein	#N/A			#NUM!	#NUM!	#NUM!		0	0	0		1	1	1	1	1		0	1	0	0	1		0	0.05	0	1	1		0	0	1	0	1		0	0	0.03	1	1
	CA_C1864	-	hypothetical protein	#N/A			#NUM!	#NUM!	#NUM!		0	0	0		1	1	1	1	1		0	0	0	1	1		0	0	0	1	1		0	0	1	0	1		0	0	0.03	1	1
	CA_C1865	-	site-specific recombinase	#N/A			#NUM!	#NUM!	#NUM!		0	0	0		1	1	1	1	1		0	0	0	1	1		0	0	0	1	1		0	0	0	1	1		0	0	0	1	1
	CA_C1866	-	4-Cys ferredoxin	#N/A			0	0	0.415037		0	0	0		1	1	1	1	1		1	2	5	0	0		0.06	0.1	0.19	0	1		1	2	5	0	0		0.09	0.11	0.16	0	1
	CA_C1867	-	XRE family transcriptional regulator	#N/A			CC-Only	#NUM!	0		0	0	0		1	1	1	1	1		1	0	1	0	1		0.06	0	0.05	1	1		0	0	1	0	1		0	0	0.03	1	1
	CA_C1868	-	hypothetical protein	#N/A			0.20146	-0.454468	0.0864546		0	0	0		1	0.961633	1	1	1		1434	582	554	0	0		0.96	0.9	0.9	0	0		1251	766	554	0	0		0.95	0.92	0.9	0	0
	CA_C1869	-	transcriptional regulator	#N/A			0.161967	-0.89812	0.675378		0	-0.89812	0		1	0.0378173	1	0	1		128	33	131	0	0		0.72	0.44	0.72	0	0		118	55	87	0	0		0.72	0.55	0.64	0	0
	CA_C1870	-	hypothetical protein	#N/A			CC-Only	#NUM!	#NUM!		0	0	0		1	1	1	1	1		1	0	0	0	1		0.06	0	0	1	1		0	0	0	1	1		0	0	0	1	1
	CA_C1871	-	DNA translocase FtsK	#N/A			#NUM!	#NUM!	#NUM!		0	0	0		1	1	1	1	1		0	0	0	1	1		0	0	0	1	1		0	0	1	0	1		0	0	0.03	1	1
	CA_C1872	repB	replication initiation protein REP	#N/A			#NUM!	#NUM!	Mono-Only		0	0	0		1	1	1	1	1		0	0	1	0	1		0	0	0.05	1	1		0	1	1	0	1		0	0.06	0.03	1	1
	CA_C1873	-	hypothetical protein	#N/A			0.514573	0.321928	0.263034		0	0	0		1	1	1	1	1		11	7	8	0	0		0.32	0.22	0.25	0	0		8	5	6	0	0		0.29	0.19	0.18	0	0
	CA_C1874	-	hypothetical protein	#N/A			-0.017278	0.0259952	0.201634		0	0	0		1	1	1	1	1		190	83	87	0	0		0.79	0.61	0.65	0	0		197	75	78	0	0		0.79	0.61	0.62	0	0
	CA_C1875	-	hypothetical protein	#N/A			-0.836501	-1	0.4975		0	0	0		0.120186	1	1	1	1		16	2	89	0	0		0.38	0.1	0.66	0	0		28	3	62	0	0		0.48	0.14	0.58	0	0
	CA_C1876	lyc	N-acetylmuramidase	#N/A			-0.751321	0	0.713882		0	0	0		0.248265	1	1	1	1		70	9	383	0	0		0.63	0.25	0.87	0	0		117	9	226	0	0		0.72	0.26	0.8	0	0
	CA_C1877	-	hypothetical protein	#N/A			-0.584963	0	0.767827		0	0	0		1	1	1	1	1		24	5	78	0	0		0.44	0.18	0.64	0	0		34	5	46	0	0		0.51	0.19	0.53	0	0
	CA_C1878	-	hypothetical protein	#N/A			-0.501749	-0.0801703	0.662965		0	0	0		0.957035	1	1	1	1		130	51	632	0	0		0.73	0.51	0.91	0	0		184	53	389	0	0		0.78	0.54	0.87	0	0
	CA_C1879	-	hypothetical protein	#N/A			-0.436099	-0.106915	1.0971		0	0	0		1	1	1	1	1		60	19	209	0	0		0.6	0.36	0.79	0	0		81	19	97	0	0		0.66	0.37	0.66	0	0
	CA_C1880	-	hypothetical protein	#N/A			-0.736966	0.584963	1.19265		0	0	0		1	1	1	1	1		11	4	40	0	0		0.32	0.15	0.52	0	0		17	3	17	0	0		0.4	0.14	0.34	0	0
	CA_C1881	-	hypothetical protein	#N/A			-0.527932	-0.152003	1.23266		0	0	0		0.885699	1	0.180345	1	1		50	13	175	0	0		0.57	0.3	0.76	0	0		72	13	75	0	0		0.64	0.31	0.61	0	0
	CA_C1882	-	hypothetical protein	#N/A			-0.337035	0.180572	1.28951		0	0	0		1	1	0.598774	1	1		67	25	217	0	0		0.63	0.4	0.8	0	0		83	22	89	0	0		0.67	0.39	0.65	0	0
	CA_C1883	-	hypothetical protein	#N/A			-0.364411	-0.293731	0.926937		0	0	0		1	1	1	1	1		102	44	380	0	0		0.69	0.48	0.87	0	0		130	54	197	0	0		0.73	0.54	0.78	0	0
	CA_C1884	-	hypothetical protein	#N/A			-0.616671	-0.125531	0.331844		0	0	0		0.690898	1	1	1	1		51	16	181	0	0		0.57	0.33	0.77	0	0		80	18	142	0	0		0.66	0.36	0.73	0	0
	CA_C1885	-	hypothetical protein	#N/A			-0.672114	-0.436099	0.220221		0	0	0		0.45288	1	1	1	1		103	24	410	0	0		0.69	0.39	0.88	0	0		168	32	347	0	0		0.77	0.45	0.85	0	0
	CA_C1886	-	hypothetical protein	#N/A			-0.55613	0	0.720733		0	0	0		1	1	1	1	1		257	48	873	0	0		0.83	0.5	0.93	0	0		370	50	513	0	0		0.86	0.53	0.9	0	0
	CA_C1887	-	hypothetical protein	#N/A			-0.457473	-0.0544478	0.617801		0	0	0		1	1	1	1	1		156	36	630	0	0		0.76	0.45	0.91	0	0		214	38	397	0	0		0.8	0.48	0.87	0	0
	CA_C1888	-	hypothetical protein	#N/A			-0.423211	-0.0458037	0.898997		0	0	0		1	1	1	1	1		103	44	648	0	0		0.69	0.48	0.91	0	0		136	46	338	0	0		0.74	0.52	0.85	0	0
	CA_C1889	-	hypothetical protein	#N/A			-0.263034	0.384664	1.00834		0	0	0		1	1	1	1	1		179	65	857	0	0		0.78	0.56	0.93	0	0		216	50	421	0	0		0.8	0.53	0.88	0	0
	CA_C1890	-	phage DNA packing protein	#N/A			-0.463947	-0.0740006	1.13225		0	0	0		1	1	0.577275	1	1		104	27	338	0	0		0.69	0.41	0.86	0	0		139	28	153	0	0		0.74	0.43	0.74	0	0
	CA_C1892	-	hypothetical protein	#N/A			-0.665133	-0.111031	0.738613		0	0	0		0.798119	1	1	1	1		163	36	722	0	0		0.77	0.45	0.92	0	0		257	38	420	0	0		0.83	0.48	0.88	0	0
	CA_C1893	-	ClpP family serine protease	#N/A			-0.484235	0	0.696608		0	0	0		1	1	1	1	1		201	46	697	0	0		0.8	0.49	0.92	0	0		281	45	417	0	0		0.84	0.51	0.88	0	0
	CA_C1894	-	phage head portal protein	#N/A			-0.48816	-0.187086	0.417327		0	0	0		1	1	1	1	1		262	93	1299	0	0		0.83	0.63	0.95	0	0		369	107	941	0	0		0.86	0.68	0.94	0	0
	CA_C1895	-	phage terminase-like protein large subunit	#N/A			-0.712718	-0.36257	0.256148		0	0	0		0.326981	1	1	1	1		42	21	258	0	0		0.54	0.37	0.83	0	0		69	26	212	0	0		0.63	0.42	0.79	0	0
	CA_C1896	-	phage terminase-like protein small subunit	#N/A			-0.900464	-0.678072	0.534336		0	0	0		0.0647148	1	1	1	1		35	15	209	0	0		0.5	0.32	0.79	0	0		66	23	142	0	0		0.63	0.4	0.73	0	0
	CA_C1897	-	phage Zn finger domain-containing protein	#N/A			-0.685891	-0.241008	0.226509		0	0	0		0.477897	1	1	1	1		27	15	145	0	0		0.46	0.32	0.74	0	0		43	19	120	0	0		0.55	0.37	0.7	0	0
	CA_C1898	-	hypothetical protein	#N/A			-0.874469	-0.371969	-0.232834		0	0	0		0.0735776	1	1	1	1		41	23	219	0	0		0.53	0.39	0.8	0	0		78	32	251	0	0		0.65	0.45	0.81	0	0
	CA_C1899	-	hypothetical protein	#N/A			-0.569366	-0.63743	0.0191088		0	0	0		0.645656	1	1	1	1		35	13	94	0	0		0.5	0.3	0.67	0	0		54	20	90	0	0		0.59	0.38	0.65	0	0
	CA_C1900	-	phage regulatory CoM-like protein	#N/A			-0.691878	-0.222392	-0.168123		0	0	0		1	1	1	1	1		14	9	110	0	0		0.35	0.25	0.69	0	0		24	11	122	0	0		0.45	0.29	0.7	0	0
	CA_C1901	-	hypothetical protein	#N/A			-1	0	0.175087		0	0	0		1	1	1	1	1		5	5	43	0	0		0.22	0.18	0.53	0	0		10	4	39	0	0		0.32	0.17	0.49	0	0
	CA_C1902	-	hypothetical protein	#N/A			-0.777608	0	0.40439		0	0	0		1	1	1	1	1		8	7	56	0	0		0.28	0.22	0.58	0	0		14	7	42	0	0		0.37	0.23	0.51	0	0
	CA_C1903	-	hypothetical protein	#N/A			-0.874469	0	0.234465		0	0	0		1	1	1	1	1		7	5	50	0	0		0.26	0.18	0.56	0	0		13	5	42	0	0		0.36	0.19	0.51	0	0
	CA_C1904	-	hypothetical protein	#N/A			-0.896907	-0.247928	-0.167457		0	0	0		0.0950895	1	1	1	1		33	23	242	0	0		0.49	0.39	0.82	0	0		63	28	274	0	0		0.62	0.43	0.83	0	0
	CA_C1905	-	hypothetical protein	#N/A			-1.1375	-0.371969	0.174733		-1.1375	0	0		0.00556758	1	1	0	1		35	24	326	0	0		0.5	0.39	0.85	0	0		76	32	281	0	0		0.65	0.45	0.83	0	0
	CA_C1906	-	hypothetical protein	#N/A			-0.917538	-0.106915	0.240204		0	0	0		0.0818397	1	1	1	1		31	18	202	0	0		0.48	0.35	0.79	0	0		59	21	167	0	0		0.6	0.38	0.75	0	0
	CA_C1907	-	hypothetical protein	#N/A			-0.758992	0.485427	0.311944		0	0	0		1	1	1	1	1		15	10	89	0	0		0.37	0.26	0.66	0	0		26	8	71	0	0		0.47	0.25	0.6	0	0
	CA_C1908	-	hypothetical protein	#N/A			-0.63743	0.415037	0.710493		0	0	0		1	1	1	1	1		10	6	67	0	0		0.31	0.2	0.61	0	0		16	5	40	0	0		0.39	0.19	0.5	0	0
	CA_C1909	rnd	ribonuclease D	#N/A			-0.395929	-0.754888	0.351472		0	-0.754888	0		1	0.0131293	1	0	1		22	23	91	0	0		0.43	0.39	0.66	0	0		29	35	72	0	0		0.48	0.47	0.61	0	0
	CA_C1910	-	hypothetical protein	#N/A			-0.36257	-0.321928	0.540568		0	0	0		1	1	1	1	1		9	12	40	0	0		0.29	0.29	0.52	0	0		11	14	29	0	0		0.33	0.33	0.44	0	0
	CA_C1911	-	hypothetical protein	#N/A			0.169925	0	-0.192645		0	0	0		1	1	1	1	1		21	10	8	0	0		0.42	0.26	0.25	0	0		19	10	10	0	0		0.42	0.28	0.26	0	0
	CA_C1912	-	hypothetical protein	#N/A			0.075551	-0.729352	-0.0786098		0	0	0		1	0.050144	1	1	1		112	55	153	0	0		0.7	0.53	0.75	0	0		107	87	162	0	0		0.7	0.64	0.75	0	0
	CA_C1913	-	Zn-finger containing protein	#N/A			-0.929117	-0.14439	0.304257		0	0	0		0.0860379	1	1	1	1		84	27	348	0	0		0.66	0.41	0.86	0	0		158	31	275	0	0		0.76	0.45	0.83	0	0
	CA_C1914	-	hypothetical protein	#N/A			0.321928	-2	0.125531		0	0	0		1	1	1	1	1		6	2	15	0	0		0.24	0.1	0.35	0	0		5	6	15	0	0		0.23	0.21	0.32	0	0
	CA_C1915	-	hypothetical protein	#N/A			1	0	0.321928		0	0	0		1	1	1	1	1		2	3	6	0	0		0.12	0.13	0.22	0	0		2	3	5	0	0		0.14	0.14	0.16	0	0
	CA_C1916	-	hypothetical protein	#N/A			-0.584963	0.584963	1		0	0	0		1	1	1	1	1		2	4	10	0	0		0.12	0.15	0.28	0	0		4	3	5	0	0		0.21	0.14	0.16	0	0
	CA_C1917	-	hypothetical protein	#N/A			-1	0.415037	0.584963		0	0	0		1	1	1	1	1		2	6	12	0	0		0.12	0.2	0.31	0	0		2	4	9	0	0		0.14	0.17	0.24	0	0
	CA_C1918	-	hypothetical protein	#N/A			CC-Only	0	0		0	0	0		1	1	1	1	1		1	3	6	0	0		0.06	0.13	0.22	0	1		1	3	6	0	0		0.09	0.14	0.18	0	1
	CA_C1919	-	phage SSB-like protein	cac03030,cac03430,cac03440			-0.415037	-0.169925	-0.0931094		0	0	0		1	1	1	1	1		4	12	38	0	0		0.19	0.29	0.51	0	0		4	13	41	0	0		0.21	0.31	0.51	0	0
	CA_C1920	-	Zn-finger containing protein	#N/A			0	0	0.137504		0	0	0		1	1	1	1	1		2	5	14	0	0		0.12	0.18	0.34	0	0		2	6	13	0	0		0.14	0.21	0.3	0	0
	CA_C1921	-	hypothetical protein	#N/A			-0.415037	0	0.469485		0	0	0		1	1	1	1	1		4	8	23	0	0		0.19	0.24	0.42	0	0		5	7	17	0	0		0.23	0.23	0.34	0	0
	CA_C1922	-	hypothetical protein	#N/A			#NUM!	CC-Only	0		0	0	0		1	1	1	1	1		0	1	2	0	1		0	0.05	0.1	0	1		0	1	3	0	1		0	0.06	0.11	0	1
	CA_C1923	-	hypothetical protein	#N/A			0.415037	-0.169925	-0.152003		0	0	0		1	1	1	1	1		4	12	24	0	0		0.19	0.29	0.42	0	0		3	13	26	0	0		0.18	0.31	0.42	0	0
	CA_C1924	-	hypothetical protein	#N/A			CC-Only	0.584963	0		0	0	0		1	1	1	1	1		1	4	6	0	0		0.06	0.15	0.22	0	1		1	3	7	0	0		0.09	0.14	0.21	0	1
	CA_C1926	-	hypothetical protein	#N/A			0	-0.415037	-1.09954		0	0	0		1	1	1	1	1		1	5	9	0	0		0.06	0.18	0.27	0	1		1	6	21	0	0		0.09	0.21	0.38	0	1
	CA_C1927	-	hypothetical protein	#N/A			CC-Only	0	-0.584963		0	0	0		1	1	1	1	1		1	3	5	0	0		0.06	0.13	0.19	0	1		0	3	9	0	1		0	0.14	0.24	0	1
	CA_C1928	-	hypothetical protein	#N/A			CC-Only	0.415037	-0.584963		0	0	0		1	1	1	1	1		1	5	7	0	0		0.06	0.18	0.24	0	1		1	4	12	0	0		0.09	0.17	0.28	0	1
	CA_C1929	-	hypothetical protein	#N/A			Mono-Only	1	0		0	0	0		1	1	1	1	1		1	3	3	0	0		0.06	0.13	0.14	0	1		1	2	4	0	0		0.09	0.11	0.14	0	1
	CA_C1930	-	hypothetical protein	#N/A			0	0	-0.14439		0	0	0		1	1	1	1	1		4	12	24	0	0		0.19	0.29	0.42	0	0		5	12	27	0	0		0.23	0.3	0.43	0	0
	CA_C1931	-	hypothetical protein	#N/A			CC-Only	0.415037	-0.459432		0	0	0		1	1	1	1	1		1	5	10	0	0		0.06	0.18	0.28	0	1		0	4	16	0	1		0	0.17	0.33	0	1
	CA_C1932	-	hypothetical protein	#N/A			#NUM!	-1	-0.321928		0	0	0		1	1	1	1	1		0	2	5	0	1		0	0.1	0.19	0	1		0	3	7	0	1		0	0.14	0.21	0	1
	CA_C1933	dnaL	hypothetical protein	#N/A			1	-0.263034	0.241008		0	0	0		1	1	1	1	1		2	7	17	0	0		0.12	0.22	0.37	0	0		1	8	15	0	0		0.09	0.25	0.32	0	1
	CA_C1934	-	hypothetical protein	#N/A			0	0	0.222392		0	0	0		1	1	1	1	1		1	4	9	0	0		0.06	0.15	0.27	0	1		1	4	9	0	0		0.09	0.17	0.24	0	1
	CA_C1935	-	hypothetical protein	#N/A			-1	0	0.152003		0	0	0		1	1	1	1	1		2	6	13	0	0		0.12	0.2	0.33	0	0		2	6	12	0	0		0.14	0.21	0.28	0	0
	CA_C1936	-	hypothetical protein	#N/A			0.415037	0	0.295456		0	0	0		1	1	1	1	1		5	15	34	0	0		0.22	0.32	0.48	0	0		4	16	28	0	0		0.21	0.34	0.43	0	0
	CA_C1937	-	hypothetical protein	#N/A			0	0.807355	0.0995357		0	0	0		1	1	1	1	1		1	10	19	0	0		0.06	0.26	0.39	0	1		1	6	19	0	0		0.09	0.21	0.36	0	1
	CA_C1938	-	HD superfamily hydrolase	#N/A			1	0.263034	0		0	0	0		1	1	1	1	1		3	8	21	0	0		0.16	0.24	0.41	0	0		2	7	23	0	0		0.14	0.23	0.4	0	0
	CA_C1939	-	hypothetical protein	#N/A			0	-0.485427	-0.206451		0	0	0		1	1	1	1	1		2	7	16	0	0		0.12	0.22	0.36	0	0		1	10	19	0	0		0.09	0.28	0.36	0	1
	CA_C1940	-	hypothetical protein	#N/A			0.584963	0	0.0780025		0	0	0		1	1	1	1	1		3	12	24	0	0		0.16	0.29	0.42	0	0		3	13	23	0	0		0.18	0.31	0.4	0	0
	CA_C1941	abrB	transcriptional regulator AbrB	#N/A			0	-0.222392	0		0	0	0		1	1	1	1	1		3	9	17	0	0		0.16	0.25	0.37	0	0		2	10	17	0	0		0.14	0.28	0.34	0	0
	CA_C1942	-	hypothetical protein	#N/A			-0.321928	0.137504	0.616671		0	0	0		1	1	1	1	1		10	15	29	0	0		0.31	0.32	0.46	0	0		11	15	19	0	0		0.33	0.34	0.36	0	0
	CA_C1943	-	hypothetical protein	#N/A			0.352989	-0.996178	0.017848		0	-0.996178	0		1	0.00808212	1	0	1		2492	277	306	0	0		0.97	0.82	0.84	0	0		1937	523	316	0	0		0.97	0.89	0.85	0	0
	CA_C1944	-	hypothetical protein	#N/A			-0.36257	0.222392	0.830075		0	0	0		1	1	1	1	1		8	11	20	0	0		0.28	0.28	0.4	0	0		11	9	12	0	0		0.33	0.26	0.28	0	0
	CA_C1945	-	phage anti-repressor protein	#N/A			-0.917538	0.263034	0.160465		0	0	0		1	1	1	1	1		10	18	48	0	0		0.31	0.35	0.55	0	0		20	15	43	0	0		0.43	0.34	0.52	0	0
	CA_C1946	-	phage transcriptional regulator	#N/A			-1.10852	-0.0740006	0.319372		-1.10852	0	0		0.00844669	1	1	0	1		37	28	175	0	0		0.52	0.41	0.76	0	0		78	30	138	0	0		0.65	0.44	0.72	0	0
	CA_C1947	-	phage transcriptional regulator	#N/A			0.108376	-0.275634	0.152003		0	0	0		1	1	1	1	1		343	85	125	0	0		0.86	0.62	0.71	0	0		326	96	115	0	0		0.86	0.66	0.69	0	0
	CA_C1949	-	hypothetical protein	#N/A			0.584963	1.16993	-0.584963		0	0	0		1	1	1	1	1		11	13	3	0	0		0.32	0.3	0.14	0	0		7	6	4	0	0		0.27	0.21	0.14	0	0
	CA_C1950	-	hypothetical protein	#N/A			0.552541	0.453718	0.0931094		0	0	0		1	1	1	1	1		26	93	20	0	0		0.45	0.63	0.4	0	0		18	61	19	0	0		0.41	0.57	0.36	0	0
	CA_C1951	-	site-specific recombinase	#N/A			0.616671	0.13245	0.0874628		0	0	0		1	1	1	1	1		29	85	22	0	0		0.47	0.62	0.41	0	0		17	70	20	0	0		0.4	0.59	0.37	0	0
	CA_C1952	-	hypothetical protein	#N/A			0.678072	0.5025	0.263034		0	0	0		1	1	1	1	1		20	25	7	0	0		0.41	0.4	0.24	0	0		11	17	7	0	0		0.33	0.35	0.21	0	0
	CA_C1953	-	hypothetical protein	#N/A			-0.0931094	-0.415037	-0.584963		0	0	0		1	1	1	1	1		18	5	5	0	0		0.39	0.18	0.19	0	0		19	6	8	0	0		0.42	0.21	0.22	0	0
	CA_C1954	-	hypothetical protein	#N/A			-0.175087	-0.184425	0.0780025		0	0	0		1	1	1	1	1		75	32	24	0	0		0.64	0.43	0.42	0	0		81	33	23	0	0		0.66	0.46	0.4	0	0
	CA_C1955	-	hypothetical protein	#N/A			-0.0117772	-0.598637	-0.115477		0	0	0		1	0.258077	1	1	1		140	50	44	0	0		0.74	0.51	0.53	0	0		146	74	50	0	0		0.75	0.61	0.54	0	0
	CA_C1956	-	site-specific recombinase	#N/A			0	0.584963	-1		0	0	0		1	1	1	1	1		1	4	2	0	0		0.06	0.15	0.1	0	1		1	3	3	0	0		0.09	0.14	0.11	0	1
	CA_C1958	-	aldo/keto reductase	cac00620,cac00640,cac01100			0.322893	-0.322591	0.136246		0	0	0		1	1	1	1	1		845	626	430	0	0		0.93	0.9	0.88	0	0		697	760	404	0	0		0.92	0.92	0.87	0	0
	CA_C1959	-	hypothetical protein	#N/A			CC-Only	#NUM!	#NUM!		0	0	0		1	1	1	1	1		1	0	0	0	1		0.06	0	0	1	1		1	0	0	0	1		0.09	0	0	1	1
	CA_C1960	-	hypothetical protein	#N/A			#NUM!	#NUM!	#NUM!		0	0	0		1	1	1	1	1		0	0	0	1	1		0	0	0	1	1		0	0	0	1	1		0	0	0	1	1
	CA_C1961	-	Icc family phosphohydrolase	#N/A			0	#NUM!	0		0	0	0		1	1	1	1	1		1	1	1	0	0		0.06	0.05	0.05	1	1		1	1	1	0	0		0.09	0.06	0.03	1	1
	CA_C1962	-	esterase	#N/A			-0.275634	-0.415037	-0.169925		0	0	0		1	1	1	1	1		22	14	10	0	0		0.43	0.31	0.28	0	0		27	18	11	0	0		0.47	0.36	0.27	0	0
	CA_C1963	-	5'-nucleotidase	#N/A			-1	0	0		0	0	0		1	1	1	1	1		3	2	3	0	0		0.16	0.1	0.14	0	0		7	2	3	0	0		0.27	0.11	0.11	0	0
	CA_C1964	rpsA	30S ribosomal protein S1	cac03010			0	-0.678072	0.415037		0	0	0		1	1	1	1	1		4	7	10	0	0		0.19	0.22	0.28	0	0		5	11	8	0	0		0.23	0.29	0.22	0	0
	CA_C1965	greA	transcription elongation factor GreA	#N/A			0.276518	-0.157541	0.118644		0	0	0		1	1	1	1	1		200	74	46	0	0		0.8	0.59	0.54	0	0		164	82	44	0	0		0.76	0.63	0.52	0	0
	CA_C1966	-	surface-layer related glycoprotein	#N/A			1	0	Mono-Only		0	0	0		1	1	1	1	1		2	2	1	0	0		0.12	0.1	0.05	0	1		2	1	1	0	0		0.14	0.06	0.03	0	1
	CA_C1968	-	pectate lyase	#N/A			-0.0262913	0.131744	0.0122783		0	0	0		1	1	1	1	1		500	402	295	0	0		0.89	0.87	0.84	0	0		512	368	303	0	0		0.89	0.86	0.84	0	0
	CA_C1969	-	plasmid transfer factor TraK	cac03070			0	-0.584963	0.584963		0	0	0		1	1	1	1	1		1	4	3	0	0		0.06	0.15	0.14	0	1		1	4	3	0	0		0.09	0.17	0.11	0	1
	CA_C1970	-	hypothetical protein	#N/A			CC-Only	-0.584963	-1		0	0	0		1	1	1	1	1		1	3	2	0	0		0.06	0.13	0.1	0	1		0	4	2	0	1		0	0.17	0.07	0	1
	CA_C1971	-	hypothetical protein	#N/A			0	0.584963	0.584963		0	0	0		1	1	1	1	1		1	5	3	0	0		0.06	0.18	0.14	0	1		1	3	3	0	0		0.09	0.14	0.11	0	1
	CA_C1972	-	hypothetical protein	#N/A			0	1	0		0	0	0		1	1	1	1	1		1	3	2	0	0		0.06	0.13	0.1	0	1		1	2	1	0	0		0.09	0.11	0.03	0	1
	CA_C1973	-	hypothetical protein	#N/A			-0.188328	-0.257721	0.0795388		0	0	0		1	1	1	1	1		1182	1008	971	0	0		0.95	0.94	0.94	0	0		1299	1147	944	0	0		0.95	0.94	0.94	0	0
	CA_C1974	-	hypothetical protein	#N/A			#NUM!	#NUM!	0		0	0	0		1	1	1	1	1		0	0	1	0	1		0	0	0.05	1	1		0	0	2	0	1		0	0	0.07	1	1
	CA_C1975	-	hypothetical protein	#N/A			#NUM!	0	0		0	0	0		1	1	1	1	1		0	2	2	0	1		0	0.1	0.1	0	1		0	2	2	0	1		0	0.11	0.07	0	1
	CA_C1976	-	hypothetical protein	#N/A			CC-Only	-0.584963	1		0	0	0		1	1	1	1	1		1	3	2	0	0		0.06	0.13	0.1	0	1		0	4	2	0	1		0	0.17	0.07	0	1
	CA_C1977	-	hypothetical protein	#N/A			CC-Only	0.415037	0.321928		0	0	0		1	1	1	1	1		1	6	6	0	0		0.06	0.2	0.22	0	1		0	4	5	0	1		0	0.17	0.16	0	1
	CA_C1978	-	hypothetical protein	#N/A			#NUM!	#NUM!	#NUM!		0	0	0		1	1	1	1	1		0	1	1	0	1		0	0.05	0.05	1	1		0	0	0	1	1		0	0	0	1	1
	CA_C1979	-	hypothetical protein	#N/A			#NUM!	#NUM!	#NUM!		0	0	0		1	1	1	1	1		0	0	0	1	1		0	0	0	1	1		0	0	0	1	1		0	0	0	1	1
	CA_C1980	-	pili biogenesis ATPase	#N/A			0	0	-0.263034		0	0	0		1	1	1	1	1		3	7	6	0	0		0.16	0.22	0.22	0	0		3	7	8	0	0		0.18	0.23	0.22	0	0
	CA_C1981	-	hypothetical protein	#N/A			#NUM!	0	-1		0	0	0		1	1	1	1	1		0	2	1	0	1		0	0.1	0.05	0	1		0	1	2	0	1		0	0.06	0.07	1	1
	CA_C1982	-	hypothetical protein	#N/A			0	0	0.263034		0	0	0		1	1	1	1	1		15	5	7	0	0		0.37	0.18	0.24	0	0		15	5	7	0	0		0.38	0.19	0.21	0	0
	CA_C1983	-	hypothetical protein	#N/A			0.350907	-0.58967	-0.01543		0	0	0		1	0.260308	1	1	1		209	278	565	0	0		0.8	0.82	0.9	0	0		164	427	587	0	0		0.76	0.87	0.91	0	0
	CA_C1984	-	permease	#N/A			-0.222392	-1	0		0	0	0		1	1	1	1	1		21	2	2	0	0		0.42	0.1	0.1	0	0		24	2	1	0	0		0.45	0.11	0.03	0	1
	CA_C1985	-	hypothetical protein	#N/A			0.115477	0	-0.115477		0	0	0		1	1	1	1	1		14	5	15	0	0		0.35	0.18	0.35	0	0		15	6	17	0	0		0.38	0.21	0.34	0	0
	CA_C1986	-	hypothetical protein	#N/A			-0.514573	0	0		0	0	0		1	1	1	1	1		8	8	17	0	0		0.28	0.24	0.37	0	0		12	7	18	0	0		0.35	0.23	0.35	0	0
	CA_C1988	-	ferrichrome-binding periplasmic protein	#N/A			0.736966	0.241008	0.186413		0	0	0		1	1	1	1	1		11	19	42	0	0		0.32	0.36	0.53	0	0		7	17	39	0	0		0.27	0.35	0.49	0	0
	CA_C1989	-	iron (III) ABC transporter ATPase	#N/A			0.584963	-0.0962153	0.395929		0	0	0		1	1	1	1	1		10	43	95	0	0		0.31	0.48	0.67	0	0		7	44	76	0	0		0.27	0.51	0.62	0	0
	CA_C1990	-	iron (III) ABC transporter permease	#N/A			0.807355	0	0.115477		0	0	0		1	1	1	1	1		8	13	32	0	0		0.28	0.3	0.47	0	0		5	13	31	0	0		0.23	0.31	0.45	0	0
	CA_C1991	-	hypothetical protein	#N/A			0.440573	-0.447459	0.31969		0	0	0		0.893722	0.549589	1	1	1		42	97	202	0	0		0.54	0.64	0.79	0	0		33	129	171	0	0		0.5	0.7	0.76	0	0
	CA_C1992	moaC	molybdenum cofactor biosynthesis protein MoaC	cac00790,cac01100,cac01240,cac04122			0.169925	-0.241008	0.118181		0	0	0		1	1	1	1	1		10	49	110	0	0		0.31	0.5	0.69	0	0		10	57	107	0	0		0.32	0.56	0.68	0	0
	CA_C1993	moaA	molybdenum cofactor biosynthesis protein MoaA	cac00790,cac01100,cac01240,cac04122			0.415037	0.137504	0.343954		0	0	0		1	1	1	1	1		5	17	42	0	0		0.22	0.34	0.53	0	0		4	15	35	0	0		0.21	0.34	0.47	0	0
	CA_C1994	moaB	molybdopterin biosynthesis protein MoaB	#N/A			1.58496	-0.289507	0.0395284		0	0	0		1	1	1	1	1		4	14	47	0	0		0.19	0.31	0.54	0	0		2	15	48	0	0		0.14	0.34	0.54	0	0
	CA_C1995	-	hypothetical protein	#N/A			#NUM!	0	0.777608		0	0	0		1	1	1	1	1		0	5	15	0	1		0	0.18	0.35	0	1		0	4	9	0	1		0	0.17	0.24	0	1
	CA_C1996	-	hypothetical protein	#N/A			0.584963	-0.0544478	0.216811		0	0	0		1	1	1	1	1		4	39	108	0	0		0.19	0.46	0.69	0	0		3	37	98	0	0		0.18	0.47	0.66	0	0
	CA_C1997	-	glycosyltransferase	#N/A			0.415037	0.125531	0.182203		0	0	0		1	1	1	1	1		4	36	75	0	0		0.19	0.45	0.63	0	0		4	30	69	0	0		0.21	0.44	0.6	0	0
	CA_C1998	-	ABC transporter ATPase	#N/A			0.678072	0.0230836	0.111031		0	0	0		1	1	1	1	1		9	91	170	0	0		0.29	0.63	0.76	0	0		6	85	165	0	0		0.26	0.64	0.75	0	0
	CA_C1999	-	hypothetical protein	#N/A			0	0.584963	0.251539		0	0	0		1	1	1	1	1		1	36	64	0	0		0.06	0.45	0.6	0	1		1	21	56	0	0		0.09	0.38	0.56	0	1
	CA_C2000	iorB	indolepyruvate oxidoreductase subunit beta	#N/A			0.678072	0.0259952	-0.0201779		0	0	0		1	1	1	1	1		8	82	177	0	0		0.28	0.61	0.77	0	0		7	77	191	0	0		0.27	0.61	0.77	0	0
	CA_C2001	iorA	indolepyruvate ferredoxin oxidoreductase subunit alpha	#N/A			0.584963	-0.0655883	0.287282		0	0	0		1	1	1	1	1		10	64	183	0	0		0.31	0.56	0.78	0	0		7	62	157	0	0		0.27	0.57	0.74	0	0
	CA_C2002	-	iron-sulfur flavoprotein	#N/A			1.58496	0.308122	0.0824622		0	0	0		1	1	1	1	1		3	38	69	0	0		0.16	0.46	0.62	0	0		2	28	68	0	0		0.14	0.43	0.6	0	0
	CA_C2003	-	permease	#N/A			1	0.206451	0.0901978		0	0	0		1	1	1	1	1		2	22	42	0	0		0.12	0.38	0.53	0	0		2	17	41	0	0		0.14	0.35	0.51	0	0
	CA_C2004	-	siderophore/surfactin biosynthesis protein	#N/A			1.58496	0	0		0	0	0		1	1	1	1	1		3	18	35	0	0		0.16	0.35	0.49	0	0		2	16	38	0	0		0.14	0.34	0.49	0	0
	CA_C2005	-	siderophore/surfactin biosynthesis protein	#N/A			1.58496	-0.289507	0.180572		0	0	0		1	1	1	1	1		3	14	21	0	0		0.16	0.31	0.41	0	0		1	14	21	0	0		0.09	0.33	0.38	0	1
	CA_C2006	-	siderophore/surfactin biosynthesis protein	cac00770,cac01100			0.263034	-0.0565835	-0.126532		0	0	0		1	1	1	1	1		13	110	151	0	0		0.34	0.66	0.74	0	0		12	107	175	0	0		0.35	0.68	0.76	0	0
	CA_C2007	-	glycosyltransferase	#N/A			0.321928	0.0911479	-0.0780025		0	0	0		1	1	1	1	1		5	73	114	0	0		0.22	0.59	0.7	0	0		4	63	126	0	0		0.21	0.57	0.71	0	0
	CA_C2008	pksF	3-oxoacyl-ACP synthase	cac00061,cac00780,cac01100,cac01212,cac01240			0.415037	-0.210218	0.162105		0	0	0		1	1	1	1	1		13	227	522	0	0		0.34	0.78	0.89	0	0		11	243	484	0	0		0.33	0.8	0.89	0	0
	CA_C2009	mmgB	3-hydroxyacyl-CoA dehydrogenase	#N/A			1	0	0.16711		0	0	0		1	1	1	1	1		2	38	81	0	0		0.12	0.46	0.65	0	0		1	33	74	0	0		0.09	0.46	0.61	0	1
	CA_C2010	-	Fe-S oxidoreductase	#N/A			0.736966	-0.0588937	-0.0985638		0	0	0		1	1	1	1	1		6	70	125	0	0		0.24	0.58	0.71	0	0		4	69	140	0	0		0.21	0.59	0.72	0	0
	CA_C2011	fabH	3-oxoacyl-ACP synthase	#N/A			1	-0.354431	0.155278		0	0	0		1	1	1	1	1		7	117	187	0	0		0.26	0.67	0.78	0	0		3	138	175	0	0		0.18	0.72	0.76	0	0
	CA_C2012	fadB	enoyl-CoA hydratase	#N/A			0.847997	-0.273565	0.00904514		0	0	0		1	1	1	1	1		10	134	202	0	0		0.31	0.69	0.79	0	0		6	148	206	0	0		0.26	0.73	0.79	0	0
	CA_C2013	-	hypothetical protein	#N/A			1.58496	0.162553	0.0931094		0	0	0		1	1	1	1	1		7	181	243	0	0		0.26	0.75	0.82	0	0		3	147	239	0	0		0.18	0.73	0.81	0	0
	CA_C2014	-	esterase	#N/A			CC-Only	-0.459432	-0.0506261		0	0	0		1	1	1	1	1		2	24	36	0	0		0.12	0.39	0.5	0	0		0	29	38	0	1		0	0.43	0.49	0	1
	CA_C2015	-	hypothetical protein	#N/A			0.807355	-0.0816838	0.326104		0	0	0		1	1	1	1	1		7	155	220	0	0		0.26	0.72	0.8	0	0		4	145	182	0	0		0.21	0.73	0.77	0	0
	CA_C2016	fadB	enoyl-CoA hydratase	#N/A			0.678072	-0.297836	0.200594		0	0	0		1	1	1	1	1		18	236	261	0	0		0.39	0.79	0.83	0	0		12	258	237	0	0		0.35	0.81	0.81	0	0
	CA_C2017	-	acyl carrier protein	#N/A			1.32193	0.0931094	0.334419		0	0	0		1	1	1	1	1		6	70	74	0	0		0.24	0.58	0.63	0	0		3	60	61	0	0		0.18	0.56	0.58	0	0
	CA_C2018	-	aldehyde:ferredoxin oxidoreductase	cac00030,cac01100,cac01120,cac01200			0.932886	-0.15029	0.227601		0	0	0		1	1	1	1	1		24	498	231	0	0		0.44	0.89	0.81	0	0		13	513	205	0	0		0.36	0.89	0.79	0	0
	CA_C2019	-	malonyl CoA-ACP transacylase	#N/A			1.03103	-0.537657	-0.0221957		1.03103	0	0		0.0247227	0.623748	1	0	1		53	314	161	0	0		0.58	0.83	0.75	0	0		26	440	169	0	0		0.47	0.87	0.75	0	0
	CA_C2020	moeA	LysR family transcriptional regulator	cac00790,cac01100,cac01240			0.263034	-0.321928	-0.525091		0	0	0		1	1	1	1	1		21	6	51	0	0		0.42	0.2	0.56	0	0		18	7	80	0	0		0.41	0.23	0.63	0	0
	CA_C2021	moeA	molybdopterin biosynthesis protein MoeA	cac00790,cac01100,cac01240			0.584963	-0.280108	-0.368387		0	0	0		1	1	1	1	1		18	21	70	0	0		0.39	0.37	0.62	0	0		12	23	95	0	0		0.35	0.4	0.66	0	0
	CA_C2022	moaB	molybdopterin biosynthesis protein MoaB	#N/A			0.225881	-0.215729	-0.185111		0	0	0		1	1	1	1	1		79	89	211	0	0		0.65	0.62	0.8	0	0		69	100	253	0	0		0.63	0.66	0.82	0	0
	CA_C2025	-	hypothetical protein	#N/A			0.544321	-0.251539	-0.0614005		0	0	0		0.624838	1	1	1	1		40	30	58	0	0		0.53	0.42	0.58	0	0		28	33	64	0	0		0.48	0.46	0.59	0	0
	CA_C2026	-	flavodoxin	#N/A			0.542527	0.0814641	0.203328		0	0	0		0.929607	1	1	1	1		303	374	265	0	0		0.84	0.86	0.83	0	0		219	336	237	0	0		0.81	0.84	0.81	0	0
	CA_C2027	-	hypothetical protein	#N/A			#NUM!	#NUM!	#NUM!		0	0	0		1	1	1	1	1		0	0	0	1	1		0	0	0	1	1		0	0	0	1	1		0	0	0	1	1
	CA_C2028	-	hypothetical protein	#N/A			#NUM!	#NUM!	#NUM!		0	0	0		1	1	1	1	1		0	0	0	1	1		0	0	0	1	1		0	0	0	1	1		0	0	0	1	1
	CA_C2029	-	hypothetical protein	#N/A			0	#NUM!	0		0	0	0		1	1	1	1	1		3	1	2	0	0		0.16	0.05	0.1	0	1		2	1	1	0	0		0.14	0.06	0.03	0	1
	CA_C2030	-	hypothetical protein	#N/A			0	0	0		0	0	0		1	1	1	1	1		5	4	2	0	0		0.22	0.15	0.1	0	0		6	3	3	0	0		0.26	0.14	0.11	0	0
	CA_C2031	-	hypothetical protein	#N/A			0	0.415037	-0.415037		0	0	0		1	1	1	1	1		7	6	4	0	0		0.26	0.2	0.17	0	0		7	4	6	0	0		0.27	0.17	0.18	0	0
	CA_C2032	-	hypothetical protein	#N/A			0	1	0		0	0	0		1	1	1	1	1		2	3	2	0	0		0.12	0.13	0.1	0	0		2	1	2	0	0		0.14	0.06	0.07	0	1
	CA_C2033	-	hypothetical protein	#N/A			Mono-Only	0	0		0	0	0		1	1	1	1	1		1	4	4	0	0		0.06	0.15	0.17	0	1		1	3	4	0	0		0.09	0.14	0.14	0	1
	CA_C2034	-	hypothetical protein	#N/A			#NUM!	CC-Only	0		0	0	0		1	1	1	1	1		0	1	1	0	1		0	0.05	0.05	1	1		0	0	1	0	1		0	0	0.03	1	1
	CA_C2035	-	hypothetical protein	#N/A			CC-Only	0.584963	-0.321928		0	0	0		1	1	1	1	1		1	5	5	0	0		0.06	0.18	0.19	0	1		1	3	7	0	0		0.09	0.14	0.21	0	1
	CA_C2036	-	hypothetical protein	#N/A			0.415037	0.415037	-0.137504		0	0	0		1	1	1	1	1		4	12	12	0	0		0.19	0.29	0.31	0	0		3	8	14	0	0		0.18	0.25	0.31	0	0
	CA_C2037	-	hypothetical protein	#N/A			0	0	0		0	0	0		1	1	1	1	1		1	3	1	0	0		0.06	0.13	0.05	0	1		1	1	1	0	0		0.09	0.06	0.03	1	1
	CA_C2038	-	hypothetical protein	#N/A			0	0.584963	0		0	0	0		1	1	1	1	1		2	5	3	0	0		0.12	0.18	0.14	0	0		2	2	3	0	0		0.14	0.11	0.11	0	0
	CA_C2039	-	hypothetical protein	#N/A			0	0.0931094	0.0931094		0	0	0		1	1	1	1	1		19	24	19	0	0		0.4	0.39	0.39	0	0		20	21	20	0	0		0.43	0.38	0.37	0	0
	CA_C2040	-	ABC transporter ATPase	cac02010			0.137504	-0.387926	0.350497		0	0	0		1	0.946103	1	1	1		13	141	126	0	0		0.34	0.7	0.72	0	0		11	168	102	0	0		0.33	0.75	0.67	0	0
	CA_C2041	-	ABC transporter permease	cac02010			#NUM!	-0.415037	0.321928		0	0	0		1	1	1	1	1		0	5	6	0	1		0	0.18	0.22	0	1		0	5	5	0	1		0	0.19	0.16	0	1
	CA_C2042	-	ABC transporter permease	#N/A			#NUM!	-0.584963	0		0	0	0		1	1	1	1	1		0	3	5	0	1		0	0.13	0.19	0	1		0	3	5	0	1		0	0.14	0.16	0	1
	CA_C2043	-	hypothetical protein	#N/A			CC-Only	0.415037	-0.447459		0	0	0		1	1	1	1	1		1	11	40	0	0		0.06	0.28	0.52	0	1		0	8	54	0	1		0	0.25	0.56	0	1
	CA_C2044	-	hypothetical protein	#N/A			#NUM!	#NUM!	#NUM!		0	0	0		1	1	1	1	1		0	0	0	1	1		0	0	0	1	1		0	0	0	1	1		0	0	0	1	1
	CA_C2045	-	murein hydrolase domain-containing protein	#N/A			#NUM!	#NUM!	0		0	0	0		1	1	1	1	1		0	0	1	0	1		0	0	0.05	1	1		0	0	2	0	1		0	0	0.07	1	1
	CA_C2046	-	hypothetical protein	#N/A			#NUM!	1	0.415037		0	0	0		1	1	1	1	1		0	3	5	0	1		0	0.13	0.19	0	1		0	2	4	0	1		0	0.11	0.14	0	1
	CA_C2047	-	conjugative transfer ATPase TrsE	#N/A			#NUM!	0	0.263034		0	0	0		1	1	1	1	1		0	3	8	0	1		0	0.13	0.25	0	1		0	2	6	0	1		0	0.11	0.18	0	1
	CA_C2048	-	hypothetical protein	#N/A			#NUM!	CC-Only	1.58496		0	0	0		1	1	1	1	1		0	1	3	0	1		0	0.05	0.14	0	1		0	0	2	0	1		0	0	0.07	1	1
	CA_C2049	-	hypothetical protein	#N/A			#NUM!	#NUM!	CC-Only		0	0	0		1	1	1	1	1		0	1	2	0	1		0	0.05	0.1	0	1		0	1	1	0	1		0	0.06	0.03	1	1
	CA_C2050	-	hypothetical protein	#N/A			0	0.415037	0.415037		0	0	0		1	1	1	1	1		2	6	6	0	0		0.12	0.2	0.22	0	0		1	5	4	0	0		0.09	0.19	0.14	0	1
	CA_C2051	-	hypothetical protein	#N/A			#NUM!	#NUM!	#NUM!		0	0	0		1	1	1	1	1		0	0	0	1	1		0	0	0	1	1		0	0	0	1	1		0	0	0	1	1
	CA_C2052	-	DNA-dependent RNA polymerase sigma subunit	#N/A			CC-Only	1	0		0	0	0		1	1	1	1	1		1	6	7	0	0		0.06	0.2	0.24	0	1		1	4	7	0	0		0.09	0.17	0.21	0	1
	CA_C2053	-	hypothetical protein	#N/A			#NUM!	0.584963	1		0	0	0		1	1	1	1	1		0	5	5	0	1		0	0.18	0.19	0	1		0	3	3	0	1		0	0.14	0.11	0	1
	CA_C2054	-	hypothetical protein	#N/A			#NUM!	#NUM!	#NUM!		0	0	0		1	1	1	1	1		0	1	0	0	1		0	0.05	0	1	1		0	0	0	1	1		0	0	0	1	1
	CA_C2055	-	transcriptional regulator	#N/A			0.182478	-0.493815	0.321928		0	0	0		1	0.40053	1	1	1		119	70	43	0	0		0.71	0.58	0.53	0	0		104	97	36	0	0		0.7	0.66	0.48	0	0
	CA_C2056	-	hypothetical protein	#N/A			0	0	#NUM!		0	0	0		1	1	1	1	1		3	1	0	0	1		0.16	0.05	0	0	1		2	1	1	0	0		0.14	0.06	0.03	0	1
	CA_C2057	-	D-alanyl-D-alanine carboxypeptidase	cac00550,cac01100			#NUM!	#NUM!	Mono-Only		0	0	0		1	1	1	1	1		0	1	1	0	1		0	0.05	0.05	1	1		0	0	2	0	1		0	0	0.07	1	1
	CA_C2058	-	hypothetical protein	#N/A			#NUM!	#NUM!	#NUM!		0	0	0		1	1	1	1	1		0	0	0	1	1		0	0	0	1	1		0	0	0	1	1		0	0	0	1	1
	CA_C2059	-	hypothetical protein	#N/A			CC-Only	#NUM!	-1		0	0	0		1	1	1	1	1		1	1	1	0	0		0.06	0.05	0.05	1	1		0	1	3	0	1		0	0.06	0.11	0	1
	CA_C2060	scpB	segregation and condensation protein B	#N/A			-0.321928	0.152003	0.0671142		0	0	0		1	1	1	1	1		65	29	28	0	0		0.62	0.42	0.45	0	0		81	25	28	0	0		0.66	0.41	0.43	0	0
	CA_C2061	scpA	segregation and condensation protein A	#N/A			-0.584963	0.485427	0		0	0	0		1	1	1	1	1		11	11	10	0	0		0.32	0.28	0.28	0	0		17	7	10	0	0		0.4	0.23	0.26	0	0
	CA_C2062	-	tRNA nucleotidyltransferase	cac03018			-0.50696	0.222392	-0.152003		0	0	0		1	1	1	1	1		22	11	11	0	0		0.43	0.28	0.3	0	0		31	9	13	0	0		0.5	0.26	0.3	0	0
	CA_C2063	dacF	D-alanyl-D-alanine carboxypeptidase	cac00550,cac01100			-0.247928	0.129768	-0.123575		0	0	0		1	1	1	1	1		130	279	153	0	0		0.73	0.82	0.75	0	0		153	232	176	0	0		0.75	0.79	0.76	0	0
	CA_C2064	deoD	purine nucleoside phosphorylase	cac00230,cac00760,cac01100,cac01110,cac01232			-0.173648	-0.0649554	-0.27518		0	0	0		1	1	1	1	1		99	224	170	0	0		0.69	0.78	0.76	0	0		111	218	213	0	0		0.71	0.79	0.79	0	0
	CA_C2065	deoB	phosphopentomutase	cac00030,cac00230,cac01100			-0.0671142	-0.0295443	-0.0499252		0	0	0		1	1	1	1	1		49	218	176	0	0		0.56	0.77	0.77	0	0		50	203	193	0	0		0.57	0.77	0.78	0	0
	CA_C2066	-	XerD family integrase/recombinase	#N/A			0.157541	0.165059	-0.0374747		0	0	0		1	1	1	1	1		33	110	95	0	0		0.49	0.66	0.67	0	0		31	90	102	0	0		0.5	0.65	0.67	0	0
	CA_C2067	-	hypothetical protein	#N/A			0.485427	0.678072	0.289507		0	0	0		1	1	1	1	1		7	12	14	0	0		0.26	0.29	0.34	0	0		6	7	13	0	0		0.26	0.23	0.3	0	0
	CA_C2068	-	sporulation factor spoIIM	#N/A			0.254814	-0.171953	0.127379		0	0	0		1	1	1	1	1		120	116	88	0	0		0.71	0.67	0.66	0	0		103	121	85	0	0		0.69	0.69	0.64	0	0
	CA_C2069	-	hypothetical protein	#N/A			0.115477	-0.387023	0.415037		0	0	0		1	1	1	1	1		16	19	10	0	0		0.38	0.36	0.28	0	0		14	22	8	0	0		0.37	0.39	0.22	0	0
	CA_C2070	-	hypothetical protein	#N/A			0.204358	-0.342888	0.0473057		0	0	0		1	1	1	1	1		64	58	39	0	0		0.62	0.54	0.51	0	0		53	69	39	0	0		0.58	0.59	0.49	0	0
	CA_C2071	-	Spo0A protein	cac02020,cac02024			0.355967	-0.267216	0.438005		0	0	0		1	1	1	1	1		1494	1602	1486	0	0		0.96	0.96	0.96	0	0		1187	1808	1147	0	0		0.95	0.96	0.95	0	0
	CA_C2072	-	stage IV sporulation protein B	#N/A			-0.0524674	-0.39079	-0.173332		0	0	0		1	0.735854	1	1	1		62	67	59	0	0		0.61	0.57	0.59	0	0		65	83	69	0	0		0.62	0.63	0.6	0	0
[truncated: 1,780 more rows]

## Sheet: Table S2
Table S2: Type I RNAseq Experiment Data for C. ljungdahlii	Synonym	Name	Product	KEGG Pathway	KEGG Module		4	11	22		4.ss	11.ss	22.ss		q4	q11	q22	q.or	q.and		r4.CC	r11.CC	r22.CC	r.or	r.and		r4.CC (%)	r11.CC (%)	r22.CC (%)	r.or (%)	r.and (%)		r4.M	r11.M	r22.M	r.or	r.and		r4.M (%)	r11.M (%)	r22.M (%)	r.or (%)	r.and (%)
	CLJU_c00010	dnaA	chromosomal replication initiator protein	clj02020			-0.844349	-1.35908	0.485427		0	-1.35908	0		0.0514327	7.78e-09	0.290883	0	1		34	20	44	0	0		0.58	0.5	0.62	0	0		73	56	23	0	0		0.68	0.64	0.58	0	0
	CLJU_c00020	dnaN	DNA polymerase III subunit beta	clj03030,clj03430,clj03440			0.459432	-0.874469	0.440573		0	0	0		1	1	1	1	1		8	4	15	0	0		0.28	0.22	0.39	0	0		7	9	8	0	0		0.3	0.33	0.3	0	0
	CLJU_c00030	-	hypothetical protein	#N/A			-0.584963	-1.67807	0.4975		0	0	0		1	1	1	1	1		4	4	19	0	0		0.13	0.22	0.45	0	0		8	9	9	0	0		0.32	0.33	0.34	0	0
	CLJU_c00040	recF	DNA replication and repair protein RecF	clj03440			-0.29956	-1.12199	0.514573		0	0	0		1	1	0.43546	1	1		19	14	38	0	0		0.47	0.43	0.59	0	0		28	29	18	0	0		0.53	0.53	0.53	0	0
	CLJU_c00050	-	hypothetical protein	#N/A			0	-1.09954	1.14684		0	0	0		1	1	0.450061	1	1		22	18	47	0	0		0.51	0.48	0.63	0	0		23	38	15	0	0		0.49	0.58	0.48	0	0
	CLJU_c00060	gyrB1	DNA gyrase subunit B	#N/A			-0.132638	-0.892144	0.597241		0	-0.892144	0		1	0.00141472	0.426486	0	1		108	105	209	0	0		0.77	0.75	0.86	0	0		128	188	101	0	0		0.77	0.82	0.82	0	0
	CLJU_c00070	gyrA1	DNA gyrase subunit A	#N/A			-0.397684	-0.630912	0.86175		0	0	0		0.42009	0.12253	0.32992	1	1		183	177	371	0	0		0.83	0.82	0.91	0	0		269	278	150	0	0		0.86	0.86	0.86	0	0
	CLJU_c00080	rrsA	16S ribosomal RNA	clj03010			2.37134	0.713424	-0.551785		2.37134	0	0		5.10452e-06	0.665592	1	0	1		3528	2375	5441	0	0		0.98	0.97	0.99	0	0		812	1767	4947	0	0		0.94	0.96	0.99	0	0
	CLJU_c00090	rrlA	23S ribosomal RNA	clj03010			1.45752	0.0270872	-1.16525		0	0	0		1	0.909811	1	1	1		8102	2418	6026	0	0		0.99	0.97	0.99	0	0		3361	2916	7833	0	0		0.98	0.98	0.99	0	0
	CLJU_c00100	rrfA	5S ribosomal RNA	clj03010			0.663363	-0.122683	-1.21707		0	0	0		0.220521	0.50382	0.586829	1	1		530	148	95	0	0		0.92	0.79	0.76	0	0		390	184	147	0	0		0.9	0.82	0.86	0	0
	CLJU_c00110	trnM1	Met tRNA	clj00970			1.31774	0.843274	1.48543		1.31774	0	0		0.000425624	1	0.282829	0	1		151	51	44	0	0		0.81	0.65	0.62	0	0		69	30	11	0	0		0.67	0.54	0.41	0	0
	CLJU_c00120	-	hypothetical protein	#N/A			-0.192645	-2.80735	0.169925		0	0	0		1	1	1	1	1		5	1	7	0	0		0.17	0.07	0.16	0	1		7	6	5	0	0		0.3	0.27	0.15	0	0
	CLJU_c00130	-	transcriptional regulator	#N/A			-0.0627358	-0.966833	0.415037		0	0	0		1	1	1	1	1		33	18	26	0	0		0.58	0.48	0.52	0	0		41	38	17	0	0		0.59	0.58	0.52	0	0
	CLJU_c00140	-	hypothetical protein	#N/A			-0.798366	-0.710493	-0.485427		0	0	0		1	1	0.858896	1	1		18	18	20	0	0		0.46	0.48	0.46	0	0		35	31	19	0	0		0.56	0.55	0.54	0	0
	CLJU_c00150	-	FAD-dependent oxidoreductase	#N/A			-0.691878	-0.291766	-0.409876		0	0	0		0.0991581	0.252596	0.653518	1	1		40	49	54	0	0		0.61	0.64	0.66	0	0		76	57	52	0	0		0.69	0.64	0.73	0	0
	CLJU_c00160	-	hypothetical protein	#N/A			-0.289507	-0.392317	-0.14439		0	0	0		1	1	1	1	1		42	26	28	0	0		0.61	0.54	0.54	0	0		62	36	23	0	0		0.65	0.57	0.58	0	0
	CLJU_c00170	serS	seryl-tRNA synthetase	clj00970			-0.561469	-1.3749	1.48976		0	-1.3749	1.48976		0.169365	1.02e-06	0.00879092	0	1		178	219	426	0	0		0.82	0.84	0.92	0	0		314	543	118	0	0		0.88	0.91	0.84	0	0
	CLJU_c00180	trnS1	Ser tRNA	clj00970			0.520832	-1.40526	3.64386		0	-1.40526	3.64386		0.0989795	1.35e-05	1.15e-30	0	1		84	33	121	0	0		0.73	0.58	0.79	0	0		70	102	8	0	0		0.67	0.74	0.3	0	0
	CLJU_c00190	trnS2	Ser tRNA	clj00970			0.736966	-1.70044	1.28951		0	0	0		1	1	0.406802	1	1		38	11	36	0	0		0.6	0.39	0.59	0	0		27	41	7	0	0		0.52	0.59	0.25	0	0
	CLJU_c00200	trnR1	Arg tRNA	clj00970			1.2932	0.112894	1.79951		1.2932	0	0		0.000433384	0.745276	0.108496	0	1		147	80	137	0	0		0.8	0.71	0.81	0	0		66	82	29	0	0		0.66	0.71	0.62	0	0
	CLJU_c00210	-	phage integrase-like protein	#N/A			0.584963	-1.11548	-0.234465		0	0	0		1	1	1	1	1		9	4	15	0	0		0.31	0.22	0.39	0	0		8	11	13	0	0		0.32	0.37	0.45	0	0
	CLJU_c00220	-	phage protein with HTH motif	#N/A			0.321928	-1.80735	-0.514573		0	0	0		1	1	1	1	1		3	2	6	0	0		0.08	0.14	0.12	0	1		3	4	6	0	0		0.17	0.2	0.2	0	0
	CLJU_c00230	-	DNA-binding protein	#N/A			1.1375	-0.584963	0.754888		0	0	0		1	1	1	1	1		7	3	20	0	0		0.25	0.19	0.46	0	0		4	4	12	0	0		0.21	0.2	0.43	0	0
	CLJU_c00240	-	hypothetical protein	#N/A			2	-1	0.289507		0	0	0		1	1	1	1	1		5	1	10	0	0		0.17	0.07	0.27	0	1		1	2	7	0	0		0.05	0.11	0.25	0	1
	CLJU_c00250	-	hypothetical protein	#N/A			1.85798	0.652077	-0.459432		0	0	0		1	1	1	1	1		20	17	27	0	0		0.48	0.47	0.53	0	0		7	10	28	0	0		0.3	0.36	0.62	0	0
	CLJU_c00260	-	hypothetical protein	#N/A			2.32193	-0.736966	0		0	0	0		1	1	1	1	1		6	2	9	0	0		0.22	0.14	0.23	0	0		2	2	7	0	0		0.12	0.11	0.25	0	0
	CLJU_c00270	-	hypothetical protein	#N/A			1.32193	-2.32193	0		0	0	0		1	1	1	1	1		3	0	7	0	1		0.08	0	0.16	0	1		1	2	5	0	0		0.05	0.11	0.15	0	1
	CLJU_c00280	-	hypothetical protein	#N/A			1.70044	-2.32193	-0.125531		0	0	0		1	1	1	1	1		8	1	10	0	0		0.28	0.07	0.27	0	1		3	6	9	0	0		0.17	0.27	0.34	0	0
	CLJU_c00290	-	hypothetical protein	#N/A			2.80735	-1	0.169925		0	0	0		1	1	1	1	1		4	1	8	0	0		0.13	0.07	0.2	0	1		1	2	6	0	0		0.05	0.11	0.2	0	1
	CLJU_c00300	-	hypothetical protein	#N/A			2	-1	0.125531		0	0	0		1	1	1	1	1		4	1	11	0	0		0.13	0.07	0.3	0	1		1	2	9	0	0		0.05	0.11	0.34	0	1
	CLJU_c00310	-	hypothetical protein	#N/A			2.58496	0	0		0	0	0		1	1	1	1	1		3	2	6	0	0		0.08	0.14	0.12	0	1		1	2	5	0	0		0.05	0.11	0.15	0	1
	CLJU_c00320	-	phage-like protein	#N/A			1.80735	0.222392	0.0931094		0	0	0		1	1	1	1	1		8	5	14	0	0		0.28	0.26	0.37	0	0		3	5	11	0	0		0.17	0.24	0.41	0	0
	CLJU_c00330	-	hypothetical protein	#N/A			2.45943	1.67573	0.415037		2.45943	1.67573	0		1.28704e-34	1.7e-05	0.724878	0	1		214	202	62	0	0		0.85	0.83	0.69	0	0		48	71	42	0	0		0.61	0.68	0.69	0	0
	CLJU_c00340	-	hypothetical protein	#N/A			1.58496	0.584963	1		0	0	0		1	1	1	1	1		1	2	2	0	0		0.01	0.14	0.01	0	1		0	1	1	0	1		0	0.05	0.01	1	1
	CLJU_c00350	-	phage-like terminase	#N/A			1.87447	-1	0		0	0	0		1	1	1	1	1		6	2	13	0	0		0.22	0.14	0.35	0	0		2	2	10	0	0		0.12	0.11	0.38	0	0
	CLJU_c00360	-	hypothetical protein	#N/A			0.530515	-1.58496	0.36257		0	0	0		1	1	1	1	1		9	2	6	0	0		0.31	0.14	0.12	0	0		8	5	5	0	0		0.32	0.24	0.15	0	0
	CLJU_c00370	-	hypothetical protein	#N/A			2.32193	-1	0.222392		0	0	0		1	1	1	1	1		3	1	6	0	0		0.08	0.07	0.12	0	1		1	1	5	0	0		0.05	0.05	0.15	0	1
	CLJU_c00380	-	hypothetical protein	#N/A			-0.125531	-0.222392	0.206451		0	0	0		1	1	1	1	1		6	4	11	0	0		0.22	0.22	0.3	0	0		11	6	8	0	0		0.37	0.27	0.3	0	0
	CLJU_c00390	-	hypothetical protein	#N/A			0.36257	-0.263034	0		0	0	0		1	1	1	1	1		6	4	9	0	0		0.22	0.22	0.23	0	0		6	4	8	0	0		0.27	0.2	0.3	0	0
	CLJU_c00400	-	phage-like protein	#N/A			2.32193	-0.415037	0		0	0	0		1	1	1	1	1		9	1	14	0	0		0.31	0.07	0.37	0	1		2	2	12	0	0		0.12	0.11	0.43	0	0
	CLJU_c00410	-	hypothetical protein	#N/A			0.263034	0.0780025	0.432959		0	0	0		1	1	1	1	1		12	15	19	0	0		0.38	0.45	0.45	0	0		13	14	11	0	0		0.39	0.41	0.41	0	0
	CLJU_c00420	-	hypothetical protein	#N/A			0.584963	-1	0		0	0	0		1	1	1	1	1		2	1	3	0	0		0.04	0.07	0.03	1	1		1	1	3	0	0		0.05	0.05	0.06	1	1
	CLJU_c00430	-	hypothetical protein	#N/A			2.32193	-1	0		0	0	0		1	1	1	1	1		6	1	10	0	0		0.22	0.07	0.27	0	1		1	2	8	0	0		0.05	0.11	0.3	0	1
	CLJU_c00440	-	hypothetical protein	#N/A			2	0	0		0	0	0		1	1	1	1	1		4	0	9	0	1		0.13	0	0.23	0	1		1	0	7	0	1		0.05	0	0.25	0	1
	CLJU_c00450	-	hypothetical protein	#N/A			2.58496	-1	0		0	0	0		1	1	1	1	1		3	1	6	0	0		0.08	0.07	0.12	0	1		1	1	5	0	0		0.05	0.05	0.15	0	1
	CLJU_c00460	-	hypothetical protein	#N/A			2	1.58496	-0.192645		0	0	0		1	1	1	1	1		5	2	7	0	0		0.17	0.14	0.16	0	0		1	1	6	0	0		0.05	0.05	0.2	0	1
	CLJU_c00470	-	hypothetical protein	#N/A			2.32193	-2	-0.485427		0	0	0		1	1	1	1	1		3	1	5	0	0		0.08	0.07	0.09	1	1		1	2	5	0	0		0.05	0.11	0.15	0	1
	CLJU_c00480	-	hypothetical protein	#N/A			2	0.263034	0		0	0	0		1	1	1	1	1		8	5	11	0	0		0.28	0.26	0.3	0	0		3	3	8	0	0		0.17	0.17	0.3	0	0
	CLJU_c00490	-	hypothetical protein	#N/A			2	Mono-Only	0.584963		0	0	0		1	1	1	1	1		2	0	5	0	1		0.04	0	0.09	1	1		0	1	3	0	1		0	0.05	0.06	1	1
	CLJU_c00500	-	hypothetical protein	#N/A			2.32193	1	0.415037		0	0	0		1	1	1	1	1		10	8	7	0	0		0.33	0.34	0.16	0	0		3	4	4	0	0		0.17	0.2	0.1	0	0
	CLJU_c00510	-	hypothetical protein	#N/A			1.5025	0.347923	0		0	0	0		1	1	1	1	1		13	12	9	0	0		0.39	0.4	0.23	0	0		6	9	5	0	0		0.27	0.33	0.15	0	0
	CLJU_c00520	-	hypothetical protein	#N/A			-0.341037	0	0.247928		0	0	0		1	1	1	1	1		11	10	14	0	0		0.35	0.37	0.37	0	0		16	11	9	0	0		0.43	0.37	0.34	0	0
	CLJU_c00530	-	hypothetical protein	#N/A			0.214125	-0.770518	0.343954		0	0	0		1	1	1	1	1		22	14	24	0	0		0.51	0.43	0.51	0	0		23	25	15	0	0		0.49	0.51	0.48	0	0
	CLJU_c00540	-	hypothetical protein	#N/A			-0.121991	-0.428843	-0.142019		0	0	0		1	1	1	1	1		26	22	20	0	0		0.54	0.51	0.46	0	0		35	33	17	0	0		0.56	0.55	0.52	0	0
	CLJU_c00550	-	hypothetical protein	#N/A			1.18442	0	-0.222392		0	0	0		1	1	1	1	1		17	9	15	0	0		0.45	0.35	0.39	0	0		10	10	14	0	0		0.35	0.36	0.47	0	0
	CLJU_c00560	cotF	spore coat protein CotF	#N/A			2.5025	0.415037	0		0	0	0		1	1	1	1	1		10	2	10	0	0		0.33	0.14	0.27	0	0		2	2	8	0	0		0.12	0.11	0.3	0	0
	CLJU_c00570	-	isoprenylcysteine carboxyl methyltransferase	#N/A			1	Mono-Only	0		0	0	0		1	1	1	1	1		2	0	3	0	1		0.04	0	0.03	1	1		1	2	3	0	0		0.05	0.11	0.06	0	1
	CLJU_c00580	-	DNA-binding protein	#N/A			1	-1.58496	0.222392		0	0	0		1	1	1	1	1		3	1	6	0	0		0.08	0.07	0.12	0	1		2	2	4	0	0		0.12	0.11	0.1	0	0
	CLJU_c00590	-	IclR family transcriptional regulator	#N/A			0.563901	-0.547488	-0.040642		0	0	0		0.200331	0.0743828	1	1	1		52	35	24	0	0		0.65	0.59	0.51	0	0		45	57	20	0	0		0.6	0.64	0.55	0	0
	CLJU_c00600	-	pyruvate-dependent class I aldolase	clj00040,clj01100			2	0.192645	-0.289507		0	0	0		1	1	1	1	1		8	6	9	0	0		0.28	0.29	0.23	0	0		2	5	8	0	0		0.12	0.24	0.3	0	0
	CLJU_c00610	-	dehydratase	clj00040,clj01100			1.71621	-0.106915	-0.432959		0	0	0		1	1	1	1	1		15	10	17	0	0		0.42	0.37	0.42	0	0		5	13	17	0	0		0.24	0.4	0.52	0	0
	CLJU_c00620	-	gluconate transporter	#N/A			1.22239	-0.777608	-0.63743		0	0	0		1	1	1	1	1		15	6	8	0	0		0.42	0.29	0.2	0	0		8	11	8	0	0		0.32	0.37	0.3	0	0
	CLJU_c00630	-	hypothetical protein	#N/A			1.5025	0	0		0	0	0		1	1	1	1	1		11	5	12	0	0		0.35	0.26	0.32	0	0		6	6	10	0	0		0.27	0.27	0.38	0	0
	CLJU_c00640	-	transcriptional regulatory protein	#N/A			1.34792	0.77259	0.295456		1.34792	0	0		1.00819e-05	1	1	0	1		42	34	21	0	0		0.61	0.58	0.48	0	0		20	22	14	0	0		0.47	0.49	0.47	0	0
	CLJU_c00650	-	hydrolase	#N/A			-0.378217	-1.68307	-0.314109		0	-1.68307	0		0.494161	5.69e-19	0.669115	0	1		322	78	48	0	0		0.88	0.7	0.64	0	0		463	270	40	0	0		0.91	0.86	0.68	0	0
	CLJU_c00660	-	ketose-bisphosphate aldolase	clj00010,clj00030,clj00051,clj00680,clj01100,clj01110,clj01120,clj01200,clj01230			-0.34906	-1.19041	-0.732808		0	-1.19041	0		0.624595	2.38e-06	1	0	1		379	184	98	0	0		0.9	0.82	0.76	0	0		500	406	101	0	0		0.91	0.89	0.82	0	0
	CLJU_c00670	-	hydroxyacid dehydrogenase/reductase-like protein	#N/A			-0.872083	-1.01213	-0.696525		0	-1.01213	0		0.120763	0.00329146	1	0	1		548	483	266	0	0		0.92	0.91	0.88	0	0		1020	912	278	0	0		0.95	0.94	0.91	0	0
	CLJU_c00680	-	hydroxyacid dehydrogenase/reductase	clj00630,clj01100			-0.170804	0.0233197	-1.05482		0	0	0		0.793849	1	0.772057	1	1		1932	2799	754	0	0		0.97	0.98	0.95	0	0		2324	2704	1027	0	0		0.97	0.98	0.96	0	0
	CLJU_c00710	psd	phosphatidylserine decarboxylase	clj00564,clj01100,clj01110			0.736966	-1.93074	-0.137504		0.736966	-1.93074	0		0.0447887	1.67e-21	1	0	1		39	13	15	0	0		0.6	0.42	0.39	0	0		28	62	12	0	0		0.53	0.65	0.43	0	0
	CLJU_c00720	-	transcriptional regulator	#N/A			2.32193	-0.765535	0.186769		2.32193	-0.765535	0		6.22747e-22	0.00195855	0.397612	0	1		343	134	95	0	0		0.89	0.78	0.76	0	0		83	257	70	0	0		0.7	0.85	0.77	0	0
	CLJU_c00730	aarF	ubiquinone biosynthesis protein AarF	#N/A			2.58496	Mono-Only	0		0	0	0		1	1	1	1	1		3	0	5	0	1		0.08	0	0.09	1	1		1	0	4	0	1		0.05	0	0.1	0	1
	CLJU_c00740	-	hypothetical protein	#N/A			1.87447	0.321928	0.0931094		0	0	0		1	1	1	1	1		7	3	14	0	0		0.25	0.19	0.37	0	0		3	2	12	0	0		0.17	0.11	0.43	0	0
	CLJU_c00750	trnR2	Arg tRNA	clj00970			0.469485	0.289507	0.752072		0	0	0		0.227168	1	1	1	1		57	35	51	0	0		0.66	0.59	0.65	0	0		49	34	22	0	0		0.62	0.56	0.57	0	0
	CLJU_c00760	tadA	tRNA-specific adenosine deaminase	#N/A			-0.010999	-0.396659	0.626673		0	0	0		1	0.078469	0.237284	1	1		327	144	100	0	0		0.88	0.79	0.77	0	0		400	218	61	0	0		0.9	0.84	0.75	0	0
	CLJU_c00770	trnS3	Ser tRNA	clj00970			1.90689	0.710493	-1.10434		0	0	0		1	1	0.472562	1	1		33	14	16	0	0		0.58	0.43	0.41	0	0		11	8	18	0	0		0.37	0.32	0.53	0	0
	CLJU_c00780	-	transporter protein	clj02010			0.206451	-2	-0.241008		0	0	0		1	1	1	1	1		9	2	10	0	0		0.31	0.14	0.27	0	0		13	7	8	0	0		0.39	0.3	0.3	0	0
	CLJU_c00790	-	ABC transporter permease	clj02010			-0.485427	-1.41504	-0.222392		0	0	0		1	1	1	1	1		6	2	9	0	0		0.22	0.14	0.23	0	0		13	7	8	0	0		0.39	0.3	0.3	0	0
	CLJU_c00800	-	ABC transporter ATPase	clj02010			1.26303	-0.678072	0		0	0	0		1	1	1	1	1		14	4	19	0	0		0.41	0.22	0.45	0	0		9	6	16	0	0		0.34	0.27	0.5	0	0
	CLJU_c00810	-	two-component sensor histidine kinase	#N/A			-0.0588937	-0.469485	0		0	0	0		1	1	1	1	1		17	11	21	0	0		0.45	0.39	0.48	0	0		23	17	16	0	0		0.49	0.45	0.5	0	0
	CLJU_c00820	-	transcriptional regulator	#N/A			0.447459	0.0740006	-0.203533		0	0	0		1	1	1	1	1		21	16	25	0	0		0.5	0.45	0.51	0	0		21	17	22	0	0		0.48	0.45	0.57	0	0
	CLJU_c00830	-	hypothetical protein	#N/A			1.24793	1.20645	0.128324		1.24793	0	0		0.000287611	0.445343	1	0	1		57	51	33	0	0		0.66	0.65	0.57	0	0		29	27	27	0	0		0.53	0.52	0.61	0	0
	CLJU_c00840	trnS4	Ser tRNA	clj00970			-0.668794	-1.0217	0.514573		0	-1.0217	0		1	0.00498517	1	0	1		33	28	25	0	0		0.58	0.55	0.51	0	0		64	65	11	0	0		0.66	0.66	0.41	0	0
	CLJU_c00850	dnaX	DNA polymerase III subunit gamma/tau	clj03030,clj03430,clj03440			-0.744743	-0.830075	0.0885367		0	-0.830075	0		0.0913941	0.000192	0.340722	0	1		27	39	62	0	0		0.54	0.6	0.69	0	0		55	70	43	0	0		0.63	0.67	0.7	0	0
	CLJU_c00860	-	hypothetical protein	#N/A			-0.127567	-0.459882	0.361824		0	0	0		1	0.44088	0.637827	1	1		2041	1173	1382	0	0		0.97	0.95	0.96	0	0		2685	1826	905	0	0		0.98	0.97	0.96	0	0
	CLJU_c00870	recR	recombination protein RecR	clj03440			-0.89812	0.0774045	0.856875		-0.89812	0	0		0.0478862	1	0.129768	0	1		69	121	98	0	0		0.7	0.77	0.76	0	0		155	123	48	0	0		0.79	0.76	0.71	0	0
	CLJU_c00880	-	hypothetical protein	#N/A			-0.241008	-0.736966	0.678072		0	0	0		1	1	1	1	1		8	6	12	0	0		0.28	0.29	0.32	0	0		12	9	6	0	0		0.38	0.33	0.2	0	0
	CLJU_c00890	-	hypothetical protein	#N/A			0.736966	-1.48543	-0.192645		0	0	0		1	1	1	1	1		7	5	5	0	0		0.25	0.26	0.09	0	1		6	14	3	0	0		0.27	0.41	0.06	0	1
	CLJU_c00900	sfsA	sugar fermentation stimulation protein	#N/A			0.289507	-0.152003	0.440573		0	0	0		1	1	1	1	1		7	7	15	0	0		0.25	0.31	0.39	0	0		8	7	9	0	0		0.32	0.3	0.34	0	0
	CLJU_c00910	-	NADH pyrophosphatase	clj00760,clj01100			-0.158698	0.936435	-0.339486		0	0.936435	0		1	0.0217882	0.805466	0	1		132	266	228	0	0		0.79	0.86	0.87	0	0		174	147	216	0	0		0.81	0.79	0.89	0	0
	CLJU_c00920	-	hypothetical protein	#N/A			-0.54988	0.614916	0.0499881		0	0	0		0.115116	0.392162	0.608663	1	1		179	379	231	0	0		0.82	0.89	0.87	0	0		300	252	167	0	0		0.87	0.85	0.87	0	0
	CLJU_c00930	-	hypothetical protein	#N/A			-0.395929	-1.18442	0.160465		0	0	0		1	1	1	1	1		15	9	14	0	0		0.42	0.35	0.37	0	0		23	21	8	0	0		0.49	0.48	0.3	0	0
	CLJU_c00940	-	hypothetical protein	#N/A			0.678072	-0.932886	0.321928		0	0	0		1	1	1	1	1		11	9	15	0	0		0.35	0.35	0.39	0	0		8	18	10	0	0		0.32	0.46	0.38	0	0
	CLJU_c00950	-	hypothetical protein	#N/A			0.874469	-2	0		0	0	0		1	1	1	1	1		7	1	10	0	0		0.25	0.07	0.27	0	1		5	6	8	0	0		0.24	0.27	0.3	0	0
	CLJU_c00960	-	aminotransferase	#N/A			1.2448	-0.564313	-0.760178		1.2448	0	0		0.0015822	0.877492	0.820846	0	1		139	2339	2258	0	0		0.8	0.97	0.98	0	0		68	2680	2639	0	0		0.67	0.98	0.98	0	0
	CLJU_c00970	-	D-3-phosphoglycerate dehydrogenase	clj00260,clj00270,clj00680,clj01100,clj01110,clj01120,clj01200,clj01230			1.47131	0.0345441	-0.696608		1.47131	0	0		2.27204e-05	1	0.84198	0	1		143	2830	2498	0	0		0.8	0.98	0.98	0	0		61	2095	2688	0	0		0.65	0.97	0.98	0	0
	CLJU_c00980	-	hypothetical protein	#N/A			2.45713	-0.595433	-0.514816		2.45713	0	0		6.84969e-27	0.13935	0.838471	0	1		249	1702	1146	0	0		0.86	0.96	0.96	0	0		54	2606	1153	0	0		0.63	0.98	0.96	0	0
	CLJU_c00990	-	ribosomal-protein-alanine acetyltransferase	#N/A			-0.371969	-1.09115	-1		0	0	0		1	1	1	1	1		26	18	129	0	0		0.54	0.48	0.8	0	0		40	39	159	0	0		0.58	0.58	0.86	0	0
	CLJU_c01000	rrsB	16S ribosomal RNA	clj03010			2.34157	0.701338	-0.548337		2.34157	0	0		9.3172e-06	0.70056	1	0	1		3551	2403	5461	0	0		0.98	0.97	0.99	0	0		834	1804	4957	0	0		0.94	0.97	0.99	0	0
	CLJU_c01010	rrlB	23S ribosomal RNA	clj03010			1.45752	0.0270872	-1.16525		0	0	0		1	0.909811	1	1	1		8102	2418	6026	0	0		0.99	0.97	0.99	0	0		3361	2916	7833	0	0		0.98	0.98	0.99	0	0
	CLJU_c01020	rrfB	5S ribosomal RNA	clj03010			0.66728	-0.154723	-1.33015		0	0	0		0.188361	0.413465	0.44477	1	1		514	140	86	0	0		0.92	0.79	0.74	0	0		377	178	144	0	0		0.89	0.81	0.86	0	0
	CLJU_c01030	trnK1	Lys tRNA	clj00970			1.29546	0.736966	-1		0	0	0		1	1	1	1	1		23	13	7	0	0		0.51	0.42	0.16	0	0		12	10	8	0	0		0.38	0.36	0.3	0	0
	CLJU_c01040	-	HD superfamily hydrolase	#N/A			1.08092	-0.36257	0.321928		1.08092	0	0		0.000271821	1	1	0	1		42	18	15	0	0		0.61	0.48	0.39	0	0		24	26	9	0	0		0.5	0.51	0.34	0	0
	CLJU_c01050	-	response regulator	clj02020			1.34395	0.530515	0.263034		0	0	0		1	1	1	1	1		24	21	19	0	0		0.52	0.51	0.45	0	0		11	14	14	0	0		0.37	0.41	0.47	0	0
	CLJU_c01060	-	sensory transduction histidine kinase	#N/A			0	-1.32193	0.415037		0	0	0		1	1	1	1	1		3	1	7	0	0		0.08	0.07	0.16	0	1		4	3	4	0	0		0.21	0.17	0.1	0	0
	CLJU_c01070	-	ABC transporter ATPase	#N/A			-0.137504	-1.1375	0.206451		0	0	0		1	1	1	1	1		6	4	13	0	0		0.22	0.22	0.35	0	0		10	8	9	0	0		0.35	0.32	0.34	0	0
	CLJU_c01080	-	ABC transporter permease	#N/A			0.321928	-1.32193	0.36257		0	0	0		1	1	1	1	1		3	1	7	0	0		0.08	0.07	0.16	0	1		4	4	5	0	0		0.21	0.2	0.15	0	0
	CLJU_c01090	-	hydrolase	#N/A			-0.946229	-1.50524	-0.053638		0	-1.50524	0		0.0869123	1.56e-11	0.447926	0	1		32	26	96	0	0		0.57	0.54	0.76	0	0		71	74	76	0	0		0.68	0.69	0.78	0	0
	CLJU_c01100	-	hydrolase	#N/A			-0.59561	-0.811555	0.376148		0	-0.811555	0		0.542404	9.81e-05	0.21388	0	1		34	43	89	0	0		0.58	0.62	0.75	0	0		61	77	51	0	0		0.65	0.69	0.73	0	0
	CLJU_c01110	-	hydrolase	#N/A			0.285402	-0.132894	0.134797		0	0	0		1	0.696316	0.528036	1	1		87	95	165	0	0		0.73	0.73	0.83	0	0		83	107	112	0	0		0.7	0.75	0.83	0	0
	CLJU_c01120	-	uracil DNA glycosylase	clj03410			1.64572	0.937264	0.726982		1.64572	0	0		5.1198e-09	0.140338	0.536703	0	1		78	78	31	0	0		0.71	0.7	0.56	0	0		30	47	18	0	0		0.54	0.61	0.53	0	0
	CLJU_c01130	-	class V aminotransferase	#N/A			2.76445	-0.8781	-0.815575		2.76445	-0.8781	0		3.61298e-46	0.0103351	0.782075	0	1		204	403	596	0	0		0.84	0.89	0.93	0	0		36	830	650	0	0		0.56	0.93	0.95	0	0
	CLJU_c01140	rrsC	16S ribosomal RNA	clj03010			2.43433	0.740462	-0.566384		2.43433	0	0		3.81567e-07	0.519851	1	0	1		3269	2152	4714	0	0		0.98	0.97	0.99	0	0		723	1574	4355	0	0		0.93	0.96	0.99	0	0
	CLJU_c01150	rrlC	23S ribosomal RNA	clj03010			1.45548	0.0239457	-1.17606		0	0	0		1	0.929829	1	1	1		8078	2408	5970	0	0		0.99	0.97	0.99	0	0		3355	2911	7804	0	0		0.98	0.98	0.99	0	0
	CLJU_c01160	rrfC	5S ribosomal RNA	clj03010			1.51785	0.604862	-2.00375		1.51785	0	-2.00375		2.76651e-05	1	0.0253377	0	1		109	60	47	0	0		0.77	0.67	0.63	0	0		44	42	113	0	0		0.6	0.59	0.83	0	0
	CLJU_c01170	trnF1	Phe tRNA	clj00970			4.39232	1.73697	0		0	0	0		1	1	1	1	1		19	8	13	0	0		0.47	0.34	0.35	0	0		1	3	8	0	0		0.05	0.17	0.3	0	1
	CLJU_c01180	-	foldase-like protein	#N/A			-0.460312	-0.678072	1		0	-0.678072	0		0.313014	0.00123468	0.192301	0	1		240	60	58	0	0		0.86	0.67	0.67	0	0		399	109	24	0	0		0.9	0.75	0.59	0	0
	CLJU_c01190	-	aldose 1-epimerase	clj00010,clj00052,clj01100,clj01110,clj01120			1.08746	0	-0.152003		0	0	0		1	1	1	1	1		11	4	8	0	0		0.35	0.22	0.2	0	0		7	4	7	0	0		0.3	0.2	0.25	0	0
	CLJU_c01200	araA	L-arabinose isomerase	clj00040,clj01100			0.494765	1.01381	-1.03747		0	1.01381	0		0.903081	0.00617702	1	0	1		76	97	16	0	0		0.71	0.74	0.41	0	0		63	51	21	0	0		0.66	0.62	0.57	0	0
	CLJU_c01210	araD	L-ribulose-5-phosphate 4-epimerase	clj00040,clj00053,clj01100,clj01120			1.30339	1.8679	-0.722466		1.30339	1.8679	0		2.27401e-05	8.56e-11	1	0	1		96	138	17	0	0		0.75	0.79	0.42	0	0		43	37	19	0	0		0.6	0.57	0.54	0	0
	CLJU_c01220	araB	ribulokinase	#N/A			2.50956	2.5025	-0.758992		2.50956	2.5025	0		2.33311e-29	8.07e-42	1	0	1		166	233	21	0	0		0.82	0.84	0.48	0	0		33	40	24	0	0		0.55	0.58	0.59	0	0
	CLJU_c01230	-	LacI family transcriptional regulator	#N/A			2.81173	1.83245	0.479168		2.81173	1.83245	0		5.4993e-50	4.79e-13	0.475947	0	1		263	177	30	0	0		0.87	0.82	0.55	0	0		46	57	17	0	0		0.61	0.64	0.52	0	0
	CLJU_c01240	-	alpha-L-arabinofuranosidase	clj00520,clj01100			0.397877	1.70044	-0.810966		0	1.70044	0		1	1.34e-09	1	0	1		313	313	42	0	0		0.88	0.87	0.61	0	0		269	99	52	0	0		0.86	0.73	0.73	0	0
	CLJU_c01250	-	cation symporter	#N/A			-0.27621	0.0631938	-1.04264		0	0	0		0.743108	1	1	1	1		172	126	40	0	0		0.82	0.77	0.6	0	0		243	129	54	0	0		0.85	0.77	0.74	0	0
	CLJU_c01260	-	sugar ABC transporter periplasmic protein	clj02010,clj02030			3.04439	2.80353	-1.43063		3.04439	2.80353	0		4.57817e-90	1.28e-66	0.713559	0	1		220	355	41	0	0		0.85	0.88	0.61	0	0		31	55	64	0	0		0.54	0.63	0.75	0	0
	CLJU_c01270	-	sugar ABC transporter ATPase	clj02010			2.45943	2	-0.347923		0	0	0		1	1	1	1	1		16	28	9	0	0		0.43	0.55	0.23	0	0		4	5	9	0	0		0.21	0.24	0.34	0	0
	CLJU_c01280	-	sugar ABC transporter permease	clj02010			2.48113	1.48187	-0.29956		2.48113	1.48187	0		6.3016e-35	2.94e-05	1	0	1		109	73	19	0	0		0.77	0.7	0.45	0	0		22	27	19	0	0		0.48	0.52	0.54	0	0
	CLJU_c01290	rrsD	16S ribosomal RNA	clj03010			2.21042	0.622397	-0.538964		2.21042	0	0		6.08837e-05	1	1	0	1		3643	2472	5563	0	0		0.99	0.98	0.99	0	0		936	1959	5023	0	0		0.95	0.97	0.99	0	0
	CLJU_c01300	rrlD	23S ribosomal RNA	clj03010			1.45752	0.0270872	-1.16519		0	0	0		1	0.909811	1	1	1		8102	2418	6026	0	0		0.99	0.97	0.99	0	0		3361	2916	7833	0	0		0.98	0.98	0.99	0	0
	CLJU_c01310	rrfD	5S ribosomal RNA	clj03010			0.704261	0.0671142	-1.80386		0	0	0		0.0512178	1	0.0780618	1	1		332	94	57	0	0		0.89	0.73	0.67	0	0		241	102	127	0	0		0.85	0.74	0.85	0	0
	CLJU_c01320	npdA	NAD-dependent deacetylase	clj00760,clj01100			0.294905	-0.306246	-0.46073		0	0	0		1	0.41334	0.84198	1	1		193	262	141	0	0		0.83	0.86	0.81	0	0		191	381	131	0	0		0.82	0.89	0.85	0	0
	CLJU_c01330	trnC1	Cys tRNA	clj00970			CC-Only	2	-0.321928		0	0	0		1	1	1	1	1		5	4	2	0	0		0.17	0.22	0.01	0	1		0	0	2	0	1		0	0	0.02	1	1
	CLJU_c01340	-	hypothetical protein	#N/A			-1	-1.72935	-0.847997		0	-1.72935	0		1	1.1e-13	0.642431	0	1		18	16	16	0	0		0.46	0.45	0.41	0	0		45	62	19	0	0		0.6	0.65	0.54	0	0
	CLJU_c01350	-	LD-carboxypeptidase A family protein	#N/A			-1.56635	-0.554589	0.280108		-1.56635	0	0		0.016207	1	0.574492	0	1		19	28	34	0	0		0.47	0.55	0.58	0	0		73	42	22	0	0		0.68	0.59	0.57	0	0
	CLJU_c01360	-	Mg2+ transporter protein	#N/A			0.0931094	0	-0.841302		0	0	0		1	1	1	1	1		25	25	17	0	0		0.53	0.53	0.42	0	0		28	27	20	0	0		0.53	0.52	0.55	0	0
	CLJU_c01370	-	hypothetical protein	#N/A			0.765535	-0.387023	-0.0995357		0	0	0		1	1	1	1	1		12	12	9	0	0		0.38	0.4	0.23	0	0		9	13	8	0	0		0.34	0.4	0.3	0	0
	CLJU_c01380	speA	arginine decarboxylase	#N/A			0.621488	-0.440573	-0.0824622		0	0	0		1	1	1	1	1		14	11	13	0	0		0.41	0.39	0.35	0	0		12	16	10	0	0		0.38	0.43	0.38	0	0
	CLJU_c01390	tmk	thymidylate kinase	clj00240,clj01100,clj01232			0.115477	-1.078	0.906891		0	0	0		1	1	1	1	1		9	7	24	0	0		0.31	0.31	0.51	0	0		10	13	9	0	0		0.35	0.4	0.34	0	0
	CLJU_c01400	-	hypothetical protein	#N/A			0.658129	0.505699	-0.771181		0	0	0		0.210706	0.702303	1	1	1		216	255	169	0	0		0.85	0.85	0.83	0	0		162	199	199	0	0		0.8	0.83	0.88	0	0
	CLJU_c01410	-	DNA polymerase-like protein	clj03030,clj03430,clj03440			0.544996	0.536753	0.152003		0	0	0		0.410499	0.6449	0.432468	1	1		68	87	60	0	0		0.69	0.72	0.68	0	0		52	63	37	0	0		0.63	0.66	0.67	0	0
	CLJU_c01420	-	peptidase	#N/A			0.658963	1.2267	0.065095		0	1.2267	0		0.553115	0.000343	0.615698	0	1		211	381	198	0	0		0.84	0.89	0.85	0	0		157	163	140	0	0		0.8	0.8	0.85	0	0
	CLJU_c01430	-	hypothetical protein	#N/A			1.0435	0.841738	-0.26628		1.0435	0	0		0.000601315	0.369404	1	0	1		77	121	52	0	0		0.71	0.77	0.65	0	0		43	71	42	0	0		0.6	0.68	0.69	0	0
	CLJU_c01440	-	ferredoxin	#N/A			0.146952	-1.53813	-1.59679		0	0	0		1	0.0940634	1	1	1		46138	14148	16292	0	0		1	0.99	0.99	0	0		48118	46260	27976	0	0		1	1	0.99	0	0
	CLJU_c01450	motA1	chemotaxis protein	clj02020,clj02030,clj02040			-1.16227	-0.118644	0.202493		-1.16227	0	0		0.00406638	0.564238	0.47552	0	1		50	62	54	0	0		0.64	0.67	0.66	0	0		136	68	39	0	0		0.78	0.67	0.68	0	0
	CLJU_c01460	motB1	flagellar motor protein MotB	clj02030,clj02040			-1.57619	-0.292782	1.13516		-1.57619	0	1.13516		8.34166e-06	0.199803	0.0309076	0	1		42	70	78	0	0		0.61	0.69	0.73	0	0		150	90	31	0	0		0.79	0.72	0.63	0	0
	CLJU_c01470	-	methyltransferase	#N/A			-0.810175	-1.1375	0.899071		0	-1.1375	0		0.0819645	4.37e-07	0.105986	0	1		56	42	98	0	0		0.66	0.61	0.76	0	0		113	98	43	0	0		0.76	0.73	0.7	0	0
	CLJU_c01480	-	corrin/porphyrin methyltransferase	#N/A			-0.604591	-1.05889	-0.211055		0	-1.05889	0		0.23746	1.51e-06	0.536648	0	1		55	41	109	0	0		0.66	0.61	0.78	0	0		99	83	92	0	0		0.74	0.71	0.8	0	0
	CLJU_c01490	-	hypothetical protein	#N/A			-3.74255	-3.96157	0.90099		-3.74255	-3.96157	0		3.4907e-173	0	0.336485	0	1		286	95	907	0	0		0.87	0.73	0.95	0	0		4476	1606	398	0	0		0.99	0.96	0.93	0	0
	CLJU_c01500	-	hypothetical protein	#N/A			-3.08475	-3.38886	0.914181		-3.08475	-3.38886	0		1.95314e-42	2.73e-211	0.429362	0	1		560	197	1384	0	0		0.92	0.83	0.96	0	0		5663	2315	658	0	0		0.99	0.97	0.95	0	0
	CLJU_c01510	-	regulators of stationary/sporulation gene expression	#N/A			-0.0754969	-1.18007	1.04066		0	-1.18007	0		0.894574	0.000261	0.204912	0	1		8125	2264	3192	0	0		0.99	0.97	0.98	0	0		10242	5939	1470	0	0		0.99	0.99	0.97	0	0
	CLJU_c01520	-	tRNA nucleotidyltransferase	clj03018			-0.291231	-0.55849	-0.207595		0	-0.55849	0		0.905219	0.0162504	0.516127	0	1		58	46	60	0	0		0.67	0.63	0.68	0	0		87	71	51	0	0		0.71	0.68	0.73	0	0
	CLJU_c01530	-	hypothetical protein	#N/A			1.63517	2.05911	0.270452		1.63517	2.05911	0		3.12898e-06	1.59e-16	0.452249	0	1		385	958	237	0	0		0.9	0.94	0.87	0	0		149	256	142	0	0		0.79	0.85	0.85	0	0
	CLJU_c01540	-	transcriptional regulator	#N/A			1.59009	2.46107	0.76848		1.59009	2.46107	0		0.000509635	6.23e-24	0.317012	0	1		1266	3791	950	0	0		0.95	0.99	0.95	0	0		506	734	432	0	0		0.91	0.93	0.93	0	0
	CLJU_c01550	-	hypothetical protein	#N/A			2.23146	2.18124	0.593729		2.23146	2.18124	0		6.89369e-14	9.22e-19	0.429362	0	1		1120	1896	760	0	0		0.95	0.97	0.95	0	0		276	428	379	0	0		0.86	0.9	0.93	0	0
	CLJU_c01560	-	hypothetical protein	#N/A			1.99505	0.359328	0.70044		1.99505	0	0		1.1841e-13	1	0.410201	0	1		225	109	49	0	0		0.85	0.75	0.64	0	0		68	99	26	0	0		0.67	0.73	0.6	0	0
	CLJU_c01570	ispF	2-C-methyl-D-erythritol 2	clj00900,clj01100,clj01110			#NUM!	#NUM!	#NUM!		#NUM!	#NUM!	#NUM!		0	0	0	0	0		0	0	0	1	1		0	0	0	1	1		0	0	0	1	1		0	0	0	1	1
	CLJU_c01580	-	hypothetical protein	#N/A			1.58496	-2	-0.584963		0	0	0		1	1	1	1	1		6	1	1	0	0		0.22	0.07	0.01	0	1		3	8	1	0	0		0.17	0.32	0.01	0	1
	CLJU_c01590	-	hypothetical protein	#N/A			CC-Only	#NUM!	Mono-Only		0	0	0		1	1	1	1	1		1	0	0	0	1		0.01	0	0	1	1		0	0	0	1	1		0	0	0	1	1
	CLJU_c01600	-	polysaccharide deacetylase	#N/A			0.257798	0.765535	0		0	0	0		1	0.126871	0.542637	1	1		42	89	53	0	0		0.61	0.72	0.65	0	0		40	53	40	0	0		0.58	0.63	0.68	0	0
	CLJU_c01610	-	polysaccharide deacetylase	#N/A			0.721284	0.560715	0.271302		0	0	0		0.0591	0.888836	1	1	1		47	51	25	0	0		0.63	0.65	0.51	0	0		33	39	16	0	0		0.55	0.58	0.5	0	0
	CLJU_c01620	-	small multidrug resistance protein	#N/A			3.74836	3.02411	0.263034		3.74836	3.02411	0		4.44781e-284	2.95e-79	0.58971	0	1		424	577	108	0	0		0.9	0.92	0.78	0	0		37	65	71	0	0		0.57	0.66	0.77	0	0
	CLJU_c01630	-	B3/4 domain-containing protein	#N/A			3.54124	3.89245	0.24381		3.54124	3.89245	0		1.13175e-124	3.36e-305	0.656657	0	1		1870	4246	466	0	0		0.97	0.99	0.92	0	0		187	292	305	0	0		0.82	0.87	0.91	0	0
	CLJU_c01640	-	radical SAM domain-containing protein	#N/A			3.44701	4.13104	0.247438		3.44701	4.13104	0		7.73917e-166	0	0.257955	0	1		461	1457	135	0	0		0.91	0.96	0.8	0	0		48	73	86	0	0		0.61	0.68	0.8	0	0
	CLJU_c01650	-	antibiotic resistance protein	#N/A			3.56158	3.42581	0.515982		3.56158	3.42581	0		5.85348e-149	1.88e-161	0.18314	0	1		1862	2767	300	0	0		0.97	0.98	0.89	0	0		185	267	169	0	0		0.82	0.86	0.87	0	0
	CLJU_c01660	-	transposase	#N/A			-0.544321	-1.04182	-0.159478		0	-1.04182	0		0.417128	4.65e-07	0.49971	0	1		52	43	59	0	0		0.65	0.62	0.68	0	0		98	96	49	0	0		0.73	0.73	0.72	0	0
	CLJU_c01670	-	cell wall hydrolase	clj01110			2.32193	-0.584963	0.152003		0	0	0		1	1	1	1	1		6	1	9	0	0		0.22	0.07	0.23	0	1		1	1	7	0	0		0.05	0.05	0.25	0	1
	CLJU_c01680	-	hypothetical protein	#N/A			0.628031	0.477322	1.26748		0	0	0		0.0942267	1	0.433688	1	1		198	61	38	0	0		0.84	0.67	0.59	0	0		154	50	14	0	0		0.79	0.62	0.47	0	0
	CLJU_c01690	-	hypothetical protein	#N/A			1.11681	0.296982	1.37126		1.11681	0	0		0.000555409	1	0.242057	0	1		132	67	78	0	0		0.79	0.69	0.73	0	0		76	65	26	0	0		0.69	0.66	0.6	0	0
	CLJU_c01700	-	spore maturation protein A	#N/A			1.41504	-2	0		0	0	0		1	1	1	1	1		4	1	7	0	0		0.13	0.07	0.16	0	1		2	1	6	0	0		0.12	0.05	0.2	0	1
	CLJU_c01710	-	spore maturation protein B	#N/A			3	-1	-0.321928		0	0	0		1	1	1	1	1		5	1	3	0	0		0.17	0.07	0.03	0	1		1	1	3	0	0		0.05	0.05	0.06	1	1
	CLJU_c01720	-	phage related DNA polymerase	clj03410			-0.00766985	-0.841706	1.19905		0	-0.841706	1.19905		1	0.00156885	0.0167307	0	1		731	267	546	0	0		0.94	0.86	0.93	0	0		894	583	220	0	0		0.94	0.92	0.89	0	0
	CLJU_c01730	metS	methionyl-tRNA synthetase	clj00450,clj00970,clj01100			0.608575	0.546395	-1.15262		0	0	0		0.869731	0.511438	1	1	1		126	182	182	0	0		0.79	0.82	0.84	0	0		93	121	243	0	0		0.72	0.76	0.9	0	0
	CLJU_c01740	-	deoxyribonuclease	#N/A			0.628031	-0.0874628	0.0874628		0	0	0		1	1	1	1	1		12	14	25	0	0		0.38	0.43	0.51	0	0		10	10	18	0	0		0.35	0.36	0.53	0	0
	CLJU_c01750	-	hypothetical protein	#N/A			-1.16993	-0.774708	1.39486		-1.16993	-0.774708	1.39486		0.000230439	0.00145214	4.82e-05	0	0		120	76	181	0	0		0.78	0.7	0.84	0	0		325	139	65	0	0		0.88	0.78	0.76	0	0
	CLJU_c01760	-	hypothetical protein	#N/A			1.19265	0.893085	1.39232		0	0	0		1	1	1	1	1		11	11	15	0	0		0.35	0.39	0.39	0	0		6	5	6	0	0		0.27	0.24	0.2	0	0
	CLJU_c01770	ksgA	dimethyladenosine transferase	#N/A			2	0.321928	0.874469		0	0	0		1	1	1	1	1		8	4	9	0	0		0.28	0.22	0.23	0	0		2	2	4	0	0		0.12	0.11	0.1	0	0
	CLJU_c01780	-	hypothetical protein	#N/A			0.29956	0.63743	0.793549		0	0	0		1	1	1	1	1		11	12	20	0	0		0.35	0.4	0.46	0	0		11	6	10	0	0		0.37	0.27	0.38	0	0
	CLJU_c01790	-	hypothetical protein	#N/A			1.08746	0.192645	0.70044		0	0	0		1	1	1	1	1		12	7	9	0	0		0.38	0.31	0.23	0	0		6	6	5	0	0		0.27	0.27	0.15	0	0
	CLJU_c01800	-	hypothetical protein	#N/A			-0.779091	-0.195016	1.10497		-0.779091	0	0		0.0491617	0.356077	0.0518919	0	1		62	63	76	0	0		0.68	0.68	0.72	0	0		125	76	31	0	0		0.77	0.69	0.63	0	0
	CLJU_c01810	-	nucleotide-binding protein	#N/A			-1.39578	-0.975752	1.20465		-1.39578	-0.975752	1.20465		8.65931e-06	0.0001	0.00538139	0	0		155	129	278	0	0		0.81	0.78	0.89	0	0		491	268	114	0	0		0.91	0.86	0.83	0	0
	CLJU_c01820	-	ferredoxin	#N/A			-0.624961	-1.47865	0.872244		0	-1.47865	0		0.426465	3.78e-09	0.548973	0	1		210	55	62	0	0		0.84	0.66	0.69	0	0		392	166	29	0	0		0.9	0.81	0.62	0	0
	CLJU_c01830	-	hypothetical protein	#N/A			1.22239	Mono-Only	0		0	0	0		1	1	1	1	1		4	0	6	0	1		0.13	0	0.12	0	1		2	0	4	0	1		0.12	0	0.1	0	1
	CLJU_c01840	nrdD	anaerobic ribonucleoside-triphosphate reductase	clj00230,clj00240,clj01100,clj01232			-0.580775	-0.843031	0.638155		0	-0.843031	0		0.130638	0.0016341	0.328645	0	1		91	86	147	0	0		0.74	0.72	0.82	0	0		158	154	76	0	0		0.8	0.79	0.78	0	0
	CLJU_c01850	nrdG	anaerobic ribonucleoside-triphosphate reductase activating protein	#N/A			-1.01408	-1.16146	0.550693		0	-1.16146	0		0.428316	2.11e-06	0.441032	0	1		41	33	66	0	0		0.61	0.58	0.7	0	0		97	78	34	0	0		0.73	0.7	0.65	0	0
	CLJU_c01860	-	transcriptional regulator	#N/A			1.52509	0.530515	0.378512		1.52509	0	0		1.04477e-07	1	0.779662	0	1		202	97	29	0	0		0.84	0.74	0.55	0	0		82	75	18	0	0		0.7	0.69	0.53	0	0
	CLJU_c01870	-	hydrolase	#N/A			0.440573	-0.652077	-0.192645		0	0	0		1	1	1	1	1		14	6	11	0	0		0.41	0.29	0.3	0	0		13	10	9	0	0		0.39	0.36	0.34	0	0
	CLJU_c01880	-	N-acetylmuramoyl-L-alanine amidase	clj01503			-1.51457	-0.584963	0.495208		-1.51457	-0.584963	0		2.74195e-07	0.0384112	0.306612	0	1		60	72	100	0	0		0.67	0.7	0.77	0	0		206	123	56	0	0		0.83	0.76	0.74	0	0
	CLJU_c01890	ileS	isoleucyl-tRNA synthetase	clj00970			-0.121562	0.378934	0.360698		0	0	0		1	1	0.707185	1	1		220	298	220	0	0		0.85	0.87	0.87	0	0		265	227	125	0	0		0.86	0.84	0.84	0	0
	CLJU_c01900	-	transcriptional regulator	#N/A			-1.1525	-0.964772	0.0931094		-1.1525	-0.964772	0		0.0242162	0.00555656	1	0	1		700	407	564	0	0		0.93	0.89	0.93	0	0		1831	846	395	0	0		0.97	0.93	0.93	0	0
	CLJU_c01910	-	hypothetical protein	#N/A			0.0266899	-0.175191	0.376854		0	0	0		1	0.888836	0.326211	1	1		786	330	231	0	0		0.94	0.87	0.87	0	0		898	388	131	0	0		0.94	0.89	0.85	0	0
	CLJU_c01920	-	hypothetical protein	#N/A			1.16993	-0.263034	0		0	0	0		1	1	1	1	1		6	3	10	0	0		0.22	0.19	0.27	0	0		3	4	8	0	0		0.17	0.2	0.3	0	0
	CLJU_c01930	manC	mannose-1-phosphate guanylyltransferase	clj00051,clj00520,clj00541,clj01100,clj01110,clj01250			1.58496	-1.58496	0.192645		0	0	0		1	1	1	1	1		4	0	7	0	1		0.13	0	0.16	0	1		2	1	5	0	0		0.12	0.05	0.15	0	1
	CLJU_c01940	-	hypothetical protein	#N/A			0.263034	-1	0.222392		0	0	0		1	1	1	1	1		4	1	6	0	0		0.13	0.07	0.12	0	1		4	3	4	0	0		0.21	0.17	0.1	0	0
	CLJU_c01950	-	3-methyladenine DNA glycosylase	clj03410			-0.158698	-0.137504	0.726982		0	0	0		1	1	0.506202	1	1		32	25	33	0	0		0.57	0.53	0.57	0	0		46	31	18	0	0		0.61	0.55	0.53	0	0
	CLJU_c01960	-	hypothetical protein	#N/A			0	1	-0.263034		0	0	0		1	1	0.819747	1	1		15	23	23	0	0		0.42	0.52	0.5	0	0		19	11	19	0	0		0.46	0.37	0.54	0	0
	CLJU_c01970	-	Fe-S oxidoreductase	#N/A			0.0168738	0.474909	0.415037		0	0	0		1	0.721929	0.226689	1	1		66	70	58	0	0		0.69	0.69	0.67	0	0		77	54	34	0	0		0.69	0.63	0.65	0	0
	CLJU_c01980	-	solute-binding protein	#N/A			-0.222392	-0.398549	0.825971		0	0	0		1	1	0.336485	1	1		32	19	26	0	0		0.57	0.49	0.52	0	0		46	27	13	0	0		0.61	0.52	0.45	0	0
	CLJU_c01990	-	glycosyltransferase	#N/A			2.58496	0	0		0	0	0		1	1	1	1	1		3	1	6	0	0		0.08	0.07	0.12	0	1		0	0	4	0	1		0	0	0.1	0	1
	CLJU_c02000	-	spore coat protein	#N/A			1	-0.584963	0.263034		0	0	0		1	1	1	1	1		2	1	5	0	0		0.04	0.07	0.09	1	1		1	1	4	0	0		0.05	0.05	0.1	0	1
	CLJU_c02010	-	hypothetical protein	#N/A			2	-1	0		0	0	0		1	1	1	1	1		2	0	4	0	1		0.04	0	0.06	1	1		0	1	3	0	1		0	0.05	0.06	1	1
	CLJU_c02020	-	spore coat protein	#N/A			2.32193	1	0		0	0	0		1	1	1	1	1		3	3	6	0	0		0.08	0.19	0.12	0	1		1	1	4	0	0		0.05	0.05	0.1	0	1
	CLJU_c02030	-	spore coat protein	#N/A			2.80735	0	0		0	0	0		1	1	1	1	1		4	3	4	0	0		0.13	0.19	0.06	0	1		1	2	3	0	0		0.05	0.11	0.06	0	1
	CLJU_c02040	-	glycosyltransferase	#N/A			3.45943	0	0		0	0	0		1	1	1	1	1		6	1	8	0	0		0.22	0.07	0.2	0	1		1	1	6	0	0		0.05	0.05	0.2	0	1
	CLJU_c02050	cotS1	spore coat protein	#N/A			2.16993	0	0.192645		0	0	0		1	1	1	1	1		5	2	7	0	0		0.17	0.14	0.16	0	0		1	1	5	0	0		0.05	0.05	0.15	0	1
	CLJU_c02060	-	peptidase	#N/A			2	0	-0.152003		0	0	0		1	1	1	1	1		5	2	8	0	0		0.17	0.14	0.2	0	0		2	2	7	0	0		0.12	0.11	0.25	0	0
	CLJU_c02070	-	hypothetical protein	#N/A			0.160796	-0.655982	2.36678		0	-0.655982	2.36678		1	0.0119014	2.09e-16	0	1		623	378	602	0	0		0.93	0.89	0.94	0	0		661	686	134	0	0		0.93	0.92	0.85	0	0
	CLJU_c02080	-	hypothetical protein	#N/A			0.710493	1.58496	1.6845		0	0	1.6845		1	1	0.0128666	0	1		12	20	26	0	0		0.38	0.5	0.52	0	0		10	6	9	0	0		0.35	0.27	0.34	0	0
	CLJU_c02090	cphB	cyanophycinase	#N/A			2.32193	0	0.115477		0	0	0		1	1	1	1	1		6	6	11	0	0		0.22	0.29	0.3	0	0		2	5	8	0	0		0.12	0.24	0.3	0	0
	CLJU_c02100	cphA	cyanophycin synthetase	#N/A			1.37851	0.777608	0.0874628		0	0	0		1	1	1	1	1		9	10	14	0	0		0.31	0.37	0.37	0	0		4	5	10	0	0		0.21	0.24	0.38	0	0
	CLJU_c02110	ispE	4-diphosphocytidyl-2-C-methyl-D-erythritol kinase	clj00900,clj01100,clj01110			2.85321	2.61494	-0.550197		2.85321	2.61494	0		3.27459e-46	4.92e-44	1	0	1		692	705	101	0	0		0.93	0.93	0.77	0	0		112	126	103	0	0		0.75	0.77	0.82	0	0
	CLJU_c02120	-	hypothetical protein	#N/A			CC-Only	1.58496	0		0	0	0		1	1	1	1	1		4	4	2	0	0		0.13	0.22	0.01	0	1		0	1	2	0	1		0	0.05	0.02	1	1
	CLJU_c02130	gerA1	spore germination protein GerA	#N/A			2.22239	0	-0.152003		0	0	0		1	1	1	1	1		9	4	8	0	0		0.31	0.22	0.2	0	0		2	4	7	0	0		0.12	0.2	0.25	0	0
	CLJU_c02140	gerAB/AC	spore germination protein GerAB/AC	#N/A			1.25376	0.192645	0.263034		0	0	0		1	1	1	1	1		22	13	14	0	0		0.51	0.42	0.37	0	0		11	11	10	0	0		0.37	0.37	0.38	0	0
	CLJU_c02150	spoIIR	stage II sporulation protein R	#N/A			0.854149	0.447459	0.275634		0	0	0		1	1	1	1	1		35	26	18	0	0		0.59	0.54	0.44	0	0		24	19	13	0	0		0.5	0.47	0.45	0	0
	CLJU_c02160	murG1	UDP-N-acetylglucosamine--N-acetylmuramyl- (pentapeptide) pyrophosphoryl-UDP N- acetylglucosamine transferase	clj00552,clj00561,clj01100			0.52039	1.84246	0.928917		0	1.84246	0		0.812297	1.05e-13	0.0560947	0	1		115	185	62	0	0		0.78	0.82	0.69	0	0		94	57	28	0	0		0.72	0.64	0.62	0	0
	CLJU_c02170	ypeB	sporulation protein YpeB	#N/A			0.847997	-0.584963	0.485427		0	0	0		1	1	1	1	1		6	3	12	0	0		0.22	0.19	0.32	0	0		4	4	8	0	0		0.21	0.2	0.3	0	0
	CLJU_c02180	-	hypothetical protein	#N/A			0.422691	0.536053	0.68281		0	0	0		0.111115	1	0.568647	1	1		47	48	45	0	0		0.63	0.64	0.63	0	0		42	34	23	0	0		0.59	0.56	0.58	0	0
	CLJU_c02190	-	ribose 5-phosphate isomerase	#N/A			-0.415037	-0.222392	0.807355		0	0	0		1	1	1	1	1		4	4	6	0	0		0.13	0.22	0.12	0	0		7	5	3	0	0		0.3	0.24	0.06	0	1
	CLJU_c02200	pyrG	CTP synthase	clj00240,clj01100,clj01232,clj01240			-0.444302	-0.0857299	0.524842		0	0	0		0.340795	1	0.218274	1	1		150	131	80	0	0		0.81	0.78	0.73	0	0		233	143	47	0	0		0.85	0.78	0.71	0	0
	CLJU_c02210	-	hypothetical protein	#N/A			0.452207	0.75743	0.539159		0	0	0		0.611933	0.462623	0.571353	1	1		198	120	62	0	0		0.84	0.76	0.69	0	0		170	79	32	0	0		0.81	0.7	0.64	0	0
	CLJU_c02220	-	transcriptional termination factor rho	clj03018			-2.30181	-1.1973	1.32773		-2.30181	-1.1973	1.32773		9.45296e-22	2.16e-06	0.00622358	0	0		100	99	238	0	0		0.76	0.74	0.87	0	0		598	239	79	0	0		0.92	0.85	0.79	0	0
	CLJU_c02230	rpmE	50S ribosomal protein L31	clj03010			1.4785	0.351074	0.954735		1.4785	0	0		0.00109255	1	0.0808105	0	1		2543	553	243	0	0		0.98	0.91	0.87	0	0		1088	510	119	0	0		0.95	0.91	0.84	0	0
	CLJU_c02240	-	hypothetical protein	#N/A			-0.940621	0.371969	0.855183		-0.940621	0	0.855183		0.011697	1	0.029721	0	1		49	76	106	0	0		0.64	0.7	0.77	0	0		109	59	49	0	0		0.75	0.65	0.72	0	0
	CLJU_c02250	hemK	modification methylase	#N/A			-0.691878	0.707819	1.24576		0	0	0		1	0.635407	0.0818096	1	1		19	42	59	0	0		0.47	0.61	0.68	0	0		35	25	20	0	0		0.56	0.51	0.55	0	0
	CLJU_c02260	prfA	peptide chain release factor 1	#N/A			-0.751256	0.736966	0.841302		-0.751256	0	0		0.0416279	0.18521	0.265197	0	1		179	412	386	0	0		0.82	0.9	0.91	0	0		340	256	184	0	0		0.88	0.85	0.88	0	0
	CLJU_c02270	-	hypothetical protein	#N/A			-0.669851	-0.395929	1.52356		0	0	0		1	1	0.189685	1	1		17	15	32	0	0		0.45	0.45	0.57	0	0		30	21	8	0	0		0.54	0.48	0.3	0	0
	CLJU_c02280	-	zinc transporter	#N/A			-0.904422	-1.06301	1.44271		-0.904422	-1.06301	1.44271		0.0341384	1.41e-06	0.00212401	0	0		64	50	117	0	0		0.68	0.64	0.79	0	0		138	112	33	0	0		0.78	0.75	0.64	0	0
	CLJU_c02290	-	translation factor	#N/A			0.0763509	-0.187627	0.978305		0	0	0.978305		1	0.445005	0.0289463	0	1		75	63	82	0	0		0.71	0.68	0.73	0	0		87	78	34	0	0		0.71	0.7	0.65	0	0
	CLJU_c02300	-	protein-tyrosine-phosphatase	#N/A			2.00679	1.19555	0.777608		2.00679	1.19555	0		4.04995e-16	0.00665317	0.471385	0	1		166	120	44	0	0		0.82	0.76	0.62	0	0		49	57	22	0	0		0.62	0.64	0.57	0	0
	CLJU_c02310	-	ribose 5-phosphate isomerase	clj00030,clj00051,clj01100,clj01110,clj01120,clj01200,clj01230			1.19931	0.8531	0.232581		1.19931	0	0		0.0184335	0.0798123	0.439225	0	1		926	714	262	0	0		0.94	0.93	0.88	0	0		474	423	197	0	0		0.91	0.9	0.88	0	0
	CLJU_c02320	upp	uracil phosphoribosyltransferase	clj00240,clj01100,clj01232			0.717708	-0.244792	1.77947		0	0	1.77947		0.583836	0.938683	1.16e-05	0	1		1432	637	719	0	0		0.96	0.92	0.94	0	0		1045	809	208	0	0		0.95	0.93	0.88	0	0
	CLJU_c02330	-	cytidine deaminase	clj00240,clj01100,clj01232			0.352138	0.371969	1.30212		0	0	1.30212		1	1	0.048153	0	1		317	219	124	0	0		0.88	0.84	0.79	0	0		294	189	45	0	0		0.87	0.82	0.7	0	0
	CLJU_c02340	-	undecaprenyl-phosphate alpha-N-acetylglucosaminyltransferase	clj00542,clj00543,clj00552,clj01100			0.0435016	-0.228269	0.592122		0	0	0		1	0.35477	0.1762	1	1		82	63	59	0	0		0.72	0.68	0.68	0	0		93	79	33	0	0		0.72	0.7	0.64	0	0
	CLJU_c02350	epsC	UDP-N-acetylglucosamine 2-epimerase	clj00520,clj00541,clj01100,clj01250,clj02020			-0.257158	-0.216811	1.07155		0	0	1.07155		1	0.409755	0.017911	0	1		65	67	78	0	0		0.69	0.69	0.73	0	0		92	81	31	0	0		0.72	0.7	0.63	0	0
	CLJU_c02360	atpI	F1Fo ATPase subunit I	#N/A	energy		-0.101538	-1.12156	0.970854		0	-1.12156	0		1	3.05e-06	0.0914138	0	1		140	77	165	0	0		0.8	0.7	0.83	0	0		176	171	71	0	0		0.81	0.81	0.77	0	0
	CLJU_c02370	atpB	F1Fo ATPase subunit A	clj00190,clj01100	energy		0.0977129	-1.17462	0.253932		0	-1.17462	0		1	0.000129	0.660891	0	1		936	533	647	0	0		0.94	0.91	0.94	0	0		938	1302	362	0	0		0.95	0.95	0.92	0	0
	CLJU_c02380	atpE	F1F0 ATPase subunit C	clj00190,clj01100	energy		-0.624657	-1.02812	0.600681		0	-1.02812	0		0.110133	3.63e-05	0.25628	0	1		586	450	904	0	0		0.92	0.9	0.95	0	0		941	900	433	0	0		0.95	0.94	0.93	0	0
	CLJU_c02390	atpF	F1Fo ATPase subunit B	clj00190,clj01100	energy		-0.764156	-0.311764	0.80624		0	0	0		0.23746	0.665592	0.590973	1	1		1742	2119	4660	0	0		0.96	0.97	0.99	0	0		2959	2402	1996	0	0		0.98	0.98	0.98	0	0
	CLJU_c02400	atpH	F1Fo ATPase subunit delta	clj00190,clj01100	energy		-0.578156	-0.441797	0.52435		0	0	0		0.214073	0.484766	0.566273	1	1		630	763	1426	0	0		0.93	0.93	0.96	0	0		936	920	691	0	0		0.95	0.94	0.95	0	0
	CLJU_c02410	atpA	F1Fo ATPase subunit alpha	clj00190,clj01100	energy		0.148295	-0.131522	0.387583		0	0	0		1	1	1	1	1		2459	2010	3303	0	0		0.98	0.97	0.98	0	0		2218	2027	1811	0	0		0.97	0.97	0.98	0	0
	CLJU_c02420	atpG	F1Fo ATPase subunit gamma	clj00190,clj01100	energy		0.0688619	-0.136841	0.322157		0	0	0		1	1	1	1	1		1135	1215	2262	0	0		0.95	0.95	0.98	0	0		1070	1209	1308	0	0		0.95	0.95	0.97	0	0
	CLJU_c02430	atpD	F1Fo ATPase subunit beta	clj00190,clj01100	energy		0.0566113	-0.280266	-0.0311912		0	0	0		0.992838	0.214348	1	1	1		1725	1452	1524	0	0		0.96	0.96	0.97	0	0		1759	1815	1086	0	0		0.97	0.97	0.96	0	0
	CLJU_c02440	atpC	F1Fo ATPase subunit epsilon	clj00190,clj01100	energy		0.0867057	-0.601424	0.102588		0	0	0		1	0.170954	0.989021	1	1		1799	1117	1104	0	0		0.97	0.95	0.96	0	0		1873	1794	735	0	0		0.97	0.97	0.95	0	0
	CLJU_c02450	-	hypothetical protein	#N/A			2.80735	-0.584963	0		0	0	0		1	1	1	1	1		4	1	6	0	0		0.13	0.07	0.12	0	1		1	1	5	0	0		0.05	0.05	0.15	0	1
	CLJU_c02460	murA1	UDP-N-acetylglucosamine 1-carboxyvinyltransferase 1	clj00520,clj00550,clj01100,clj01250			1.58496	0.736966	0		0	0	0		1	1	1	1	1		10	8	12	0	0		0.33	0.34	0.32	0	0		4	4	10	0	0		0.21	0.2	0.38	0	0
	CLJU_c02470	-	stage II sporulation protein D	#N/A			1.58496	0	-0.415037		0	0	0		1	1	1	1	1		5	3	10	0	0		0.17	0.19	0.27	0	0		2	2	10	0	0		0.12	0.11	0.38	0	0
	CLJU_c02480	-	peptidase	#N/A			2.58496	0.584963	0.0995357		0	0	0		1	1	1	1	1		7	1	13	0	0		0.25	0.07	0.35	0	1		2	1	11	0	0		0.12	0.05	0.41	0	1
	CLJU_c02490	-	stage III sporulation protein D	#N/A			2.58496	1	0		0	0	0		1	1	1	1	1		3	1	7	0	0		0.08	0.07	0.16	0	1		1	0	5	0	1		0.05	0	0.15	0	1
	CLJU_c02500	-	MreB/Mbl protein	#N/A			-0.479261	-0.163999	0.878985		0	0	0		0.366667	1	0.149209	1	1		549	451	297	0	0		0.92	0.9	0.89	0	0		908	586	128	0	0		0.95	0.92	0.85	0	0
	CLJU_c02510	-	hypothetical protein	#N/A			-0.584963	-1.58496	0		0	0	0		1	1	1	1	1		1	1	3	0	0		0.01	0.07	0.03	1	1		2	2	1	0	0		0.12	0.11	0.01	0	1
	CLJU_c02520	-	hypothetical protein	#N/A			3	0	0		0	0	0		1	1	1	1	1		4	0	5	0	1		0.13	0	0.09	0	1		0	0	4	0	1		0	0	0.1	0	1
	CLJU_c02530	trnT1	Thr tRNA	clj00970			1.47491	1.78932	0.85099		1.47491	1.78932	0		0.000135067	0.0221566	0.463706	0	1		144	147	152	0	0		0.8	0.79	0.82	0	0		61	49	47	0	0		0.65	0.61	0.71	0	0
	CLJU_c02540	trnY1	Tyr tRNA	clj00970			1.80735	1.61667	0.402098		1.80735	0	0		2.17153e-05	0.136753	0.77221	0	1		104	86	87	0	0		0.76	0.72	0.74	0	0		35	33	36	0	0		0.56	0.55	0.66	0	0
	CLJU_c02550	trnV1	Val tRNA	clj00970			1.33298	1.2003	0.51069		1.33298	0	0		0.00184102	0.714957	0.716078	0	1		115	102	102	0	0		0.78	0.74	0.77	0	0		54	49	41	0	0		0.63	0.61	0.69	0	0
	CLJU_c02560	trnT2	Thr tRNA	clj00970			1.558	1.62936	1.11894		1.558	0	0		0.000714931	0.150992	0.423207	0	1		93	92	108	0	0		0.75	0.73	0.78	0	0		37	34	28	0	0		0.57	0.56	0.62	0	0
	CLJU_c02570	trnY2	Tyr tRNA	clj00970			1.26303	0.514573	2.70044		0	0	2.70044		1	1	1.78e-09	0	1		20	8	21	0	0		0.48	0.34	0.48	0	0		9	7	3	0	0		0.34	0.3	0.06	0	1
	CLJU_c02580	metK1	S-adenosylmethionine synthetase	clj00270,clj01100,clj01110,clj01230,clj01240			-1.53621	-1.14999	0.255817		-1.53621	-1.14999	0		0.000657803	0.00132123	1	0	1		510	758	1292	0	0		0.92	0.93	0.96	0	0		1766	1876	857	0	0		0.97	0.97	0.95	0	0
	CLJU_c02590	recD	exodeoxyribonuclease V subunit alpha	clj03440			-0.314873	-0.263034	-0.333126		0	0	0		1	1	0.820454	1	1		31	29	55	0	0		0.57	0.56	0.66	0	0		47	37	52	0	0		0.61	0.57	0.73	0	0
	CLJU_c02600	-	hypothetical protein	#N/A			0	-0.807355	0.514573		0	0	0		1	1	1	1	1		5	3	8	0	0		0.17	0.19	0.2	0	0		6	5	4	0	0		0.27	0.24	0.1	0	0
	CLJU_c02610	-	amidophosphoribosyltransferase ComFC	#N/A			2	2.08746	1.33121		2	2.08746	0		3.91343e-15	1.53e-06	0.12077	0	1		57	42	46	0	0		0.66	0.61	0.63	0	0		17	10	17	0	0		0.44	0.36	0.52	0	0
	CLJU_c02620	-	ribosome-associated protein	#N/A			2.53618	1.50232	-0.309863		2.53618	1.50232	0		8.74755e-09	0.00907327	0.865926	0	1		13785	9269	3547	0	0		0.99	0.99	0.98	0	0		2951	3745	3332	0	0		0.98	0.98	0.98	0	0
	CLJU_c02630	secA	protein translocase subunit SecA	clj02024,clj03060,clj03070			0.465499	1.14835	0.529801		0	1.14835	0		1	0.00365968	0.579192	0	1		336	543	293	0	0		0.89	0.91	0.89	0	0		277	248	162	0	0		0.86	0.85	0.87	0	0
	CLJU_c02640	prfB	peptide chain release factor B	#N/A			0.134002	1.1814	0.413196		0	1.1814	0		1	0.00493958	0.593618	0	1		673	922	475	0	0		0.93	0.94	0.93	0	0		723	441	305	0	0		0.93	0.9	0.91	0	0
	CLJU_c02650	-	MFS family transporter protein	#N/A			1.10692	0.263034	-0.112475		0	0	0		1	1	0.681535	1	1		20	16	26	0	0		0.48	0.45	0.52	0	0		11	13	22	0	0		0.37	0.4	0.57	0	0
	CLJU_c02660	gdh	NADP-specific glutamate dehydrogenase	clj00220,clj00250,clj00910,clj01100,clj01120			-1.24862	-0.923521	1.01197		-1.24862	-0.923521	0		0.00588987	0.00177883	0.0686905	0	1		262	163	230	0	0		0.87	0.81	0.87	0	0		741	340	91	0	0		0.93	0.88	0.8	0	0
	CLJU_c02670	-	protein containing aminopeptidase domain	#N/A			2.58496	Mono-Only	0		0	0	0		1	1	1	1	1		3	0	5	0	1		0.08	0	0.09	1	1		0	0	4	0	1		0	0	0.1	0	1
	CLJU_c02680	tex	transcriptional accessory protein	#N/A			-0.0663425	-0.147557	0.496676		0	0	0		1	0.850117	0.238691	1	1		68	59	68	0	0		0.69	0.67	0.7	0	0		84	68	37	0	0		0.71	0.67	0.67	0	0
	CLJU_c02690	-	hypothetical protein	#N/A			0.56393	-3.09404	-0.221775		0	-3.09404	0		0.787967	4.16e-158	0.993762	0	1		1795	195	450	0	0		0.97	0.83	0.92	0	0		1465	1869	413	0	0		0.96	0.97	0.93	0	0
	CLJU_c02700	-	hypothetical protein	#N/A			-0.163499	0.137504	0.641546		0	0	0		1	1	0.238691	1	1		17	18	28	0	0		0.45	0.48	0.54	0	0		25	15	16	0	0		0.51	0.42	0.5	0	0
	CLJU_c02710	-	hypothetical protein	#N/A			-0.726982	0.208108	0.732067		0	0	0		1	1	0.541212	1	1		44	58	61	0	0		0.62	0.67	0.69	0	0		92	54	33	0	0		0.72	0.63	0.64	0	0
	CLJU_c02720	-	phosphohydrolase	#N/A			-1.15612	-0.407175	0.70044		0	0	0		0.274445	0.181403	0.32426	1	1		27	39	57	0	0		0.54	0.6	0.67	0	0		74	59	31	0	0		0.68	0.65	0.63	0	0
	CLJU_c02730	-	hypothetical protein	#N/A			0.343408	-0.15014	-0.432315		0	0	0		1	0.702309	0.740969	1	1		166	140	53	0	0		0.82	0.79	0.65	0	0		157	184	50	0	0		0.8	0.82	0.72	0	0
	CLJU_c02740	-	GTP pyrophosphokinase	clj00230,clj01100			0.334867	1.21378	0.31034		0	1.21378	0		1	0.000293	0.410489	0	1		110	142	61	0	0		0.77	0.79	0.69	0	0		106	72	39	0	0		0.75	0.68	0.68	0	0
	CLJU_c02750	leuS	leucyl-tRNA synthetase	clj00970			0.754423	1.26303	0.386549		0	1.26303	0		0.276902	0.000509	0.545192	0	1		157	221	153	0	0		0.81	0.84	0.82	0	0		105	97	94	0	0		0.74	0.73	0.81	0	0
	CLJU_c02760	trnQ1	Gln tRNA	clj00970			4.11548	1.32193	3.41504		4.11548	0	0		1.46335e-146	1	1	0	1		46	14	13	0	0		0.63	0.43	0.35	0	0		3	6	1	0	0		0.17	0.27	0.01	0	1
	CLJU_c02770	-	hypothetical protein	#N/A			-0.176878	-1	0.63743		0	0	0		1	1	1	1	1		17	6	9	0	0		0.45	0.29	0.23	0	0		25	13	5	0	0		0.51	0.4	0.15	0	0
	CLJU_c02780	-	hypothetical protein	#N/A			-0.846377	-1.13124	1.12455		0	-1.13124	0		0.0551897	2e-05	0.125634	0	1		78	36	88	0	0		0.71	0.59	0.74	0	0		166	87	34	0	0		0.8	0.72	0.65	0	0
	CLJU_c02790	-	hypothetical protein	#N/A			-0.371969	-0.906891	0.758992		0	0	0		1	1	1	1	1		13	7	16	0	0		0.39	0.31	0.41	0	0		19	13	8	0	0		0.46	0.4	0.3	0	0
	CLJU_c02800	-	adenylate cyclase	clj00230,clj01100			0.549339	0.70044	0.777608		0	0	0		0.0822876	0.752221	0.517616	1	1		45	43	36	0	0		0.63	0.62	0.59	0	0		35	28	17	0	0		0.56	0.53	0.52	0	0
	CLJU_c02810	fba	fructose-bisphosphate aldolase	clj00010,clj00030,clj00051,clj00680,clj01100,clj01110,clj01120,clj01200,clj01230			-0.667057	-0.0983551	-0.0576477		0	0	0		0.188361	1	0.840139	1	1		740	597	263	0	0		0.94	0.92	0.88	0	0		1371	742	189	0	0		0.96	0.93	0.88	0	0
	CLJU_c02820	-	hypothetical protein	#N/A			CC-Only	0	0.321928		0	0	0		1	1	1	1	1		2	0	4	0	1		0.04	0	0.06	1	1		0	0	3	0	1		0	0	0.06	1	1
	CLJU_c02830	-	hypothetical protein	#N/A			2.80735	0	0		0	0	0		1	1	1	1	1		4	0	8	0	1		0.13	0	0.2	0	1		0	0	7	0	1		0	0	0.25	0	1
	CLJU_c02840	-	hypothetical protein	clj00240,clj01100,clj01232			-0.306661	0.930737	-0.337035		0	0.930737	0		1	0.0258712	0.664689	0	1		30	52	29	0	0		0.56	0.65	0.55	0	0		43	28	26	0	0		0.6	0.53	0.6	0	0
	CLJU_c02850	-	PurE-like protein	#N/A			-0.0986843	0.197037	-0.710493		0	0	0		1	1	1	1	1		89	82	70	0	0		0.74	0.71	0.71	0	0		114	74	88	0	0		0.76	0.69	0.8	0	0
	CLJU_c02860	-	SpoIIAA: Anti-anti-sigma regulatory factor	#N/A			0.800691	-0.0614005	-0.0554951		0.800691	0	0		0.0104038	1	1	0	1		42	40	34	0	0		0.61	0.61	0.58	0	0		29	44	24	0	0		0.53	0.6	0.59	0	0
	CLJU_c02870	-	chemotaxis sensory transducer protein	clj02020,clj02030			-0.165059	0.269187	0.900059		0	0	0		0.97371	1	0.118759	1	1		77	124	166	0	0		0.71	0.77	0.83	0	0		101	105	66	0	0		0.74	0.74	0.76	0	0
	CLJU_c02880	-	hypothetical protein	#N/A			0.192645	-0.799087	0.0703893		0	-0.799087	0		0.848532	0.000638	0.586829	0	1		87	85	88	0	0		0.73	0.72	0.74	0	0		89	170	57	0	0		0.71	0.81	0.74	0	0
	CLJU_c02890	-	protein phosphatase with a PAS domain	#N/A			-0.131245	0.410788	0.275634		0	0	0		1	1	0.27667	1	1		66	101	76	0	0		0.69	0.74	0.72	0	0		87	81	47	0	0		0.71	0.7	0.71	0	0
	CLJU_c02900	-	hypothetical protein	#N/A			2.80735	-1	0		0	0	0		1	1	1	1	1		5	1	7	0	0		0.17	0.07	0.16	0	1		1	1	5	0	0		0.05	0.05	0.15	0	1
	CLJU_c02910	pssA	phosphatidylserine synthase	clj00260,clj00564,clj01100,clj01110			-0.621488	-1	-0.229134		0	-1	0		0.106917	1.85e-06	0.616563	0	1		186	80	73	0	0		0.83	0.71	0.71	0	0		342	193	64	0	0		0.88	0.82	0.75	0	0
	CLJU_c02920	-	hypothetical protein	#N/A			1.67807	0.584963	0.415037		0	0	0		1	1	1	1	1		11	7	6	0	0		0.35	0.31	0.12	0	0		5	5	3	0	0		0.24	0.24	0.06	0	1
	CLJU_c02930	-	hypothetical protein	#N/A			1.56131	1.46815	0.415037		1.56131	1.46815	0		4.2189e-08	0.00206171	1	0	1		96	76	23	0	0		0.75	0.7	0.5	0	0		40	32	15	0	0		0.58	0.55	0.48	0	0
	CLJU_c02940	-	kinase	#N/A			1.25824	0.333126	1.27928		1.25824	0	1.27928		0.00526352	1	0.000525	0	1		319	165	158	0	0		0.88	0.81	0.83	0	0		161	142	59	0	0		0.8	0.78	0.74	0	0
	CLJU_c02950	-	hypothetical protein	#N/A			0.149747	-1	0.696608		0	0	0		1	1	0.475947	1	1		56	19	30	0	0		0.66	0.49	0.55	0	0		61	43	14	0	0		0.65	0.59	0.47	0	0
	CLJU_c02960	-	radical SAM domain-containing protein	#N/A			-0.214125	-0.584963	0.910733		0	0	0		1	1	0.106509	1	1		17	12	31	0	0		0.45	0.4	0.56	0	0		27	19	15	0	0		0.52	0.47	0.48	0	0
	CLJU_c02970	-	magnesium-binding protein	#N/A			-1.3388	-0.335184	0.104023		-1.3388	0	0		1.72516e-05	0.280535	0.620885	0	1		78	107	167	0	0		0.71	0.75	0.83	0	0		233	149	121	0	0		0.85	0.79	0.84	0	0
	CLJU_c02980	-	spore cortex-lytic protein	#N/A			1.848	-1	-0.0874628		0	0	0		1	1	1	1	1		11	4	15	0	0		0.35	0.22	0.39	0	0		4	7	12	0	0		0.21	0.3	0.43	0	0
	CLJU_c02990	-	hypothetical protein	#N/A			1.16993	0.263034	0.263034		0	0	0		1	1	1	1	1		7	4	5	0	0		0.25	0.22	0.09	0	1		4	4	3	0	0		0.21	0.2	0.06	0	1
	CLJU_c03000	acpS	phosphopantetheinyl transferase	clj00770,clj01100			0.528248	0.903785	0.489966		0	0.903785	0		0.445978	0.0456445	0.32253	0	1		168	193	127	0	0		0.82	0.83	0.8	0	0		137	114	74	0	0		0.78	0.75	0.78	0	0
	CLJU_c03010	-	sugar kinase	#N/A			-0.675728	0.428334	0.525461		0	0	0		0.0918524	1	0.144296	1	1		61	93	65	0	0		0.68	0.73	0.7	0	0		116	75	35	0	0		0.76	0.69	0.65	0	0
	CLJU_c03020	-	hypothetical protein	#N/A			-0.847997	-0.906891	0.807355		0	0	0		1	1	1	1	1		7	7	15	0	0		0.25	0.31	0.39	0	0		15	12	7	0	0		0.42	0.39	0.25	0	0
	CLJU_c03030	-	CopG-family transcriptional regulator	#N/A			0.0540957	0.0631396	0.954608		0	0	0.954608		1	1	0.0293223	0	1		608	313	272	0	0		0.92	0.87	0.89	0	0		709	333	126	0	0		0.93	0.88	0.84	0	0
	CLJU_c03040	-	transcriptional regulator	#N/A			-0.196119	-0.112861	0.884523		0	0	0.884523		1	0.968245	0.036766	0	1		862	419	257	0	0		0.94	0.9	0.88	0	0		1152	537	114	0	0		0.96	0.91	0.83	0	0
	CLJU_c03050	tktA1	transketolase	clj00030,clj01100,clj01110,clj01120,clj01200,clj01230			-2.22636	-0.710774	1.21479		-2.22636	-0.710774	0		1.82311e-11	0.0365454	0.123019	0	1		466	754	1290	0	0		0.91	0.93	0.96	0	0		2488	1316	487	0	0		0.98	0.95	0.93	0	0
	CLJU_c03060	tktB1	transketolase subunit B	clj00030,clj01100,clj01110,clj01120,clj01200,clj01230			-1.93329	-1.07874	1.50239		-1.93329	-1.07874	1.50239		2.34537e-06	0.00105757	0.02439	0	0		786	640	1286	0	0		0.94	0.92	0.96	0	0		3464	1459	393	0	0		0.98	0.96	0.93	0	0
	CLJU_c03070	ftsE	ATPase	clj02010			0.760477	2.38399	1.41633		0	2.38399	1.41633		0.308968	4.77e-28	4.5e-05	0	1		494	848	214	0	0		0.91	0.94	0.86	0	0		338	170	73	0	0		0.88	0.81	0.78	0	0
	CLJU_c03080	-	cell division protein	clj02010			0.664133	1.96897	1.66172		0	1.96897	1.66172		0.679571	7.64e-17	0.000111	0	1		246	315	113	0	0		0.86	0.87	0.78	0	0		184	83	34	0	0		0.82	0.71	0.65	0	0
	CLJU_c03090	-	protease	#N/A			1.43801	1.62774	0.247483		1.43801	1.62774	0		0.00127166	2.66e-08	0.475947	0	1		316	392	138	0	0		0.88	0.89	0.81	0	0		138	141	87	0	0		0.78	0.78	0.8	0	0
	CLJU_c03100	-	hypothetical protein	#N/A			-0.271302	0.225881	0.557482		0	0	0		1	1	0.196815	1	1		48	62	51	0	0		0.64	0.67	0.65	0	0		66	58	28	0	0		0.66	0.64	0.62	0	0
	CLJU_c03110	uvrB	excinuclease ABC subunit B	clj03420			0.140863	0.490986	0.327165		0	0	0		1	0.749666	0.21086	1	1		33	45	51	0	0		0.58	0.63	0.65	0	0		35	31	31	0	0		0.56	0.55	0.63	0	0
	CLJU_c03120	uvrA1	excinuclease ABC subunit A	clj03420			0.245112	0.624491	0.328054		0	0	0		1	0.408154	0.478279	1	1		75	96	84	0	0		0.71	0.74	0.73	0	0		73	64	53	0	0		0.68	0.66	0.73	0	0
	CLJU_c03130	-	hypothetical protein	#N/A			-0.807355	-0.68281	0.707819		0	-0.68281	0		0.0940982	0.00924553	0.310311	0	1		95	64	93	0	0		0.75	0.68	0.75	0	0		198	115	50	0	0		0.83	0.76	0.72	0	0
	CLJU_c03140	-	cell division protein	#N/A			-0.874469	-0.799087	-0.909802		-0.874469	-0.799087	0		0.0440241	0.000231	1	0	1		58	45	90	0	0		0.67	0.63	0.75	0	0		125	82	122	0	0		0.77	0.71	0.84	0	0
	CLJU_c03150	-	peptidoglycan synthetase	clj00550,clj01100			-0.751087	0.122683	0.467248		-0.751087	0	0		0.0391808	1	0.506124	0	1		146	164	223	0	0		0.8	0.81	0.87	0	0		295	159	135	0	0		0.87	0.8	0.85	0	0
	CLJU_c03160	-	hypothetical protein	#N/A			-0.331206	-0.839535	0.142019		0	0	0		1	1	1	1	1		24	16	23	0	0		0.52	0.45	0.5	0	0		35	29	15	0	0		0.56	0.53	0.48	0	0
	CLJU_c03170	uvrC	excinuclease ABC subunit C	clj03420			-1.04975	-0.678072	0.360747		-1.04975	-0.678072	0		0.00406583	0.0076175	0.33265	0	1		43	47	79	0	0		0.62	0.63	0.73	0	0		107	76	46	0	0		0.75	0.69	0.71	0	0
	CLJU_c03180	murB	UDP-N-acetylenolpyruvoylglucosamine reductase	clj00520,clj00550,clj01100,clj01250			1.00561	0.694013	1.4441		0	0	1.4441		0.0932748	0.265181	9.07e-06	0	1		598	311	202	0	0		0.92	0.87	0.86	0	0		363	213	73	0	0		0.89	0.84	0.78	0	0
	CLJU_c03190	-	hypothetical protein	#N/A			0.0438543	1.11894	-0.0899814		0	1.11894	0		1	0.00317956	0.662156	0	1		134	234	139	0	0		0.8	0.84	0.81	0	0		154	121	109	0	0		0.79	0.76	0.83	0	0
	CLJU_c03200	-	hypothetical protein	#N/A			-0.852443	0.0864148	0.838249		-0.852443	0	0.838249		0.040406	1	0.0406694	0	1		57	75	76	0	0		0.66	0.7	0.72	0	0		126	78	33	0	0		0.77	0.7	0.64	0	0
	CLJU_c03210	-	hypothetical protein	#N/A			-1.20309	-0.143364	1.52637		-1.20309	0	1.52637		0.0141305	0.475265	0.0002	0	1		33	56	130	0	0		0.58	0.66	0.8	0	0		88	64	37	0	0		0.71	0.66	0.67	0	0
	CLJU_c03240	dnaE	DNA polymerase III subunit alpha	clj03030,clj03430,clj03440			-1.30256	-0.928447	1.17544		-1.30256	-0.928447	1.17544		0.000249006	0.000289	0.0185093	0	0		23	27	85	0	0		0.51	0.55	0.74	0	0		69	54	31	0	0		0.67	0.63	0.63	0	0
	CLJU_c03250	pfk	6-phosphofructokinase	clj00010,clj00030,clj00051,clj00052,clj00680,clj01100,clj01110,clj01120,clj01200,clj01230,clj03018			-0.658492	0.431206	-1.20382		0	0	0		0.20253	1	0.762867	1	1		772	1186	647	0	0		0.94	0.95	0.94	0	0		1341	896	1016	0	0		0.96	0.93	0.96	0	0
	CLJU_c03260	pyk	pyruvate kinase	clj00010,clj00620,clj01100,clj01110,clj01120,clj01200,clj01230			-0.407364	0.494054	-0.706319		0	0	0		0.603406	0.495688	0.803721	1	1		929	1279	689	0	0		0.94	0.95	0.94	0	0		1364	931	799	0	0		0.96	0.94	0.95	0	0
	CLJU_c03270	-	rRNA (uracil-5-)-methyltransferase	#N/A			-0.584963	-0.628031	0.765535		0	0	0		0.276052	1	0.0878516	1	1		43	18	55	0	0		0.62	0.48	0.66	0	0		80	30	28	0	0		0.7	0.54	0.62	0	0
	CLJU_c03280	-	hypothetical protein	#N/A			2	0	0.152003		0	0	0		1	1	1	1	1		5	1	9	0	0		0.17	0.07	0.23	0	1		2	0	7	0	1		0.12	0	0.25	0	1
	CLJU_c03290	-	hypothetical protein	#N/A			2.5025	CC-Only	0.180572		0	0	0		1	1	1	1	1		9	1	16	0	0		0.31	0.07	0.41	0	1		2	0	12	0	1		0.12	0	0.43	0	1
	CLJU_c03300	-	hypothetical protein	#N/A			1.2115	1	0.39486		1.2115	0	0		5.14459e-05	0.120123	0.639782	0	1		103	191	93	0	0		0.76	0.83	0.75	0	0		54	99	65	0	0		0.63	0.73	0.76	0	0
	CLJU_c03310	-	restriction-modification system	#N/A			1.01436	1.16993	0.38272		0	1.16993	0		0.0521598	0.00190615	0.410133	0	1		82	163	63	0	0		0.72	0.81	0.69	0	0		47	76	41	0	0		0.61	0.69	0.69	0	0
	CLJU_c03320	-	type I restriction enzyme	#N/A			#NUM!	#NUM!	#NUM!		#NUM!	#NUM!	#NUM!		0	0	0	0	0		0	0	0	1	1		0	0	0	1	1		0	0	0	1	1		0	0	0	1	1
	CLJU_c03330	-	type I restriction enzyme	#N/A			#NUM!	#NUM!	#NUM!		#NUM!	#NUM!	#NUM!		0	0	0	0	0		0	0	0	1	1		0	0	0	1	1		0	0	0	1	1		0	0	0	1	1
	CLJU_c03340	-	hypothetical protein	#N/A			2.22239	-1	-0.180572		0	0	0		1	1	1	1	1		8	1	14	0	0		0.28	0.07	0.37	0	1		2	2	12	0	0		0.12	0.11	0.43	0	0
	CLJU_c03350	-	hypothetical protein	#N/A			1	-2.05445	-1.19265		0	-2.05445	0		1	3.35e-12	0.513524	0	1		11	11	20	0	0		0.35	0.39	0.46	0	0		6	51	27	0	0		0.27	0.62	0.61	0	0
	CLJU_c03360	-	hypothetical protein	#N/A			1.64386	-2.20645	-1.10309		0	-2.20645	0		1	2.42e-21	0.496732	0	1		16	11	25	0	0		0.43	0.39	0.51	0	0		7	60	34	0	0		0.3	0.65	0.65	0	0
	CLJU_c03370	-	phage-like protein	#N/A			1.80735	-2.28951	-0.847997		0	0	0		1	1	1	1	1		13	7	27	0	0		0.39	0.31	0.53	0	0		5	42	32	0	0		0.24	0.59	0.64	0	0
	CLJU_c03380	-	phage-like protein	#N/A			1.66297	-2.51457	-1.12199		0	0	0		1	1	0.452385	1	1		12	6	15	0	0		0.38	0.29	0.39	0	0		5	40	20	0	0		0.24	0.58	0.55	0	0
	CLJU_c03390	-	phage related DNA polymerase	#N/A			2.32193	-1	-0.115477		0	0	0		1	1	1	1	1		5	1	10	0	0		0.17	0.07	0.27	0	1		1	2	9	0	0		0.05	0.11	0.34	0	1
	CLJU_c03400	-	prophage antirepressor	#N/A			1.76553	-2	-0.85561		0	0	0		1	1	0.87684	1	1		10	5	20	0	0		0.33	0.26	0.46	0	0		4	26	23	0	0		0.21	0.51	0.58	0	0
	CLJU_c03410	-	hypothetical protein	#N/A			2	-1.87447	-1.05889		0	0	0		1	1	1	1	1		5	2	11	0	0		0.17	0.14	0.3	0	0		1	9	15	0	0		0.05	0.33	0.48	0	1
	CLJU_c03420	-	phage-like protein	#N/A			2	-1.80735	-0.523562		0	0	0		1	1	1	1	1		7	3	15	0	0		0.25	0.19	0.39	0	0		2	13	15	0	0		0.12	0.4	0.48	0	0
	CLJU_c03430	-	phage-like protein	#N/A			2	-1.58496	-0.765535		0	0	0		1	1	1	1	1		5	3	9	0	0		0.17	0.19	0.23	0	0		2	11	10	0	0		0.12	0.37	0.38	0	0
	CLJU_c03440	-	phage related DNA helicase	#N/A			1.58496	-1.32193	-0.643856		0	0	0		1	1	1	1	1		7	4	14	0	0		0.25	0.22	0.37	0	0		3	14	15	0	0		0.17	0.41	0.48	0	0
	CLJU_c03450	-	hypothetical protein	#N/A			3	0.540568	0.0443941		3	0	0		1.1006e-26	1	1	0	1		45	26	28	0	0		0.63	0.54	0.54	0	0		7	21	23	0	0		0.3	0.48	0.58	0	0
	CLJU_c03460	-	hypothetical protein	#N/A			2.58496	0.0874628	-0.415037		0	0	0		1	1	1	1	1		26	15	18	0	0		0.54	0.45	0.44	0	0		5	13	18	0	0		0.24	0.4	0.53	0	0
	CLJU_c03470	-	phage-like protein	#N/A			2.90689	-0.415037	-0.0824622		0	0	0		1	1	1	1	1		8	1	16	0	0		0.28	0.07	0.41	0	1		2	2	14	0	0		0.12	0.11	0.47	0	0
	CLJU_c03480	-	methylase	#N/A			2.16993	-0.415037	0		0	0	0		1	1	1	1	1		5	2	9	0	0		0.17	0.14	0.23	0	0		2	2	8	0	0		0.12	0.11	0.3	0	0
	CLJU_c03490	-	hypothetical protein	#N/A			2.80735	-1.32193	-0.169925		0	0	0		1	1	1	1	1		4	1	7	0	0		0.13	0.07	0.16	0	1		1	2	6	0	0		0.05	0.11	0.2	0	1
	CLJU_c03500	-	hypothetical protein	#N/A			3	0	0		0	0	0		1	1	1	1	1		5	2	8	0	0		0.17	0.14	0.2	0	0		1	1	7	0	0		0.05	0.05	0.25	0	1
	CLJU_c03510	-	hypothetical protein	#N/A			CC-Only	#NUM!	0		0	0	0		1	1	1	1	1		1	0	2	0	1		0.01	0	0.01	1	1		0	0	1	0	1		0	0	0.01	1	1
	CLJU_c03520	-	phage terminasesmall subunit	#N/A			3	-1	0.0874628		0	0	0		1	1	1	1	1		9	1	16	0	0		0.31	0.07	0.41	0	1		2	2	12	0	0		0.12	0.11	0.43	0	0
	CLJU_c03530	-	phage terminase large subunit	#N/A			3.16993	-0.584963	0		0	0	0		1	1	1	1	1		5	1	9	0	0		0.17	0.07	0.23	0	1		1	1	7	0	0		0.05	0.05	0.25	0	1
	CLJU_c03540	-	phage portal protein	#N/A			3.16993	-0.584963	-0.137504		0	0	0		1	1	1	1	1		5	1	10	0	0		0.17	0.07	0.27	0	1		1	1	8	0	0		0.05	0.05	0.3	0	1
	CLJU_c03550	-	phage related protease	#N/A			2.80735	-0.584963	-0.169925		0	0	0		1	1	1	1	1		4	1	8	0	0		0.13	0.07	0.2	0	1		0	1	7	0	1		0	0.05	0.25	0	1
	CLJU_c03560	-	phage-like protein	#N/A			1.58496	-0.678072	-0.280108		0	0	0		1	1	1	1	1		7	4	13	0	0		0.25	0.22	0.35	0	0		3	5	12	0	0		0.17	0.24	0.43	0	0
	CLJU_c03570	-	hypothetical protein	#N/A			0.941106	0.584963	0.968291		0	0	0		1	1	0.474691	1	1		33	27	33	0	0		0.58	0.55	0.57	0	0		23	21	14	0	0		0.49	0.48	0.47	0	0
	CLJU_c03580	-	hypothetical protein	#N/A			CC-Only	0	0		0	0	0		1	1	1	1	1		2	0	3	0	1		0.04	0	0.03	1	1		0	1	2	0	1		0	0.05	0.02	1	1
	CLJU_c03590	-	hypothetical protein	#N/A			0.111031	0.222392	0.847997		0	0	0		1	1	1	1	1		21	12	18	0	0		0.5	0.4	0.44	0	0		25	13	9	0	0		0.51	0.4	0.34	0	0
	CLJU_c03600	-	hypothetical protein	#N/A			2.80735	0	0		0	0	0		1	1	1	1	1		4	1	9	0	0		0.13	0.07	0.23	0	1		1	1	8	0	0		0.05	0.05	0.3	0	1
	CLJU_c03610	-	phage head-tail adaptor	#N/A			2	0	0		0	0	0		1	1	1	1	1		4	1	8	0	0		0.13	0.07	0.2	0	1		1	1	7	0	0		0.05	0.05	0.25	0	1
	CLJU_c03620	-	phage-like protein	#N/A			2.58496	0	0.106915		0	0	0		1	1	1	1	1		7	3	13	0	0		0.25	0.19	0.35	0	0		1	2	10	0	0		0.05	0.11	0.38	0	1
	CLJU_c03630	-	hypothetical protein	#N/A			CC-Only	-1	-0.263034		0	0	0		1	1	1	1	1		3	0	5	0	1		0.08	0	0.09	1	1		0	1	4	0	1		0	0.05	0.1	0	1
	CLJU_c03640	-	phage protein	#N/A			1.70044	-0.222392	-0.36257		0	0	0		1	1	1	1	1		8	5	13	0	0		0.28	0.26	0.35	0	0		3	5	12	0	0		0.17	0.24	0.43	0	0
	CLJU_c03650	-	phage-like protein	#N/A			2.58496	0	-0.169925		0	0	0		1	1	1	1	1		3	1	7	0	0		0.08	0.07	0.16	0	1		1	1	6	0	0		0.05	0.05	0.2	0	1
	CLJU_c03660	-	phage-like protein	#N/A			2.11548	0	0.0824622		0	0	0		1	1	1	1	1		8	3	16	0	0		0.28	0.19	0.41	0	0		2	3	13	0	0		0.12	0.17	0.45	0	0
	CLJU_c03670	-	phage-like protein	#N/A			2.32193	0	0		0	0	0		1	1	1	1	1		3	1	5	0	0		0.08	0.07	0.09	1	1		1	1	4	0	0		0.05	0.05	0.1	0	1
	CLJU_c03680	-	hypothetical protein	#N/A			1.81655	1.65535	0.068387		1.81655	1.65535	0		1.21825e-09	2.47e-09	0.422421	0	1		176	155	79	0	0		0.82	0.8	0.73	0	0		62	55	62	0	0		0.65	0.63	0.75	0	0
	CLJU_c03690	-	phage-like protein	#N/A			1.73697	-0.222392	-0.415037		0	0	0		1	1	1	1	1		6	5	10	0	0		0.22	0.26	0.27	0	0		3	6	10	0	0		0.17	0.27	0.38	0	0
	CLJU_c03700	-	hypothetical protein	#N/A			1.16993	0	0		0	0	0		1	1	1	1	1		5	4	8	0	0		0.17	0.22	0.2	0	0		3	3	6	0	0		0.17	0.17	0.2	0	0
	CLJU_c03710	-	hypothetical protein	#N/A			2.58496	0	0		0	0	0		1	1	1	1	1		4	1	3	0	0		0.13	0.07	0.03	0	1		1	1	2	0	0		0.05	0.05	0.02	1	1
	CLJU_c03720	-	phage-like protein	#N/A			3.05889	1.45943	0		0	0	0		1	1	1	1	1		18	9	9	0	0		0.46	0.35	0.23	0	0		2	2	8	0	0		0.12	0.11	0.3	0	0
	CLJU_c03730	-	hypothetical protein	#N/A			CC-Only	-0.415037	-0.321928		0	0	0		1	1	1	1	1		3	2	7	0	0		0.08	0.14	0.16	0	1		0	2	6	0	1		0	0.11	0.2	0	1
	CLJU_c03740	-	phage related amidase	#N/A			2.32193	0.678072	-0.347923		0	0	0		1	1	1	1	1		6	6	10	0	0		0.22	0.29	0.27	0	0		2	3	10	0	0		0.12	0.17	0.38	0	0
	CLJU_c03750	-	hypothetical protein	#N/A			2	0	0		0	0	0		1	1	1	1	1		5	1	8	0	0		0.17	0.07	0.2	0	1		1	1	6	0	0		0.05	0.05	0.2	0	1
	CLJU_c03760	-	DNA integration/recombination/invertion protein	#N/A			2.58496	0	0		0	0	0		1	1	1	1	1		3	2	6	0	0		0.08	0.14	0.12	0	1		1	1	5	0	0		0.05	0.05	0.15	0	1
	CLJU_c03770	-	recombinase	#N/A			1.73697	-0.222392	-0.125531		0	0	0		1	1	1	1	1		6	5	10	0	0		0.22	0.26	0.27	0	0		3	4	8	0	0		0.17	0.2	0.3	0	0
	CLJU_c03780	-	patatin-like phospholipase	#N/A			0.571157	-0.63743	-1.38565		0	0	0		0.176185	1	0.575864	1	1		40	22	79	0	0		0.61	0.51	0.73	0	0		32	35	118	0	0		0.54	0.56	0.84	0	0
	CLJU_c03790	-	hypothetical protein	#N/A			0.556393	0.392317	0.222392		0	0	0		1	1	1	1	1		18	17	17	0	0		0.46	0.47	0.42	0	0		14	11	11	0	0		0.41	0.37	0.41	0	0
	CLJU_c03800	-	hypothetical protein	#N/A			-0.206451	-1.1375	0		0	0	0		1	1	1	1	1		10	5	8	0	0		0.33	0.26	0.2	0	0		15	10	5	0	0		0.42	0.36	0.15	0	0
	CLJU_c03810	-	transcriptional regulator	#N/A			0.192645	-1.32193	0.63743		0	0	0		1	1	1	1	1		4	1	11	0	0		0.13	0.07	0.3	0	1		6	4	6	0	0		0.27	0.2	0.2	0	0
	CLJU_c03820	-	hypothetical protein	#N/A			2.47805	2.4021	0		0	0	0		1	1	1	1	1		30	33	11	0	0		0.56	0.58	0.3	0	0		6	6	9	0	0		0.27	0.27	0.34	0	0
	CLJU_c03830	-	iron-containing alcohol dehydrogenase	#N/A			2	1.16993	0		0	0	0		1	1	1	1	1		9	8	8	0	0		0.31	0.34	0.2	0	0		3	3	6	0	0		0.17	0.17	0.2	0	0
	CLJU_c03840	-	dihydrodipicolinate synthese family protein	clj00261,clj00300,clj01100,clj01110,clj01120,clj01230			1.58496	1.26303	-0.415037		0	0	0		1	1	1	1	1		8	11	8	0	0		0.28	0.39	0.2	0	0		3	4	7	0	0		0.17	0.2	0.25	0	0
	CLJU_c03850	pdxA	4-hydroxythreonine-4-phosphate dehydrogenase	#N/A			1.26303	1.1375	0		0	0	0		1	1	1	1	1		8	9	10	0	0		0.28	0.35	0.27	0	0		4	4	8	0	0		0.21	0.2	0.3	0	0
	CLJU_c03860	-	D-isomer specific 2-hydroxyacid dehydrogenase	#N/A			1.45943	0.736966	-0.459432		0	0	0		1	1	1	1	1		8	9	7	0	0		0.28	0.35	0.16	0	0		3	4	7	0	0		0.17	0.2	0.25	0	0
[truncated: 3,901 more rows]

## Sheet: Table S3
Table S3: Type II RNAseq Experiment Data for C. acetobutylicum	Synonym	Name	Product	KEGG Pathway	KEGG Module		2	4	11		2.ss	4.ss	11.ss		q2	q4	q11	q.or	q.and		r2.CC	r4.CC	r11.CC	r.or	r.and		r2.CC (%)	r4.CC (%)	r11.CC (%)	r.or (%)	r.and (%)		r2.M	r4.M	r11.M	r.or	r.and		r2.M (%)	r4.M (%)	r11.M (%)	r.or (%)	r.and (%)
[truncated: 3,779 more rows]

[truncated: 1 more sheets: Table S4]
