# Supplementary material for: Separate, separated, and together: the transcriptional program of the Clostridium acetobutylicum-Clostridium ljungdahlii syntrophy leading to interspecies cell fusion
Source: mSystems. 2025 Apr 29;10(5):e00030-25. doi: 10.1128/msystems.00030-25 (PMC12090709; doi:10.1128/msystems.00030-25)
Supplement: Tables S5-S13 — Supplemental gene expression heat maps. [file msystems.00030-25-s0007.xlsx]

## Sheet: Table S5 (Cac_Top50)
Table S5: Top 50 upregulated genes at 4h for C. acetobutylicum in the Type II experiment	Gene Information			Log2Fold Change (T-II)			RPKM Percentile (T-II)
	Synonym	Name	Product	2 hr	4 hr	11 hr	2 hr	4 hr	11 hr
	CA_C0936	hisG	ATP phosphoribosyltransferase	0	7.66711	0	0.34	0.94	0.96
	CA_C0937	hisD	histidinol dehydrogenase	0	7.26913	0	0.38	0.957	0.97
	CA_C0938	hisB	imidazoleglycerol-phosphate dehydratase	0	7.11309	0	0.47	0.97	0.98
	CA_C0935	hisZ	ATP phosphoribosyltransferase	0	7.09099	1.3834	0.24	0.892	0.94
	CA_C0940	hisA	1-(5-phosphoribosyl)-5-[(5-phosphoribosylamino)methylideneamino] imidazole-4-carboxamide isomerase	0	6.87549	0	0.43	0.96	0.96
	CA_C0939	hisH	imidazole glycerol phosphate synthase subunit HisH	0	6.76553	0	0.38	0.955	0.96
	CA_C0941	hisF	imidazole glycerol phosphate synthase subunit HisF	0	6.69697	0	0.51	0.972	0.98
	CA_C0942	hisI	phosphoribosyl-AMP cyclohydrolase	1.03747	6.64468	0	0.58	0.978	0.98
	CA_C0943	hisE	phosphoribosyl-ATP pyrophosphatase	0	6.36006	0.777608	0.32	0.919	0.9
	CA_C0974	argH	argininosuccinate lyase	0	3.77144	0	0.53	0.942	0.92
	CA_C0973	argG	argininosuccinate synthase	0	3.73568	0	0.64	0.962	0.95
	CA_C2389	argB	acetylglutamate kinase	0	3.68732	-1.39142	0.12	0.83	0.66
	CA_C3119	rpsH	30S ribosomal protein S8	0	3.63347	0	0.99	0.993	0.98
	CA_C3118	rplF	50S ribosomal protein L6	0	3.61501	0	0.99	0.994	0.98
	CA_C3124	rpsQ	30S ribosomal protein S17	0	3.47122	0	0.99	0.992	0.98
	CA_C3120	rpsN	30S ribosomal protein S14	2.08389	3.42872	0	0.99	0.99	0.98
	CA_C3121	rplE	50S ribosomal protein L5	0	3.41682	0	0.98	0.988	0.98
	CA_C3116	rpsE	30S ribosomal protein S5	0	3.41118	0	0.99	0.996	0.99
	CA_C3117	rplR	50S ribosomal protein L18	0	3.33899	0	0.99	0.988	0.98
	CA_C3109	infA	translation initiation factor IF-1	0	3.31711	0	0.99	0.996	0.99
	CA_C3122	rplX	50S ribosomal protein L24	0	3.18943	0	0.99	0.991	0.98
	CA_C3115	rpmD	50S ribosomal protein L30	1.96953	3.18181	0	0.98	0.975	0.95
	CA_C2390	argC	N-acetyl-gamma-glutamyl-phosphate reductase	0	3.13386	0	0.12	0.69	0.57
	CA_C3113	secY	preprotein translocase subunit SecY	0	3.12951	0	0.97	0.967	0.93
	CA_C3107	rpsM	30S ribosomal protein S13	1.97109	3.08453	0	0.97	0.974	0.95
	CA_C2388	argD	acetylornithine aminotransferase	0	3.07387	0	0.27	0.924	0.83
	CA_C0103	cysC	adenylylsulfate kinase	-2.2303	3.06774	-1.65046	0.62	0.732	0.77
	CA_C2391	argJ	bifunctional ornithine acetyltransferase/N-acetylglutamate synthase	0	3.05889	0	0.19	0.782	0.68
	CA_C3112	adk	adenylate kinase	0	3.05658	0	0.97	0.97	0.94
	CA_C3108	rpmJ	50S ribosomal protein L36	1.93164	3.0436	0	0.99	0.993	0.99
	CA_C3106	rpsK	30S ribosomal protein S11	0	3.0122	0	0.99	0.994	0.99
	CA_C3164	-	lysine-specific permease	0	3.00946	0.852246	0.46	0.906	0.82
	CA_C3125	rpmC	50S ribosomal protein L29	1.90117	3.00192	0	0.98	0.978	0.95
	CA_C3123	rplN	50S ribosomal protein L14	0	2.98705	0	0.99	0.992	0.98
	CA_C3110	-	ribosomal protein L14E	1.78578	2.95507	0	0.97	0.978	0.96
	CA_C3114	rplO	50S ribosomal protein L15	0	2.93647	0	0.98	0.984	0.98
	CA_C3126	rplP	50S ribosomal protein L16	0	2.8977	0	0.99	0.998	0.99
	CA_C3127	rpsC	30S ribosomal protein S3	0	2.86459	0	0.99	0.994	0.98
	CA_C0104	-	adenylylsulfate reductase subunit alpha	-2.17979	2.83794	0	0.69	0.774	0.86
	CA_C3111	-	methionine aminopeptidase	0	2.75083	0	0.99	0.996	0.99
	CA_C3138	fus	elongation factor G	0	2.74043	0	0.98	0.985	0.97
	CA_C3105	rpsD	30S ribosomal protein S4	0	2.71049	0	0.98	0.986	0.97
	CA_C0380	-	amino acid-binding protein	0	2.56514	0	0.71	0.958	0.92
	CA_C3020	argJ	bifunctional ornithine acetyltransferase/N-acetylglutamate synthase	0	2.52838	0	0.24	0.684	0.55
	CA_C3128	rplV	50S ribosomal protein L22	0	2.46589	0	0.98	0.989	0.97
	CA_C0316	argF/I	ornithine carbomoyltransferase	0	2.42502	0	0.45	0.869	0.83
	CA_C2208	-	flagellin	0	2.41504	1.28758	0.79	0.739	0.67
	CA_C3575	fabD	ACP S-malonyltransferase	0	2.37625	0	0.94	0.952	0.94
	CA_C0102	-	O-acetylhomoserine sulfhydrylase	-2.62081	2.34792	-1.70196	0.62	0.74	0.8
	CA_C3104	rpoA	DNA-directed RNA polymerase subunit alpha	0	2.3029	0	0.98	0.989	0.97

## Sheet: Table S6 (Clj_Top50)
Table S6: Top 50 upregulated genes at 4h for C. ljungdahlii in the Type II experiment	Gene Information			Log2Fold Change (T-II)			RPKM Percentile (T-II)
	Synonym	Name	Product	2 hr	4 hr	11 hr	2 hr	4 hr	11 hr
	CLJU_c16070	trpE	anthranilate synthase component I	0	5.91488	0	0.22	0.899	0.48
	CLJU_c16080	trpG	anthranilate synthase component II	0	5.53605	0	0.17	0.853	0.51
	CLJU_c16090	trpD	anthranilate phosphoribosyltransferase	0	5.36807	0	0.29	0.906	0.61
	CLJU_c16110	trpF	N-(5'-phosphoribosyl)anthranilate isomerase	0	5.12928	0	0.22	0.773	0.49
	CLJU_c16100	trpC	indole-3-glycerol phosphate synthase	0	4.9542	0	0.17	0.745	0.4
	CLJU_c29000	-	hypothetical protein	0	4.848	0	0.22	0.713	0.19
	CLJU_c35720	pyrI	aspartate carbamoyltransferase	3.37504	4.29768	0	0.73	0.55	0.61
	CLJU_c07780	-	ABC transporter ATPase	0	4.22239	2.65896	0.5	0.727	0.82
	CLJU_c11560	-	zinc-containing alcohol dehydrogenase	1.13816	4.16787	0	0.9	0.918	0.84
	CLJU_c35690	pyrD	dihydroorotate dehydrogenase	2.77844	4.14764	1.13588	0.85	0.758	0.79
	CLJU_c35700	pyrK	dihydroorotate dehydrogenase electron transfer subunit	2.81943	3.99305	0	0.85	0.728	0.77
	CLJU_c35710	pyrF	orotidine 5'-phosphate decarboxylase	2.69349	3.87971	0	0.84	0.713	0.78
	CLJU_c16120	trpB	tryptophan synthase subunit beta	0	3.76939	1.02308	0.35	0.811	0.65
	CLJU_c00970	-	D-3-phosphoglycerate dehydrogenase	0	3.76705	2.92907	0.73	0.955	0.99
	CLJU_c35730	pyrB	aspartate carbamoyltransferase catalytic subunit	3.2935	3.72489	0	0.9	0.744	0.8
	CLJU_c00980	-	hypothetical protein	0	3.67985	2.64653	0.66	0.927	0.98
	CLJU_c11570	-	xylulose kinase	0	3.63879	0	0.9	0.922	0.84
	CLJU_c00960	-	aminotransferase	0	3.62103	2.92572	0.74	0.957	0.99
	CLJU_c11580	-	D-3-phosphoglycerate dehydrogenase	0	3.51034	0	0.91	0.933	0.84
	CLJU_c07790	-	permease	0	3.26303	2.11042	0.42	0.613	0.71
	CLJU_c11590	-	6-phosphogluconate dehydrogenase	0	3.16127	0	0.92	0.942	0.87
	CLJU_c35680	pyrE	orotate phosphoribosyltransferase	2.18619	3.01757	0	0.84	0.736	0.84
	CLJU_c10730	-	uracil permease	1.74076	2.93247	0	0.78	0.842	0.74
	CLJU_c16130	trpA	tryptophan synthase subunit alpha	0	2.71989	0	0.46	0.787	0.66
	CLJU_c03940	-	hypothetical protein	1.41504	2.65294	1.28011	0.62	0.84	0.88
	CLJU_c42690	hsp18a	heat shock protein	0	2.64503	0	0.58	0.857	0.99
	CLJU_c42700	hsp18b	heat shock protein	0.4975	2.53015	0	0.54	0.814	0.99
	CLJU_c37340	-	carbon starvation protein A	2.85111	2.51174	0	0.95	0.859	0.93
	CLJU_c19770	-	heat shock protein HtpG	1.1304	2.42999	0	0.72	0.909	0.94
	CLJU_c41360	ctsR	transcriptional repressor	0	2.3566	0	0.62	0.801	0.96
	CLJU_c10740	pyrR	PyrR bifunctional protein	1.64211	2.33832	0	0.76	0.784	0.7
	CLJU_c25350	citC1	citrate (pro-3S)-lyase ligase	0	2.32193	0	0.32	0.676	0.78
	CLJU_c25130	-	transcriptional regulator	0	2.30378	1.71989	0.39	0.691	0.92
	CLJU_c09280	argF1	ornithine carbamoyltransferase	0	2.29732	2.04654	0.96	0.969	0.91
	CLJU_c11710	hisA	1-(5-phosphoribosyl)-5-[(5-phosphoribosylamino)methylideneamino] imidazole-4-carboxamide isomerase	0	2.25735	0	0.32	0.947	0.82
	CLJU_c11720	-	histidinol-phosphate aminotransferase	0	2.25565	0	0.22	0.906	0.73
	CLJU_c41350	-	UvrB/UvrC domain-containing protein	0	2.15955	0	0.7	0.87	0.98
	CLJU_c09290	-	arginine/ornithine antiporter	0	2.15347	1.20945	0.86	0.819	0.58
	CLJU_c25120	-	ABC transporter ATPase	0	2.11548	1.92668	0.48	0.751	0.93
	CLJU_c09270	arcA	arginine deiminase ArcA	0	2.08406	1.8727	0.94	0.947	0.85
	CLJU_c41340	-	ATP:guanido phosphotransferase-like protein	0	2.06396	0	0.75	0.895	0.99
	CLJU_c11730	hisF	imidazole glycerol phosphate synthase subunit	0	2.0384	0	0.5	0.968	0.91
	CLJU_c26110	-	amidohydrolase	0	2.02106	0	0.48	0.646	0.63
	CLJU_c38290	trpS	tryptophanyl-tRNA synthetase	0	1.98868	0	0.77	0.76	0.79
	CLJU_c24210	-	hypothetical protein	0	1.94902	0	0.44	0.778	0.7
	CLJU_c04400	carA1	carbamoyl-phosphate synthase small subunit	1.11189	1.94397	0	0.83	0.873	0.84
	CLJU_c11740	hisI	phosphoribosyl-AMP cyclohydrolase	-1	1.92112	0	0.48	0.974	0.92
	CLJU_c11700	hisH	imidazole glycerol phosphate synthase subunit	0	1.89861	0	0.43	0.958	0.9
	CLJU_c25360	-	NADP-dependent malic enzyme	0	1.87447	0	0.47	0.744	0.86
	CLJU_c24200	-	aconitate hydratase/aconitase	0	1.85798	0	0.48	0.782	0.76

## Sheet: Table S7 (Cac_VII)
Table S7: Expression of genes from putative Type VII Secretion System operons in C. acetobutylicum in Type I/II RNAseq experiments		Gene Information			Log2Fold Change (T-II)			RPKM Percentile (T-II)			Log2Fold Change (T-II)			RPKM Percentile (T-II)
	Operons	Synonym	Name	Product	2.ss	4.ss	11.ss	r2.CC (%)	r4.CC (%)	r11.CC (%)	4.ss	11.ss	22.ss	r4.CC (%)	r11.CC (%)	r22.CC (%)
	Type VII Operon #1 (Putative)	CA_C0035	-	serine/threonine phosphatase	0	0	0	0.46	0.404	0.27	0	0	0	0.45	0.32	0.17
		CA_C0036	-	FHA domain-containing protein	0	0	0	0.39	0.347	0.22	0	0	0	0.19	0.18	0.1
		CA_C0037	-	MinD family ATPase	0	0	0	0.43	0.347	0.19	0	0	0	0.24	0.18	0.05
		CA_C0038	-	hypothetical protein	0	0	0	0.51	0.442	0.25	0	0	0	0.22	0.2	0.14
		CA_C0039	-	DNA translocase FtsK	0	0	0	0.61	0.542	0.27	0	0	0	0.31	0.24	0.17
		CA_C0040	-	hypothetical protein	0	0	-0.825971	0.96	0.918	0.7	0	0	0	0.96	0.8	0.67
		CA_C0041	-	hypothetical protein	0	0	0	0.59	0.474	0.42	0	0	0	0.31	0.44	0.3
		CA_C0042	-	hypothetical protein	0	1.074	0	0.68	0.575	0.54	0	0	0	0.32	0.5	0.39
		CA_C0043	-	hypothetical protein	0	0	0	0.32	0.24	0.22	0	0	0	0.16	0.29	0.14
		CA_C0044	-	hypothetical protein	0	0	0	0.27	0.16	0.16	0	0	0	0.06	0.26	0.1
		CA_C0045	-	hypothetical protein	0	0	0	0.55	0.424	0.38	0	0	0	0.22	0.39	0.24
		CA_C0046	-	hypothetical protein	0	0	0	0.46	0.315	0.3	0	0	0	0.12	0.32	0.17
		CA_C0047	-	hypothetical protein	1.20309	1.58496	0	0.72	0.596	0.55	0	0	0	0.32	0.49	0.39
		CA_C0048	-	hypothetical protein	0	1.16993	0	0.7	0.557	0.44	0	0	0	0.26	0.4	0.33
		CA_C0049	-	hypothetical protein	0	0	0	0.68	0.542	0.4	0	0	0	0.54	0.4	0.28
	Type VII Operon #1 (Putative)	CA_C0405	-	hypothetical protein	0	0	0	0.57	0.529	0.4	0	0	0	0.38	0.4	0.36
		CA_C0406	-	FHA domain-containing protein	0	0	0	0.5	0.441	0.32	0	0	0	0.35	0.31	0.3
		CA_C0407	-	PP2C phosphatase	0	0	0	0.66	0.621	0.53	0	0	0	0.45	0.44	0.42
		CA_C0408	-	DNA translocase FtsK	0	0	0	0.69	0.667	0.53	0	0	0	0.39	0.41	0.45
		CA_C0409	-	hypothetical protein	0	0	0	0.71	0.667	0.53	0	0	0	0.52	0.42	0.45
		CA_C0410	-	hypothetical protein	0	0	0	0.89	0.877	0.8	0	0	0	0.85	0.64	0.75
		CA_C0411	-	hypothetical protein	0	0	0	0.79	0.75	0.6	0	0	0	0.59	0.55	0.56
		CA_C0412	-	hypothetical protein	0	0	0	0.71	0.664	0.48	0	0	0	0.66	0.5	0.49
		CA_C0413	-	hypothetical protein	0	0	0	0.88	0.864	0.76	0	0	0	0.89	0.78	0.77
	Type VII Operon #1 (Putative)	CA_C3703	-	hypothetical protein	0	0	0	0.73	0.8	0.85	0	0	0	0.84	0.89	0.74
		CA_C3704	-	hypothetical protein	0	0	0	0.94	0.968	0.96	0	0	0	0.84	0.95	0.93
		CA_C3705	-	hypothetical protein	0	0	0.899959	0.91	0.941	0.92	0	0	0	0.72	0.84	0.83
		CA_C3706	-	hypothetical protein	0	0	0	0.95	0.973	0.96	0	0	0	0.8	0.91	0.91
		CA_C3707	-	hypothetical protein	0	0	1.22458	0.91	0.951	0.93	0	0	0	0.7	0.87	0.85
		CA_C3708	-	hypothetical protein	0	0	1.43846	0.9	0.935	0.93	0	0	0	0.65	0.83	0.82
		CA_C3709	-	DNA segregation ATPase	0	0	0	0.93	0.967	0.96	0	0	0	0.71	0.87	0.9
		CA_C3710	-	hypothetical protein	0	0	0	0.89	0.928	0.93	0	0	0	0.77	0.88	0.87
		CA_C3711	-	hypothetical protein	0	0	1.58345	0.89	0.934	0.94	0	0	0	0.92	0.94	0.86
		CA_C3712	-	hypothetical protein	0	0	0	0.92	0.966	0.97	0	0	0	0.95	0.97	0.93
		CA_C3713	-	hypothetical protein	0	0	0	0.97	0.977	0.98	0	0	0	0.99	0.99	0.98

## Sheet: Table S8 (Cac_TRP)
Table S8: Expression of tryptophan biosynthesis genes in C. acetobutylicum in Type I/II RNAseq experiments	Gene Information			Log2Fold Change (T-II)			RPKM Percentile (T-II)			Log2Fold Change (T-II)			RPKM Percentile (T-II)
	Synonym	Name	Product	2 hr	4 hr	11 hr	2 hr	4 hr	11 hr	4 hr	11 hr	22 hr	4 hr	11 hr	22 hr
	CA_C0217	pheA	prephenate dehydratase PheA	0	0	0	0.6	0.702	0.75	0	0	0	0.79	0.73	0.72
	CA_C0892	-	3-deoxy-7-phosphoheptulonate synthase	0	0	0	0.92	0.92	0.98	0	0	0	0.78	0.97	0.99
	CA_C0893	-	prephenate dehydrogenase	0	-0.80023	1.02975	0.63	0.628	0.85	0	0	0	0.34	0.7	0.84
	CA_C0894	aroB	3-dehydroquinate synthase	0	-0.80023	0	0.73	0.732	0.92	0	0	0	0.43	0.82	0.9
	CA_C0895	aroA	3-phosphoshikimate 1-carboxyvinyltransferase	0	0	0	0.73	0.726	0.91	0	0	0	0.45	0.84	0.92
	CA_C0896	aroC	chorismate synthase	0	0	0	0.78	0.751	0.91	0	0	0	0.49	0.87	0.93
	CA_C0898	aroK	shikimate kinase	0	-0.968973	0	0.68	0.599	0.78	0	0	0	0.4	0.69	0.85
	CA_C0899	-	3-dehydroquinate dehydratase	0	-0.82103	0	0.6	0.53	0.63	0	0	0	0.47	0.57	0.78
	CA_C1001	-	aspartate aminotransferase	0	0	0	0.76	0.779	0.65	0	0	0	0.75	0.68	0.61
	CA_C1234	pheB	hypothetical protein	0	-0.600393	0	0.65	0.548	0.42	0	0	0	0.53	0.48	0.54
	CA_C1819	aspB	aspartate aminotransferase	0	0	0	0.78	0.746	0.69	0	0	0	0.73	0.75	0.79
	CA_C2832	-	aspartate aminotransferase	0	0	0.854149	0.75	0.738	0.84	0	0	0	0.82	0.88	0.77
	CA_C3031	hisC	histidinol-phosphate aminotransferase	0	2.06942	0	0.65	0.811	0.79	3.28255	1.64046	0	0.9	0.72	0.77
	CA_C3157	trpA	tryptophan synthase subunit alpha	0	-1	0	0.34	0.465	0.32	0	0	4.02402	0.38	0.28	0.95
	CA_C3158	trpB	tryptophan synthase subunit beta	-1.22239	0	-1.42531	0.5	0.702	0.53	0	0	3.69642	0.29	0.38	0.98
	CA_C3159	trpF	phosphoribosylanthranilate isomerase	0	0	0	0.3	0.591	0.38	0	0	3.60819	0.16	0.22	0.95
	CA_C3160	trpC	indole-3-glycerol phosphate synthase	-1.47393	0	0	0.34	0.638	0.4	0	0	3.58991	0.22	0.25	0.96
	CA_C3161	trpD	anthranilate phosphoribosyltransferase	-1.64046	0	-1.47573	0.44	0.796	0.52	0	0	4.00463	0.24	0.34	0.98
	CA_C3162	pabA	para-aminobenzoate synthase II	-1.74723	-0.78136	-1.58496	0.41	0.795	0.47	0	0	4.3233	0.26	0.31	0.97
	CA_C3163	parB	anthranilate synthase I	-2	-1.13153	0	0.34	0.775	0.38	0	0	4.66269	0.44	0.3	0.97

## Sheet: Table S9 (Clj_TRP)
Table S9: Expression of tryptophan biosynthesis genes in C. ljungdahlii in Type I/II RNAseq experiments	Gene Information			Log2Fold Change (T-II)			RPKM Percentile (T-II)			Log2Fold Change (T-II)			RPKM Percentile (T-II)
	Synonym	Name	Product	2 hr	4 hr	11 hr	2 hr	4 hr	11 hr	4 hr	11 hr	22 hr	4 hr	11 hr	22 hr
	CLJU_c04650	-	aromatic amino acid aminotransferase	0	0	0	0.69	0.777	0.78	0	0	1.22039	0.71	0.75	0.82
	CLJU_c07140	pheB	phenylalanine biosynthesis protein	0	0	1.29698	0.78	0.827	0.87	1.24317	-1.48665	0	0.86	0.89	0.96
	CLJU_c11720	-	histidinol-phosphate aminotransferase	0	2.25565	0	0.22	0.906	0.73	1.29768	0	0	0.63	0.64	0.55
	CLJU_c13340	aspC1	aspartate aminotransferase	0	0	0	0.92	0.922	0.84	-0.869668	0	0	0.86	0.83	0.84
	CLJU_c14780	aroH	phospho-2-dehydro-3-deoxyheptonate aldolase	0	0	0	0.81	0.807	0.86	1.94864	1.27931	0	0.92	0.91	0.62
	CLJU_c16070	trpE	anthranilate synthase component I	0	5.91488	0	0.22	0.899	0.48	4.27302	0	3.92057	0.64	0.51	0.61
	CLJU_c16080	trpG	anthranilate synthase component II	0	5.53605	0	0.17	0.853	0.51	0	0	3.30378	0.25	0.47	0.56
	CLJU_c16090	trpD	anthranilate phosphoribosyltransferase	0	5.36807	0	0.29	0.906	0.61	0	0	3.84435	0.43	0.58	0.69
	CLJU_c16100	trpC	indole-3-glycerol phosphate synthase	0	4.9542	0	0.17	0.745	0.4	0	0	3.34239	0.25	0.42	0.54
	CLJU_c16110	trpF	N-(5'-phosphoribosyl)anthranilate isomerase	0	5.12928	0	0.22	0.773	0.49	0	0	4.20945	0.25	0.51	0.61
	CLJU_c16120	trpB	tryptophan synthase subunit beta	0	3.76939	1.02308	0.35	0.811	0.65	0	2.63743	3.69032	0.46	0.65	0.78
	CLJU_c16130	trpA	tryptophan synthase subunit alpha	0	2.71989	0	0.46	0.787	0.66	0	1.848	3.14598	0.47	0.63	0.76
	CLJU_c21290	aspC2	aspartate aminotransferase	0	0	0	0.8	0.777	0.8	-1.52675	-1.10962	0	0.75	0.76	0.89
	CLJU_c25500	pheA1	prephenate dehydratase	0	0	0	0.37	0.317	0.35	0	0	0	0.43	0.45	0.09
	CLJU_c28760	aroD	3-dehydroquinate dehydratase	0	0	-1.16506	0.6	0.532	0.55	0	0	0	0.59	0.59	0.45
	CLJU_c29110	aroK	shikimate kinase	-2.02443	-2.69349	-1.50069	0.81	0.667	0.76	-2.05889	-1.77633	0	0.69	0.76	0.85
	CLJU_c29130	pheA2	bifunctional chorismate mutase/ prephenate dehydratase	-1.93366	-2.32681	-1.02797	0.86	0.744	0.85	-1.64938	-1.40325	0	0.66	0.79	0.85
	CLJU_c29140	aroC	chorismate synthase	-2.04175	-2.0878	0	0.88	0.8	0.88	0	-1.20623	0	0.74	0.82	0.88
	CLJU_c29150	aroA	3-phosphoshikimate 1-carboxyvinyltransferase	-2.10607	-1.85301	0	0.89	0.841	0.91	0	0	0	0.79	0.85	0.92
	CLJU_c29160	aroB	3-dehydroquinate synthase	-2.09896	-1.83888	0	0.85	0.826	0.93	0	0	0	0.84	0.92	0.93
	CLJU_c29170	tyrA	prephenate dehydrogenase	0	-1.54337	0	0.9	0.884	0.96	0	0	0	0.89	0.95	0.93
	CLJU_c29180	aroF	phospho-2-dehydro-3-deoxyheptonate aldolase	0	-1.82899	0	0.97	0.946	0.98	0	0	0	0.97	0.99	0.97

## Sheet: Table S10 (Clj_Motility)
Table S10: Expression of motility related genes in C. ljungdahlii in Type I/II RNAseq experiments	Gene Information			Log2Fold Change (T-II)			RPKM Percentile (T-II)			Log2Fold Change (T-II)			RPKM Percentile (T-II)
	Synonym	Name	Product	2 hr	4 hr	11 hr	2 hr	4 hr	11 hr	4 hr	11 hr	22 hr	4 hr	11 hr	22 hr
	CLJU_c01450	motA1	chemotaxis protein	0	0	0	0.8	0.727	0.69	-1.16227	0	0	0.64	0.67	0.66
	CLJU_c01460	motB1	flagellar motor protein MotB	0	0	0	0.83	0.764	0.66	-1.57619	0	1.13516	0.61	0.69	0.73
	CLJU_c08220	rpoD	RNA polymerase sigma factor	0	0	0	0.92	0.929	0.89	-2.14202	0	0	0.85	0.85	0.92
	CLJU_c09470	fliM	flagellar motor switch protein	0	0	0	0.91	0.91	0.92	1.53417	0.986411	0	0.86	0.86	0.87
	CLJU_c09480	fliN	flagellar motor switch protein	0	0	0	0.93	0.941	0.95	1.43762	1.42489	0	0.85	0.88	0.91
	CLJU_c09490	flgM	negative regulator of flagellin synthesis	0	0	0	0.63	0.6	0.65	0	0	0	0.57	0.7	0.62
	CLJU_c09510	flgK	Flagellar hook-associated protein	0	0	0	0.68	0.67	0.71	0	0	0	0.56	0.7	0.67
	CLJU_c09520	flgL	flagellar hook-associated protein	0	0	0	0.75	0.73	0.76	0	0	0	0.61	0.7	0.75
	CLJU_c09570	fliS	flagellar protein FliS	0	0	0	0.66	0.651	0.7	0	0	0	0.54	0.67	0.63
	CLJU_c09580	fliD1	flagellar hook-associated protein	0	0	0	0.78	0.774	0.79	0	0	0	0.72	0.77	0.83
	CLJU_c09610	fliD2	flagellar hook-associated protein	0	0	0	0.39	0.326	0.28	0	0	0	0.17	0.14	0.3
	CLJU_c09630	-	flagellin protein	0	0	0	0.85	0.762	0.76	-2.61339	-1.61702	0	0.77	0.71	0.79
	CLJU_c09710	flaB1	flagellin B	0	0	0	0.98	0.963	0.96	-1.931	-0.803517	0	0.94	0.95	0.98
	CLJU_c10180	flaB2	flagellin subunit protein B	0	0	0	0.9	0.879	0.88	0	1.29278	0.901596	0.89	0.89	0.86
	CLJU_c10190	flgB	flagellar basal body protein FlgB	0	0	0	0.89	0.842	0.82	-1.43769	-1.14336	0	0.79	0.82	0.93
	CLJU_c10200	flgC	flagellar basal-body rod protein FlgC	0	0	0	0.93	0.922	0.91	-1.97273	-1.15129	0	0.83	0.86	0.95
	CLJU_c10210	fliE	flagellar hook-basal body complex protein FliE	0	0	0	0.91	0.872	0.86	-1.71867	-1.18813	0	0.76	0.77	0.91
	CLJU_c10220	fliF	flagellar M-ring protein FliF	0	0	0	0.92	0.899	0.9	-1.822	-1.05477	0	0.74	0.79	0.93
	CLJU_c10230	fliG	flagellar motor switch protein FliG	0	0	0	0.89	0.873	0.87	-1.36923	-1.08246	0	0.69	0.73	0.9
	CLJU_c10240	fliH	flagellar assembly protein FliH	0	0	0	0.83	0.806	0.8	-1.24101	-1.07039	0	0.58	0.65	0.85
	CLJU_c10250	fliI	flagellum-specific ATP synthase	0	0	0	0.89	0.872	0.86	-1.19513	-1.11698	0	0.78	0.78	0.91
	CLJU_c10260	fliJ	flagellar biosynthesis chaperone FliJ	0	0	0	0.71	0.655	0.54	0	0	0	0.39	0.39	0.67
	CLJU_c10270	fliK	flagellar hook-length control protein	0	0	0	0.8	0.745	0.72	-1.16046	-1.37851	0	0.61	0.62	0.81
	CLJU_c10280	flgD	flagellar hook protein FlgD	0	0	0	0.85	0.796	0.77	-2.18688	-1.56911	0	0.6	0.65	0.84
	CLJU_c10300	flgE	flagellar hook protein FlgE	0	0	0	0.89	0.87	0.84	-1.27055	-1.53895	0	0.86	0.83	0.91
	CLJU_c10320	fliL	flagellar biosynthesis protein FliL	0	0	0	0.77	0.759	0.73	0	0	0	0.68	0.69	0.71
	CLJU_c10330	fliO	flagellar biogenesis protein FliO	0	0	0	0.57	0.527	0.48	0	0	0	0.35	0.5	0.54
	CLJU_c10340	fliP	flagellar biosynthesis protein FliP	0	0	0	0.83	0.805	0.8	-1.2878	0	0	0.68	0.76	0.8
	CLJU_c10350	fliQ	flagellar biosynthesis protein FliQ	0	0	0	0.81	0.792	0.77	-1.62803	-0.743435	0	0.7	0.71	0.81
	CLJU_c10360	-	bifunctional flagellar biosynthesis proteins FliR/FlhB	0	0	0	0.68	0.689	0.66	-1.90689	-1.02308	0	0.52	0.55	0.69
	CLJU_c10370	flhA	flagellar biosynthesis protein FlhA	0	0	0	0.72	0.719	0.7	-1.94342	-1	0	0.57	0.59	0.71
	CLJU_c10410	-	RNA polymerase sigma factor for flagellar operon FliA	0	0	0	0.72	0.695	0.66	0	0	0	0.6	0.62	0.67
	CLJU_c10440	flgG1	flagellar basal-body rod protein	0	0	0	0.9	0.876	0.88	-1.15528	0	0	0.8	0.87	0.91
	CLJU_c10450	flgG2	flagellar basal-body rod protein	0	0	0	0.89	0.867	0.9	-1.52326	0	0	0.82	0.86	0.92
	CLJU_c19710	motB2	flagellar motor protein MotB	0	0	0	0.22	0.234	0.19	0	0	0	0.22	0.14	0.2
	CLJU_c19720	motA2	flagellar motor protein MotA	0	0	0	0.17	0.144	0.14	0	0	0	0.13	0.14	0.09
	CLJU_c39170	-	RNA polymerase sigma-54 factor	0	-1.11548	0	0.61	0.291	0.42	0	0	0	0.5	0.53	0.45

## Sheet: Table S11 (Cac_Motility)
Table S11: Expression of motility related genes in C. acetobutylicum in Type I/II RNAseq experiments	Gene Information			Log2Fold Change (T-II)			RPKM Percentile (T-II)			Log2Fold Change (T-II)			RPKM Percentile (T-II)
	Synonym	Name	Product	2 hr	4 hr	11 hr	2 hr	4 hr	11 hr	4 hr	11 hr	22 hr	4 hr	11 hr	22 hr
	CA_C0304	motA	chemotaxis protein MotA	0	0	0.869939	0.87	0.793	0.6	0	0	0	0.76	0.61	0.57
	CA_C0305	motB	chemotaxis protein MotA	0	0	0	0.88	0.806	0.64	0	0	0	0.78	0.63	0.61
	CA_C0707	rpoN	RNA polymerase factor sigma-54	0	0	0	0.57	0.551	0.49	0	0	0	0.65	0.51	0.53
	CA_C1300	sigA	RNA polymerase sigma factor RpoD	0	0	0	0.95	0.94	0.87	0	0	0	0.85	0.83	0.92
	CA_C1555	-	flagellin	0	0	0	0.24	0.285	0.3	0	0	0	0.31	0.3	0.22
	CA_C1634	-	flagellin	0	0	0	0.95	0.912	0.72	0	0	0	0.96	0.78	0.76
	CA_C1845	motB	flagellar motor protein MotB	0	0	0	0.32	0.317	0.27	0	0	0	0.31	0.24	0.33
	CA_C1846	motA	flagellar motor protein MotA	0	0	0	0.36	0.353	0.33	0	0	0	0.28	0.26	0.36
	CA_C2139	flgG	flagellar basal body rod protein FlgG	0	0	0	0.94	0.916	0.92	0	0	0	0.91	0.92	0.91
	CA_C2140	flgG	flagellar basal body rod protein FlgG	0	0	0	0.91	0.872	0.89	0	0	0	0.74	0.87	0.88
	CA_C2143	sigD	sigma factor of SigD/WhiG family	0	1.26748	0	0.84	0.791	0.83	0	0	0	0.64	0.74	0.76
	CA_C2147	flhA	flagellar biosynthesis protein FlhA	0	1.17239	0	0.86	0.836	0.67	0	0	0	0.6	0.64	0.72
	CA_C2148	fliR/flhB	bifunctional flagellar biosynthesis protein FliR/FlhB	0	0	0	0.74	0.727	0.48	0	0	0	0.55	0.41	0.52
	CA_C2149	fliQ	flagellar biosynthesis protein FliQ	0	0	0	0.73	0.724	0.5	0	0	0	0.65	0.44	0.5
	CA_C2150	fliP	flagellar biosynthesis protein FliP	0	0	0	0.77	0.761	0.57	0	0	0	0.6	0.48	0.54
	CA_C2151	fliZ	flagellar biosynthesis protein FliZ	0	0	0	0.48	0.468	0.22	0	0	0	0.29	0.24	0.25
	CA_C2152	fliL	flagellar protein FliL	0	0	0	0.85	0.834	0.72	0	0	0	0.59	0.61	0.66
	CA_C2154	flgE	flagellar hook protein FlgE	0	0	0	0.91	0.905	0.8	0	0	0	0.83	0.7	0.77
	CA_C2156	flgD	flagellar hook assembly protein FlgD	0	1.57766	0	0.83	0.794	0.68	0	0	0	0.57	0.55	0.61
	CA_C2157	fliK	flagellar hook-length control protein fliK	0	1.28345	0	0.82	0.785	0.62	0	0	0	0.58	0.53	0.56
	CA_C2158	fliJ	flagellar protein FliJ	0	1.36119	0	0.81	0.76	0.55	0	0	0	0.56	0.43	0.5
	CA_C2159	fliL	flagellar-Type ATPase	0	1.38496	0	0.94	0.92	0.85	0	0	0	0.8	0.71	0.79
	CA_C2160	fliH	flagellar assembly protein FliH	0	1.75412	0	0.94	0.908	0.81	0	0	0	0.77	0.76	0.82
	CA_C2161	fliG	flagellar motor switch protein G	0	1.87901	0	0.94	0.911	0.81	0	0	0	0.8	0.75	0.83
	CA_C2162	fliF	flagellar MS-ring protein	0	1.76038	0	0.93	0.895	0.76	0	0	0	0.78	0.7	0.8
	CA_C2163	fliE	flagellar hook-basal body protein FliE	0	1.38695	0	0.97	0.945	0.89	0	0	0	0.83	0.85	0.92
	CA_C2164	flgC	flagellar basal body rod protein FlgC	0	1.21945	0	0.93	0.883	0.75	0	0	0	0.75	0.69	0.8
	CA_C2165	flgB	flagellar basal-body rod protein FlgB	0	0	0	0.95	0.911	0.82	0	0	0	0.91	0.8	0.87
	CA_C2167	-	flagellin family protein	0	0	0	0.83	0.768	0.69	0	0	0	0.82	0.67	0.58
	CA_C2203	hag	flagellin family hook-associated protein	0	0	0	0.98	0.951	0.96	0	0	0	0.98	0.97	0.95
	CA_C2205	fliD	flagellar hook-associated protein FliD	0	1.3988	0	0.93	0.891	0.9	0	0	0	0.72	0.77	0.8
	CA_C2206	fliS	flagellar protein FliS	0	1.8214	0.899237	0.89	0.823	0.84	0	0	0	0.57	0.7	0.75
	CA_C2211	flgL	flagellin	0	1.80296	1.17306	0.84	0.77	0.73	0	0	0	0.63	0.59	0.64
	CA_C2212	FlgK	flagellar hook-associated protein FlgK	0	1.68864	1.12056	0.89	0.829	0.84	0	0	0	0.64	0.69	0.71
	CA_C2214	flgm	flagellin synthesis regulator FlgM	0	0.987927	0.889442	0.79	0.73	0.73	0	0	0	0.56	0.57	0.61
	CA_C2215	fliY	flagellar motor switch protein	0	0	0	0.95	0.911	0.92	0	0	0	0.87	0.85	0.89
	CA_C2216	FliM	flagellar switch protein FliM	0	0	0	0.91	0.862	0.87	0	0	0	0.59	0.73	0.82
	CA_C3325	-	amino acid binding protein	-1.44592	1.25831	0	0.78	0.825	0.88	0	0	-2.14384	0.69	0.94	0.52

## Sheet: Table S12 (Clj_WLP)
Table S12: Expression of Wood ljungdahl pathway genes in C. ljungdahlii in Type I/II RNAseq experiments	Gene Information			Log2Fold Change (T-II)			RPKM Percentile (T-II)			Log2Fold Change (T-II)			RPKM Percentile (T-II)
	Synonym	Name	Product	2 hr	4 hr	11 hr	2 hr	4 hr	11 hr	4 hr	11 hr	22 hr	4 hr	11 hr	22 hr
	CLJU_c06990	-	formate dehydrogenase subunit alpha	0	0	0	0.9	0.874	0.89	0	0	0	0.88	0.89	0.9
	CLJU_c07060	-	4Fe-4S ferredoxin	0	-1.61401	-1.36198	0.92	0.858	0.84	0	-0.934905	0	0.85	0.86	0.9
	CLJU_c07070	-	Fe-Fe hydrogenase 2	0	-1.48898	-1.31087	0.92	0.861	0.84	-1.06204	-1.15265	0	0.87	0.87	0.93
	CLJU_c07080	hycB	Fe-S-cluster-containing hydrogenase components 2	0	0	0	0.94	0.94	0.94	0	0	0	0.97	0.96	0.96
	CLJU_c07500	metH2	methionine synthase	0	0	-1.31578	0.69	0.66	0.6	-0.940621	-1.33985	0	0.63	0.55	0.62
	CLJU_c07550	metH3	methionine synthase	0	0	-1.31578	0.69	0.659	0.6	-0.940621	-1.32193	0	0.63	0.55	0.61
	CLJU_c08690	-	oxidoreductase	0	0	0	0.11	0.253	0.28	0	0	0	0.25	0.19	0.2
	CLJU_c08930	-	formate dehydrogenase H	0	-1.20436	-0.902153	0.76	0.656	0.64	-2.0335	-1.545	0	0.78	0.76	0.8
	CLJU_c09090	-	anaerobic-type carbon monoxide dehydrogenase FAD/NAD-dependent oxidoreductase subunit	0	0	0	0.87	0.801	0.77	-1.44361	-1.45182	0	0.85	0.76	0.92
	CLJU_c09100	-	anaerobic-type carbon monoxide dehydrogenase electron transfer subunit	0	0	0	0.93	0.905	0.88	-1.86808	-1.5153	0	0.89	0.82	0.95
	CLJU_c09110	cooS1	anaerobic-type carbon monoxide dehydrogenase	0	0	0	0.94	0.912	0.85	-2.67749	-2.31206	0	0.88	0.8	0.93
	CLJU_c17270	-	electron transport protein	0	0	0	0.39	0.442	0.46	0	0	0	0.17	0.37	0.39
	CLJU_c17280	-	Fe-Fe hydrogenase 2	0	0	0	0.48	0.521	0.54	0	0	0	0.41	0.45	0.55
	CLJU_c17910	cooS2	carbon monoxide dehydrogenase catalytic subunit	0	0	0	0.32	0.388	0.4	0	0	0	0.31	0.26	0.32
	CLJU_c20030	-	Fe-S-cluster-containing hydrogenase component	0	-1.20309	-0.912537	0.73	0.598	0.56	-1.45943	-1.18286	0	0.68	0.58	0.5
	CLJU_c20620	metH4	methionine synthase	0	-1.25154	-1.08597	0.8	0.681	0.64	0	-0.6746	0	0.66	0.64	0.6
	CLJU_c20690	metH5	methionine synthase	0	-1.26946	-1.1635	0.79	0.653	0.62	0	-0.517399	0	0.66	0.63	0.58
	CLJU_c21440	-	formiminotransferase-cyclodeaminase	0	0	0	0.8	0.475	0.48	2.32193	0	0	0.61	0.51	0.16
	CLJU_c37550	-	CO dehydrogenase/acetyl-CoA synthase complex subunit beta	0	0	0	0.98	0.914	0.98	0	0	0	0.98	0.99	0.98
	CLJU_c37560	meTr	methyltetrahydrofolate:corrinoid/iron-sulfur protein methyltransferase	0	0	0	0.99	0.923	0.98	0	0	0	0.97	0.99	0.98
	CLJU_c37570	-	CO dehydrogenase/acetyl-CoA synthase subunit gamma	0	0	0	0.97	0.872	0.96	0	0	0	0.96	0.96	0.95
	CLJU_c37580	-	CO dehydrogenase/acetyl-CoA synthase subunit delta	0	0	0	0.97	0.896	0.96	0	0	0	0.96	0.96	0.96
	CLJU_c37610	-	methylenetetrahydrofolate reductase	0	0	0	0.97	0.9	0.97	0	0	0	0.95	0.98	0.98
	CLJU_c37630	folD	bifunctional methylenetetrahydrofolate dehydrogenase/methenyltetrahydrofolate cyclohydrolase	0	0	0	0.96	0.878	0.97	0	0	0	0.94	0.96	0.95
	CLJU_c37640	fchA	formyltetrahydrofolate cyclohydrolase	0	0	0	0.97	0.88	0.97	0	-0.843052	0	0.97	0.97	0.97
	CLJU_c37650	fhs	formate-tetrahydrofolate ligase	0	0	0	0.98	0.908	0.98	0	0	0	0.97	0.99	0.99
	CLJU_c37670	codH	carbon monoxide dehydrogenase	0	0	0	0.99	0.921	0.99	0	0	0	0.99	0.99	0.99

## Sheet: Table S13 (Clj_Energy)
Table S13: Expression of selected autotrophic energy and electron interconversion genes in C. ljungdahlii in Type I/II RNAseq experiments	Gene Information			Log2Fold Change (T-II)			RPKM Percentile (T-II)			Log2Fold Change (T-II)			RPKM Percentile (T-II)
	Synonym	Name	Product	2 hr	4 hr	11 hr	2 hr	4 hr	11 hr	4 hr	11 hr	22 hr	4 hr	11 hr	22 hr
	CLJU_c02360	atpI	F1Fo ATPase subunit I	0	0	0	0.8	0.783	0.7	0	-1.12156	0	0.8	0.7	0.83
	CLJU_c02370	atpB	F1Fo ATPase subunit A	0	0	0	0.95	0.958	0.91	0	-1.17462	0	0.94	0.91	0.94
	CLJU_c02380	atpE	F1F0 ATPase subunit C	0	0	0	0.95	0.961	0.92	0	-1.02812	0	0.92	0.9	0.95
	CLJU_c02390	atpF	F1Fo ATPase subunit B	0	0	0	0.99	0.991	0.98	0	0	0	0.96	0.97	0.99
	CLJU_c02400	atpH	F1Fo ATPase subunit delta	0	0	0	0.97	0.976	0.95	0	0	0	0.93	0.93	0.96
	CLJU_c02410	atpA	F1Fo ATPase subunit alpha	0	0	0	0.98	0.984	0.97	0	0	0	0.98	0.97	0.98
	CLJU_c02420	atpG	F1Fo ATPase subunit gamma	0	0	0	0.97	0.98	0.97	0	0	0	0.95	0.95	0.98
	CLJU_c02430	atpD	F1Fo ATPase subunit beta	0	0	0	0.97	0.978	0.96	0	0	0	0.96	0.96	0.97
	CLJU_c02440	atpC	F1Fo ATPase subunit epsilon	0	0	0	0.97	0.979	0.96	0	0	0	0.97	0.95	0.96
	CLJU_c11360	rnfC	electron transport complex protein RnfC	0	0	0	0.96	0.959	0.92	0	-1.52446	0	0.95	0.94	0.96
	CLJU_c11370	rnfD	electron transport complex protein RnfD	0	0	0	0.95	0.941	0.9	-1.17793	-1.2974	0	0.94	0.91	0.94
	CLJU_c11380	rnfG	electron transport complex protein RnfG	0	0	0	0.97	0.971	0.95	-1.34459	-0.964727	0	0.96	0.95	0.98
	CLJU_c11390	rnfE	electron transport complex protein RnfE	0	0	0	0.94	0.934	0.88	0	-1.16164	0	0.94	0.93	0.94
	CLJU_c11400	rnfA	electron transport complex protein RnfA	0	0	0	0.95	0.941	0.91	0	-1.27478	0	0.96	0.95	0.96
	CLJU_c11410	rnfB	electron transport complex protein RnfB	0	0	0	0.98	0.975	0.95	0	-1.20973	0	0.99	0.98	0.98
	CLJU_c13880	etfB1	electron transfer flavoprotein subunit beta	0	0	0	0.62	0.777	0.84	3.39593	3.37197	0	0.81	0.87	0.56
	CLJU_c13890	etfA1	electron transfer flavoprotein subunit alpha	0	0	0	0.75	0.862	0.9	2.29022	3.37197	0	0.83	0.9	0.65
	CLJU_c13900	-	FAD/FMN-containing dehydrogenase	0	0	0	0.66	0.796	0.82	2.7669	2.77844	0	0.82	0.84	0.52
	CLJU_c21570	-	FAD/FMN-containing dehydrogenase	0	0	-2.32193	0.42	0.476	0.61	0	2.46297	0	0.5	0.83	0.59
	CLJU_c21580	-	electron transfer flavoprotein subunit alpha	0	0	-2.21632	0.29	0.333	0.54	0	2.92811	0	0.35	0.78	0.51
	CLJU_c21590	-	electron transfer flavoprotein subunit beta	0	0	-2.30189	0.22	0.272	0.51	0	2.83458	0	0.38	0.74	0.42
