# Supplementary material for: Separate, separated, and together: the transcriptional program of the Clostridium acetobutylicum-Clostridium ljungdahlii syntrophy leading to interspecies cell fusion
Source: mSystems. 2025 Apr 29;10(5):e00030-25. doi: 10.1128/msystems.00030-25 (PMC12090709; doi:10.1128/msystems.00030-25)
Supplement: Tables S14 and S15 — Supplemental KEGG pathway analyses. [file msystems.00030-25-s0008.xlsx]

## Sheet: Table S14 (Type I)
Table S14: KEGG Pathway Analysis of gene expression in C. acetobutylicum and C. ljungdahlii in Type I RNAseq experiments
	KEGG Pathways	Type I (Bottles)
		4 hr		11 hr		22 hr
		C. ac	C. lj	C. ac	C. lj	C. ac	C. lj
	Metabolic pathways	35/583**	208/620**	22/583	237/620*	19/583**	78/620**
	Biosynthesis of secondary metabolites	23/250**	104/260**	18/250**	108/260**	14/250**	40/260**
	Microbial metabolism in diverse environments	10/138**	66/186**	2/138	67/186*	8/138*	9/186
	Carbon metabolism	5/73	48/118*	2/73	57/118*	2/73	4/118
	2-Oxocarboxylic acid metabolism	2/28	14/33*	1/28	17/33*	0/28	11/33*
	Fatty acid metabolism	1/19	7/13*	0/19	4/13	1/19	1/13
	Biosynthesis of amino acids	16/121**	61/134**	16/121**	61/134**	9/121**	26/134**
	Nucleotide metabolism	1/38	9/39	0/38	12/39	0/38	6/39
	Biosynthesis of nucleotide sugars	0/41	6/34	1/41	5/34	0/41	8/34*
	Biosynthesis of cofactors	6/119	39/129*	1/119	53/129*	0/119	15/129
	Degradation of aromatic compounds	1/3	1/7	0/3	1/7	0/3	0/7
	Glycolysis / Gluconeogenesis	3/40	3/25	1/40	7/25	0/40	1/25
	Citrate cycle (TCA cycle)	1/10	2/13	1/10	8/13*	0/10	1/13
	Pentose phosphate pathway	0/28	10/23*	0/28	10/23*	0/28	1/23
	Pentose and glucuronate interconversions	0/12	6/16	0/12	8/16*	0/12	2/16
	Fructose and mannose metabolism	1/28	5/20	0/28	5/20	0/28	1/20
	Galactose metabolism	0/26	3/11	0/26	4/11	0/26	2/11
	Starch and sucrose metabolism	1/44	1/5	0/44	2/5	3/44*	0/5
	Amino sugar and nucleotide sugar metabolism	0/47	4/27	1/47	5/27	0/47	8/27*
	Pyruvate metabolism	5/38**	14/38**	2/38	18/38*	1/38	2/38
	Glyoxylate and dicarboxylate metabolism	1/11	13/30*	1/11	17/30*	2/11*	3/30
	Propanoate metabolism	0/15	4/12	0/15	4/12	0/15	1/12
	Butanoate metabolism	4/28*	8/21	1/28	6/21	1/28	4/21
	C5-Branched dibasic acid metabolism	0/7	5/12	0/7	8/12*	0/7	5/12*
	Inositol phosphate metabolism	0/4	1/3	0/4	1/3	0/4	0/3
	Oxidative phosphorylation	0/11	2/15	0/11	3/15	0/11	0/15
	Methane metabolism	1/22	13/42	1/22	12/42	0/22	1/42
	Nitrogen metabolism	0/13	7/25	0/13	7/25	1/13	0/25
	Sulfur metabolism	3/17*	5/14	1/17	8/14*	9/17*	2/14
	Fatty acid biosynthesis	0/16	7/12*	0/16	4/12	0/16	1/12
	Fatty acid degradation	2/7*	1/4	0/7	1/4	1/7	0/4
	Glycerolipid metabolism	1/14	3/12	0/14	5/12	0/14	1/12
	Glycerophospholipid metabolism	1/21	4/15	0/21	6/15	0/21	0/15
	Purine metabolism	3/44	17/55	0/44	16/55	6/44*	4/55
	Pyrimidine metabolism	5/32**	13/33**	1/32	15/33*	0/32	5/33
	Alanine, aspartate and glutamate metabolism	3/27	19/31*	4/27*	12/31	2/27**	7/31**
	Glycine, serine and threonine metabolism	1/20	15/33*	0/20	18/33*	2/20*	3/33
	Cysteine and methionine metabolism	1/38	21/36*	2/38	21/36*	2/38	3/36
	Valine, leucine and isoleucine degradation	1/7	1/5	0/7	0/5	1/7	0/5
	Valine, leucine and isoleucine biosynthesis	0/13	5/16	1/13	7/16	0/13	5/16*
	Lysine biosynthesis	2/18	11/21*	0/18	6/21	0/18	2/21
	Lysine degradation	2/6*	0/4	0/6	0/4	1/6	0/4
	Arginine biosynthesis	5/14**	14/23**	3/14*	7/23	1/14	8/23*
	Arginine and proline metabolism	0/11	3/12	0/11	6/12	0/11	1/12
	Histidine metabolism	9/11**	11/18**	10/11*	7/18	0/11	1/18
	Tyrosine metabolism	2/7*	4/9	1/7	2/9	0/7	1/9
	Phenylalanine metabolism	1/7	5/10	1/7	3/10	0/7	1/10
	Phenylalanine, tyrosine and tryptophan biosynthesis	1/20	8/22	1/20	8/22	7/20**	8/22**
	beta-Alanine metabolism	0/5	0/5	0/5	0/5	0/5	0/5
	Taurine and hypotaurine metabolism	0/2	1/3	0/2	1/3	0/2	0/3
	Selenocompound metabolism	2/13	4/12	3/13*	5/12	2/13*	0/12
	Cyanoamino acid metabolism	0/3	1/2	0/3	1/2	0/3	0/2
	D-Amino acid metabolism	2/9*	3/10	0/9	4/10	0/9	1/10
	Glutathione metabolism	2/5*	2/5	1/5	3/5	0/5	0/5
	Lipopolysaccharide biosynthesis	0/4	0/0	0/4	0/0	0/4	0/0
	O-Antigen repeat unit biosynthesis	0/1	0/1	0/1	0/1	0/1	0/1
	O-Antigen nucleotide sugar biosynthesis	0/22	4/26	0/22	2/26	0/22	8/26*
	Peptidoglycan biosynthesis	2/30	7/32	0/30	9/32	0/30	5/32
	Teichoic acid biosynthesis	0/15	2/13	0/15	4/13	0/15	0/13
	Exopolysaccharide biosynthesis	0/2	1/3	0/2	1/3	0/2	0/3
	Thiamine metabolism	2/17	3/17	0/17	6/17	0/17	2/17
	Riboflavin metabolism	1/8	0/9	0/8	5/9	0/8	1/9
	Vitamin B6 metabolism	0/4	3/5	0/4	4/5*	0/4	1/5
	Nicotinate and nicotinamide metabolism	0/15	4/14	0/15	4/14	0/15	5/14*
	Pantothenate and CoA biosynthesis	0/19	4/21	0/19	5/21	0/19	3/21
	Biotin metabolism	0/13	4/8	0/13	3/8	0/13	1/8
	Folate biosynthesis	0/15	4/21	0/15	6/21	0/15	0/21
	One carbon pool by folate	0/13	6/15	0/13	5/15	1/13	2/15
	Porphyrin metabolism	0/31	8/32	0/31	18/32*	0/31	1/32
	Ubiquinone and other terpenoid-quinone biosynthesis	0/1	0/2	0/1	0/2	0/1	0/2
	Terpenoid backbone biosynthesis	1/13	4/12	0/13	5/12	1/13	2/12
	Polyketide sugar unit biosynthesis	0/5	2/9	0/5	1/9	0/5	1/9
	Degradation of flavonoids	0/2	1/3	0/2	0/3	0/2	0/3
	Carbapenem biosynthesis	0/2	0/2	0/2	2/2	0/2	0/2
	Monobactam biosynthesis	2/9**	5/9**	0/9	3/9	2/9*	0/9
	Streptomycin biosynthesis	0/7	2/11	0/7	3/11	0/7	1/11
	Acarbose and validamycin biosynthesis	0/2	1/4	0/2	1/4	0/2	1/4
	Novobiocin biosynthesis	1/5	3/5	1/5	1/5	0/5	1/5
	Biosynthesis of various plant secondary metabolites	0/2	0/0	0/2	0/0	0/2	0/0
	Benzoate degradation	1/3	1/5	0/3	1/5	1/3*	0/5
	Aminobenzoate degradation	1/3	0/0	0/3	0/0	0/3	0/0
	Chloroalkane and chloroalkene degradation	1/7	4/11	0/7	3/11	0/7	0/11
	Nitrotoluene degradation	0/4	3/8	1/4	2/8	0/4	0/8
	Naphthalene degradation	1/3	1/3	0/3	1/3	0/3	0/3
	RNA polymerase	0/4	2/4	0/4	0/4	0/4	0/4
	Ribosome	0/57	38/82*	1/57	11/82	0/57	13/82*
	Aminoacyl-tRNA biosynthesis	1/33	42/102*	1/33	33/102	1/33	20/102*
	Protein export	1/13	4/14	0/13	8/14*	0/13	5/14*
	Sulfur relay system	0/8	4/13	0/8	6/13	0/8	3/13
	RNA degradation	0/17	4/17	0/17	6/17	0/17	5/17*
	DNA replication	0/18	2/16	0/18	5/16	0/18	2/16
	Base excision repair	0/13	2/10	0/13	2/10	0/13	1/10
	Nucleotide excision repair	0/13	3/14	0/13	2/14	0/13	0/14
	Mismatch repair	0/26	3/27	0/26	5/27	0/26	2/27
	Homologous recombination	0/23	3/23	0/23	5/23	0/23	4/23
	ABC transporters	5/101	25/113	0/101	31/113	12/101*	7/113
	Phosphotransferase system (PTS)	1/28	3/5	0/28	2/5	3/28*	0/5
	Bacterial secretion system	0/11	3/11	0/11	7/11*	0/11	3/11
	Two-component system	5/82	41/173	0/82	40/173	2/82	8/173
	Quorum sensing	0/53	9/69	0/53	13/69	5/53*	6/69
	Bacterial chemotaxis	0/35	19/57*	0/35	17/57	0/35	2/57
	Flagellar assembly	0/38	23/37*	0/38	18/37*	1/38	2/37
	beta-Lactam resistance	0/25	3/18	0/25	7/18	3/25*	1/18
	Vancomycin resistance	1/7	4/15	0/7	5/15	0/7	3/15
	Cationic antimicrobial peptide (CAMP) resistance	1/2	5/11	0/2	4/11	0/2	1/11
	Not annotated	96/2764	563/3024	82/2764	690/3024	13/2764	204/3024

## Sheet: Table S15 (Type II)
Table S15: KEGG Pathway Analysis of gene expression in C. acetobutylicum and C. ljungdahlii in Type II RNAseq experiments
	KEGG Pathways	Type II (Transwells)
		2 hr		4 hr		11 hr
		C. ac	C. lj	C. ac	C. lj	C. ac	C. lj
	Metabolic pathways	38/583**	42/620**	119/583**	111/620**	84/583**	78/620**
	Biosynthesis of secondary metabolites	24/250*	16/260	63/250**	60/260**	42/250*	24/260
	Microbial metabolism in diverse environments	7/138	15/186*	25/138	37/186*	21/138**	23/186**
	Carbon metabolism	3/73	11/118*	10/73	32/118*	11/73	16/118*
	2-Oxocarboxylic acid metabolism	8/28*	0/33	14/28**	7/33**	9/28*	1/33
	Fatty acid metabolism	0/19	0/13	9/19*	0/13	2/19	0/13
	Biosynthesis of amino acids	19/121**	11/134**	42/121**	48/134**	23/121*	13/134
	Nucleotide metabolism	0/38	4/39	4/38	3/39	2/38	1/39
	Biosynthesis of nucleotide sugars	0/41	0/34	4/41	0/34	1/41	0/34
	Biosynthesis of cofactors	8/119*	7/129	18/119	17/129	8/119	20/129*
	Degradation of aromatic compounds	0/3	1/7	1/3	1/7	2/3*	0/7
	Glycolysis / Gluconeogenesis	0/40	1/25	7/40	5/25	5/40	3/25
	Citrate cycle (TCA cycle)	0/10	1/13	1/10	2/13	2/10	0/13
	Pentose phosphate pathway	0/28	2/23	3/28	7/23*	4/28	2/23
	Pentose and glucuronate interconversions	0/12	1/16	0/12	3/16	1/12	3/16
	Fructose and mannose metabolism	0/28	1/20	1/28	6/20*	5/28	5/20*
	Galactose metabolism	0/26	0/11	2/26	3/11	1/26	3/11*
	Starch and sucrose metabolism	0/44	0/5	8/44	0/5	8/44	0/5
	Amino sugar and nucleotide sugar metabolism	0/47	0/27	4/47	0/27	6/47	0/27
	Pyruvate metabolism	2/38	2/38	10/38	7/38	6/38	6/38
	Glyoxylate and dicarboxylate metabolism	0/11	3/30	0/11	5/30	4/11*	2/30
	Propanoate metabolism	0/15	0/12	5/15	0/12	1/15	1/12
	Butanoate metabolism	2/28	1/21	10/28*	3/21	7/28**	5/21**
	C5-Branched dibasic acid metabolism	5/7**	3/12**	6/7*	2/12	4/7*	1/12
	Inositol phosphate metabolism	0/4	0/3	0/4	1/3	1/4	0/3
	Oxidative phosphorylation	0/11	0/15	8/11*	1/15	0/11	1/15
	Methane metabolism	0/22	1/42	1/22	10/42*	4/22	10/42*
	Nitrogen metabolism	1/13	6/25*	1/13	3/25	0/13	1/25
	Sulfur metabolism	11/17**	3/14**	10/17**	4/14**	5/17*	0/14
	Fatty acid biosynthesis	0/16	0/12	8/16*	0/12	1/16	0/12
	Fatty acid degradation	0/7	1/4	3/7	1/4	4/7*	0/4
	Glycerolipid metabolism	0/14	0/12	1/14	0/12	1/14	1/12
	Glycerophospholipid metabolism	0/21	0/15	2/21	0/15	3/21	0/15
	Purine metabolism	3/44	6/55*	7/44	9/55	7/44	3/55
	Pyrimidine metabolism	0/32	9/33*	4/32	11/33*	2/32	2/33
	Alanine, aspartate and glutamate metabolism	0/27	3/31	3/27	9/31*	3/27	1/31
	Glycine, serine and threonine metabolism	1/20	1/33	4/20	5/33	4/20	4/33
	Cysteine and methionine metabolism	8/38**	6/36**	7/38	11/36*	8/38*	3/36
	Valine, leucine and isoleucine degradation	0/7	0/5	1/7	0/5	2/7	0/5
	Valine, leucine and isoleucine biosynthesis	8/13*	0/16	9/13*	1/16	6/13*	1/16
	Lysine biosynthesis	0/18	0/21	3/18	4/21	0/18	1/21
	Lysine degradation	0/6	0/4	3/6	0/4	3/6*	0/4
	Arginine biosynthesis	0/14	1/23	8/14**	11/23**	2/14	3/23
	Arginine and proline metabolism	0/11	0/12	1/11	0/12	1/11	0/12
	Histidine metabolism	1/11	1/18	10/11**	10/18**	2/11	5/18*
	Tyrosine metabolism	0/7	1/9	2/7	2/9	3/7*	0/9
	Phenylalanine metabolism	0/7	0/10	2/7	1/10	1/7	0/10
	Phenylalanine, tyrosine and tryptophan biosynthesis	5/20**	5/22**	9/20**	15/22**	5/20**	5/22**
	beta-Alanine metabolism	0/5	1/5	3/5*	0/5	0/5	0/5
	Taurine and hypotaurine metabolism	0/2	0/3	0/2	0/3	0/2	0/3
	Selenocompound metabolism	6/13**	3/12**	3/13	3/12	5/13*	1/12
	Cyanoamino acid metabolism	0/3	0/2	0/3	0/2	0/3	0/2
	D-Amino acid metabolism	0/9	2/10	2/9	0/10	1/9	0/10
	Glutathione metabolism	1/5	0/5	0/5	1/5	3/5*	0/5
	Lipopolysaccharide biosynthesis	0/4	0/0	3/4*	0/0	0/4	0/0
	O-Antigen repeat unit biosynthesis	0/1	0/1	0/1	0/1	0/1	0/1
	O-Antigen nucleotide sugar biosynthesis	0/22	0/26	1/22	0/26	0/22	0/26
	Peptidoglycan biosynthesis	0/30	1/32	1/30	1/32	0/30	2/32
	Teichoic acid biosynthesis	1/15	0/13	1/15	1/13	0/15	0/13
	Exopolysaccharide biosynthesis	0/2	1/3	0/2	1/3	1/2	0/3
	Thiamine metabolism	0/17	0/17	1/17	0/17	1/17	0/17
	Riboflavin metabolism	2/8*	0/9	3/8	2/9	1/8	4/9*
	Vitamin B6 metabolism	2/4*	0/5	2/4	2/5	2/4	0/5
	Nicotinate and nicotinamide metabolism	1/15	0/14	3/15	1/14	1/15	1/14
	Pantothenate and CoA biosynthesis	4/19*	1/21	9/19*	1/21	3/19	1/21
	Biotin metabolism	0/13	0/8	4/13	0/8	1/13	0/8
	Folate biosynthesis	0/15	0/21	1/15	4/21	5/15*	4/21
	One carbon pool by folate	0/13	0/15	1/13	2/15	2/13	2/15
	Porphyrin metabolism	3/31	0/32	2/31	1/32	0/31	11/32*
	Ubiquinone and other terpenoid-quinone biosynthesis	0/1	0/2	0/1	0/2	1/1	0/2
	Terpenoid backbone biosynthesis	0/13	0/12	0/13	0/12	2/13	0/12
	Polyketide sugar unit biosynthesis	0/5	0/9	0/5	0/9	0/5	0/9
	Degradation of flavonoids	0/2	0/3	0/2	0/3	0/2	0/3
	Carbapenem biosynthesis	0/2	0/2	0/2	0/2	0/2	0/2
	Monobactam biosynthesis	2/9*	0/9	3/9	1/9	0/9	0/9
	Streptomycin biosynthesis	0/7	0/11	0/7	0/11	0/7	0/11
	Acarbose and validamycin biosynthesis	0/2	0/4	0/2	0/4	0/2	0/4
	Novobiocin biosynthesis	0/5	0/5	2/5	2/5	2/5	0/5
	Biosynthesis of various plant secondary metabolites	0/2	0/0	0/2	0/0	0/2	0/0
	Benzoate degradation	0/3	0/5	0/3	0/5	1/3	0/5
	Aminobenzoate degradation	0/3	0/0	2/3	0/0	2/3*	0/0
	Chloroalkane and chloroalkene degradation	0/7	3/11*	1/7	1/11	2/7	0/11
	Nitrotoluene degradation	0/4	0/8	0/4	1/8	0/4	1/8
	Naphthalene degradation	0/3	1/3	1/3	1/3	2/3*	0/3
	RNA polymerase	0/4	0/4	2/4	0/4	0/4	0/4
	Ribosome	5/57**	16/82**	23/57**	25/82**	0/57	27/82*
	Aminoacyl-tRNA biosynthesis	0/33	56/102*	1/33	53/102*	5/33	54/102*
	Protein export	0/13	0/14	2/13	0/14	1/13	0/14
	Sulfur relay system	0/8	4/13*	0/8	6/13*	2/8	2/13
	RNA degradation	0/17	0/17	1/17	3/17	2/17	3/17
	DNA replication	1/18	0/16	3/18	0/16	0/18	0/16
	Base excision repair	0/13	0/10	2/13	0/10	1/13	0/10
	Nucleotide excision repair	0/13	0/14	1/13	0/14	1/13	0/14
	Mismatch repair	1/26	0/27	6/26	0/27	0/26	0/27
	Homologous recombination	1/23	0/23	6/23	1/23	0/23	0/23
	ABC transporters	10/101*	7/113	14/101	11/113	4/101	7/113
	Phosphotransferase system (PTS)	0/28	0/5	6/28	2/5	6/28	2/5
	Bacterial secretion system	0/11	0/11	1/11	0/11	1/11	0/11
	Two-component system	1/82	7/173	14/82	13/173	13/82	5/173
	Quorum sensing	3/53	2/69	10/53	7/69	6/53	4/69
	Bacterial chemotaxis	0/35	2/57	10/35*	4/57	2/35	1/57
	Flagellar assembly	1/38	0/37	17/38*	1/37	5/38	0/37
	beta-Lactam resistance	0/25	1/18	3/25	1/18	2/25	3/18
	Vancomycin resistance	0/7	2/15	0/7	0/15	1/7	1/15
	Cationic antimicrobial peptide (CAMP) resistance	0/2	0/11	0/2	0/11	1/2	0/11
	Not annotated	51/2764	62/3024	373/2764	165/3024	264/2764	156/3024
